# Supplementary material for: Comparative microRNA profiling of Trypanosoma cruzi infected human cells
Source: Front Cell Infect Microbiol. 2023 Jun 21;13:1187375. doi: 10.3389/fcimb.2023.1187375 (PMC10322668; doi:10.3389/fcimb.2023.1187375)
Supplement: Supplementary file 2 [file Table_1.xlsx]

## Sheet: Table S1
Table S1. Summary statistics of reads, alignments to hg38, Dm28c and hg38-Dm28c partitions, 18-28 nt length filter of reads, and human miRNA annotation (based on known human miRNAs present in miRBase v22).
							hg38				hg38-Dm28c					Dm28c
SRA accession	Sample name	#reads (1)	#mapped reads (2)	%hg38 reads	%hg38-Dm28c reads	%Dm28c reads	%reads_18-28_nts	#miRNA reads (3)	%miRNA_reads	#miRNAs detected (4)	%reads_18-28_nts	%miRNA_reads	#miRNA reads (3)	#miRNAs detected (4)	miRNAs_detected (4)	%reads_18-28_nts	#miRNA reads (5)
SRR23331662	Cardio_CTL1.0	1501367	1183972	98.72	1.22	0.06	93.21	441723	40.61	226	99.26	0.29	41	3	hsa-miR-34c-5p; hsa-miR-1260a; hsa-miR-1260b	98.72	1
SRR23331661	Cardio_CTL2.0	2837559	2356518	98.53	1.44	0.03	68.47	354082	22.32	217	94.01	0.11	34	2	hsa-miR-1260a; hsa-miR-34c-5p	97.84	0
SRR23331658	Cardio_INF1.0	6338832	5129505	90.12	2.15	7.72	84.41	1051713	27.00	279	95.73	0.09	93	3	hsa-miR-34c-5p; hsa-miR-1260a; hsa-miR-1260b	82.21	1
SRR23331657	Cardio_INF2.0	2812464	2287545	91.9	1.96	6.14	81.62	410305	23.95	234	93.24	0.13	55	3	hsa-miR-34c-5p; hsa-miR-1260a; hsa-miR-1260b	79.89	0
SRR23331660	Cardio_CTL1.3	4681128	3346420	98.92	1.03	0.06	80.13	1291355	48.74	268	92.69	0.33	102	3	hsa-miR-34c-5p; hsa-miR-1260a; hsa-miR-1260b	96.24	0
SRR23331659	Cardio_CTL2.3	1788033	1302467	99.28	0.65	0.06	92.56	690357	57.75	240	99.26	0.75	61	3	hsa-miR-34c-5p; hsa-miR-1260a; hsa-miR-1260b	96.48	0
SRR23331656	Cardio_INF1.3	2769393	2064029	85.77	0.95	13.28	89.70	897162	56.57	268	98.88	0.32	61	3	hsa-miR-34c-5p; hsa-miR-1260a; hsa-miR-1260b	75.60	1
SRR23331655	Cardio_INF2.3	3492300	2559545	81.26	1.12	17.62	85.22	704693	39.81	256	96.84	0.4	108	2	hsa-miR-1260a; hsa-miR-1260b	72.98	1
SRR11142216	Cardio_CTL1	7913376	5592337	99.67	0.32	0.02	90.25	4019595	79.95	322	99.85	2.59	444	3	hsa-miR-1260b; hsa-miR-1260a; hsa-miR-34c-5p	98.02	2
SRR11142215	Cardio_CTL2	4656751	3324256	99.68	0.30	0.02	93.07	2493427	80.90	302	98.83	3.14	303	3	hsa-miR-34c-5p; hsa-miR-1260b; hsa-miR-1260a	98.43	3
SRR11142206	Cardio_CTL3	5234439	3726778	99.74	0.24	0.02	85.88	2595487	81.33	302	98.99	3.90	332	3	hsa-miR-34c-5p; hsa-miR-1260b hsa-miR-1260a	93.22	2
SRR11142205	Cardio_INF1	6721192	5050812	93.78	0.52	5.70	93.35	3620045	81.92	319	99.56	1.61	407	3	hsa-miR-1260b; hsa-miR-1260a; hsa-miR-34c-5p	69.15	1
SRR11142204	Cardio_INF2	6538552	4939544	92.84	0.66	6.50	96.99	3562623	80.15	316	99.84	1.38	436	3	hsa-miR-1260b; hsa-miR-1260a; hsa-miR-34c-5p	80.66	1
SRR11142203	Cardio_INF3	6896061	5151326	93.45	0.50	6.04	96.61	3876684	83.39	316	99.84	1.07	272	3	hsa-miR-1260b; hsa-miR-1260a; hsa-miR-34c-5p	66.86	1
SRR11142202	HeLa_CTL1	4414483	4272951	99.65	0.34	0.01	92.16	3067157	78.18	458	98.55	2.61	367	2	hsa-miR-1260b; hsa-miR-1260a; hsa-miR-151a-3p	97.82	0
SRR11142201	HeLa_CTL2	3902700	3759980	99.64	0.33	0.03	92.40	2712283	78.37	443	98.37	1.81	218	2	hsa-miR-1260b; hsa-miR-1260a; hsa-miR-452-5p	61.47	0
SRR11142200	HeLa_CTL3	3464426	3346413	99.74	0.25	0.01	95.09	2568441	80.95	438	99.67	1.69	140	2	hsa-miR-1260b; hsa-miR-1260a; hsa-miR-452-5p	93.02	0
SRR11142199	HeLa_INF1	3512179	3334889	97.77	0.46	1.78	93.02	2232017	73.63	410	98.35	1.68	246	2	hsa-miR-1260b; hsa-miR-1260a; hsa-miR-1246	56.19	0
SRR11142214	HeLa_INF2	5296443	5057438	98.27	0.43	1.30	96.63	3617875	75.37	470	99.01	1.42	297	2	hsa-miR-1260a; hsa-miR-1260b	59.35	0
SRR11142213	HeLa_INF3	4519501	4317913	98.85	0.45	0.70	93.98	3038249	75.77	453	98.60	1.26	236	2	hsa-miR-1260b; hsa-miR-1260a	59.13	0
SRR11142212	THP1_CTL1	5012487	4712606	99.40	0.59	0.01	94.60	3679730	83.08	495	99.65	3.53	972	2	hsa-miR-1260b; hsa-miR-1260a	92.47	1
SRR11142211	THP1_CTL2	4694903	4419260	99.38	0.61	0.01	96.60	3444981	81.24	491	99.97	3.31	886	2	hsa-miR-1260a; hsa-miR-1260b	97.15	1
SRR11142210	THP1_CTL3	4428494	4145977	99.34	0.64	0.02	97.65	3235322	80.49	483	99.88	3.58	944	2	hsa-miR-1260b; hsa-miR-1260a	92.44	2
SRR11142209	THP1_INF1	3838194	3652798	94.16	0.77	5.07	97.91	1878995	55.87	378	99.96	1.87	511	3	hsa-miR-1260b; hsa-miR-1260a; hsa-miR-1246	86.80	3
SRR11142208	THP1_INF2	3108548	2939522	92.36	1.01	6.64	98.26	1449250	54.40	362	99.91	1.54	447	3	hsa-miR-1260b; hsa-miR-1260a; hsa-miR-1246	91.32	3
SRR11142207	THP1_INF3	3215687	3018303	93.15	1.00	5.85	97.35	1605695	58.72	386	99.66	1.22	360	3	hsa-miR-1260a; hsa-miR-1260b; hsa-miR-1246	80.17	1
(1) number of reads per sample, after trimming and filtering
(2) number of reads aligned to joint hg38-Dm28c genome with bowtie -v1 -m50
(3) number of reads annotated as miRNAs after ShortStack realignment and length filtering (18 to 28 nts)
(4) number of human miRNAs detected with at least 10 reads
(5) number of reads annotated as miRNAs after bowtie alignment and length filtering to miRBase v22 human sequences
