# Supplementary material for: Comparative microRNA profiling of Trypanosoma cruzi infected human cells
Source: Front Cell Infect Microbiol. 2023 Jun 21;13:1187375. doi: 10.3389/fcimb.2023.1187375 (PMC10322668; doi:10.3389/fcimb.2023.1187375)
Supplement: Supplementary file 3 [file Table_2.xlsx]

## Sheet: Table_S2
Table S2. Summary statistics of Wald and LRT tests performed using DESeq2 for all samples (“~cell type + condition” design formula). Wald tests for infection versus control contrast are presented. The FDR-adjusted p-values of the LRT test between models “~cell type + condition” and “~ cell type” are also shown.
ID	baseMean	log2FoldChange	lfcSE	stat	pvalue	padj	name	apeglm	log2FCgt1.pa	LRT
MIMAT0004608	102.295	2.73104	0.229875	11.8805	1.49386e-32	7.5141e-30	hsa-miR-146a-3p	2.75094	1.61933e-11	9.83574e-28
MIMAT0005898	862.021	6.88238	0.711062	9.67902	3.70264e-22	9.31215e-20	hsa-miR-1246	6.60035	8.38365e-14	4.52122e-10
MIMAT0004926	14.9107	2.44156	0.370706	6.58622	4.51155e-11	7.56436e-09	hsa-miR-708-5p	2.43616	0.0161272	5.27434e-09
MIMAT0031180	48.3709	1.23324	0.230311	5.35469	8.57053e-08	1.07774e-05	hsa-miR-7977	1.1449	1	1.53555e-05
MIMAT0041630	111.947	1.06441	0.20051	5.3085	1.10534e-07	1.11197e-05	hsa-miR-10399-3p	1.00571	1	1.66068e-05
MIMAT0004481_1	680.611	-0.566736	0.111517	-5.08207	3.73342e-07	3.12985e-05	hsa-let-7a-3p	-0.528624	1	3.87708e-05
MIMAT0000073	602.969	-0.630612	0.125645	-5.01902	5.19366e-07	3.73202e-05	hsa-miR-19a-3p	-0.583387	1	4.81657e-05
MIMAT0000692	49577.8	-0.480861	0.0964593	-4.98512	6.19228e-07	3.8934e-05	hsa-miR-30e-5p	-0.450637	1	4.81657e-05
MIMAT0004776	25.435	-0.921709	0.194318	-4.7433	2.1026e-06	0.000117512	hsa-miR-505-5p	-0.838874	1	0.00010934
MIMAT0004692	5791.45	-0.346531	0.0747544	-4.63559	3.55917e-06	0.000162751	hsa-miR-340-5p	-0.334288	1	0.000210396
MIMAT0004501	1928.08	0.741079	0.15814	4.68623	2.78287e-06	0.000139979	hsa-miR-27a-5p	0.675033	1	0.00021679
MIMAT0000082	9733.03	-0.368748	0.0834244	-4.42015	9.86339e-06	0.000413441	hsa-miR-26a-5p	-0.342039	1	0.000467082
MIMAT0001545	342.383	-0.411732	0.0996021	-4.13376	3.56872e-05	0.00127166	hsa-miR-450a-5p	-0.375418	1	0.00129992
MIMAT0041629	22.2845	1.17103	0.286256	4.09086	4.29786e-05	0.00127166	hsa-miR-10399-5p	1.06052	1	0.00129992
MIMAT0000082_1	9646.5	-0.361581	0.0872465	-4.14436	3.40769e-05	0.00127166	hsa-miR-26a-5p	-0.338135	1	0.00129992
MIMAT0002875	6.62338	1.99133	0.485878	4.09842	4.1598e-05	NA	hsa-miR-504-5p	1.94917	1	0.00129992
MIMAT0004481	720.753	-0.465911	0.11539	-4.03772	5.39737e-05	0.00150826	hsa-let-7a-3p	-0.424007	1	0.00191096
MIMAT0022259	13.3381	1.59925	0.390723	4.09304	4.25745e-05	0.00127166	hsa-miR-5100	1.37661	1	0.00213221
MIMAT0004749	286.801	-0.722481	0.181446	-3.98179	6.83985e-05	0.00181076	hsa-miR-424-3p	-0.632318	1	0.00258434
MIMAT0004658	7.37467	1.59982	0.419743	3.81144	0.00013816	NA	hsa-miR-155-3p	1.48426	1	0.00294898
MIMAT0001545_1	354.907	-0.450495	0.115862	-3.88821	0.000100987	0.00253983	hsa-miR-450a-5p	-0.403617	1	0.00297599
MIMAT0002876	267.455	-0.51937	0.134957	-3.8484	0.000118891	0.00284773	hsa-miR-505-3p	-0.457548	1	0.00321443
MIMAT0003311	29.4474	-0.795488	0.211924	-3.75364	0.000174282	0.00398471	hsa-miR-641	-0.688897	1	0.00363151
MIMAT0000076	1.1339e+06	0.542953	0.14632	3.71072	0.000206667	0.00451972	hsa-miR-21-5p	0.473431	1	0.00534197
MIMAT0041622	151.864	0.489989	0.134443	3.64458	0.000267827	0.0056132	hsa-miR-10395-3p	0.432911	1	0.00574824
MIMAT0000449	3764.68	1.75549	0.428668	4.09523	4.21757e-05	0.00127166	hsa-miR-146a-5p	1.44976	1	0.00700492
MIMAT0004487	105.831	-0.384412	0.108771	-3.53415	0.000409086	0.0082308	hsa-let-7f-2-3p	-0.341417	1	0.00822145
MIMAT0000095	272.174	-0.40112	0.115611	-3.46955	0.000521329	0.0100857	hsa-miR-96-5p	-0.356317	1	0.0101896
MIMAT0000257_1	1171.83	-0.241072	0.0720466	-3.34605	0.000819711	0.0152709	hsa-miR-181b-5p	-0.221122	1	0.0157081
MIMAT0000689	24289	0.4519	0.136763	3.30427	0.000952256	0.0165167	hsa-miR-99b-5p	0.384727	1	0.0190019
MIMAT0004586	377.928	-0.327895	0.0997294	-3.28785	0.00100957	0.0169271	hsa-miR-15b-3p	-0.289997	1	0.0190019
MIMAT0005577	15.8632	-0.859048	0.269818	-3.1838	0.00145354	0.0228479	hsa-miR-1226-3p	-0.686422	1	0.021768
MIMAT0004602	73.6764	0.842636	0.253236	3.32748	0.000876364	0.0157433	hsa-miR-125a-3p	0.6633	1	0.022515
MIMAT0004559	195.088	0.482857	0.150554	3.20721	0.0013403	0.0217474	hsa-miR-181c-3p	0.403915	1	0.0225572
MIMAT0004911	52.1039	-0.506406	0.161798	-3.12986	0.00174888	0.0266572	hsa-miR-874-3p	-0.414578	1	0.0289617
MIMAT0004585	94.2857	-0.390422	0.126323	-3.09066	0.00199711	0.0282319	hsa-let-7i-3p	-0.331078	1	0.0289617
MIMAT0005792	48.0702	-0.439977	0.142894	-3.07904	0.0020767	0.0282319	hsa-miR-320b	-0.366403	1	0.0289617
MIMAT0004801	49.3389	-0.57277	0.185277	-3.09143	0.00199196	0.0282319	hsa-miR-590-3p	-0.464578	1	0.0289617
MIMAT0000456	3422.81	-0.210074	0.0680857	-3.08544	0.00203254	0.0282319	hsa-miR-186-5p	-0.192722	1	0.0289711
MIMAT0005948	30.292	0.639319	0.209122	3.05716	0.00223446	0.0295772	hsa-miR-664a-5p	0.50198	1	0.0317095
MIMAT0000074_1	889.617	-0.349976	0.114869	-3.04674	0.00231337	0.0298366	hsa-miR-19b-3p	-0.301291	1	0.0318758
MIMAT0000245	42735.4	-0.270894	0.0891582	-3.03835	0.00237879	0.0299132	hsa-miR-30d-5p	-0.240118	1	0.0318758
MIMAT0005875	14.8302	-0.93198	0.31056	-3.00097	0.00269121	0.0307655	hsa-miR-548j-5p	-0.710539	1	0.0318758
MIMAT0004614	370.506	0.355425	0.117525	3.02425	0.00249251	0.0301463	hsa-miR-193a-5p	0.303209	1	0.0318928
MIMAT0005882	104.273	-0.531095	0.176201	-3.01414	0.00257712	0.0301463	hsa-miR-548k	-0.426593	1	0.0344678
MIMAT0000084	27550.7	0.496378	0.164574	3.01614	0.00256019	0.0301463	hsa-miR-27a-3p	0.401915	1	0.0355604
MIMAT0000263	642.606	-0.646266	0.220516	-2.9307	0.00338195	0.0373283	hsa-miR-199b-5p	-0.491957	1	0.0413772
MIMAT0000080_1	21788	0.369902	0.126342	2.9278	0.00341372	0.0373283	hsa-miR-24-3p	0.314683	1	0.0415686
MIMAT0022834	350.713	-0.373102	0.128763	-2.89759	0.0037604	0.0394058	hsa-miR-365b-3p	-0.310303	1	0.0433952
MIMAT0001618	123.909	-0.631275	0.217251	-2.90574	0.00366382	0.0392106	hsa-miR-191-3p	-0.46617	1	0.0527898
MIMAT0000437	156.754	-0.763209	0.26478	-2.88243	0.0039462	0.0405089	hsa-miR-145-5p	-0.54382	1	0.0536932
MIMAT0018940	9.43915	1.04333	0.381047	2.73806	0.00618025	NA	hsa-miR-4425	0.743222	1	0.0548735
MIMAT0000101_1	6378.19	0.268849	0.0965567	2.78437	0.0053632	0.0507211	hsa-miR-103a-3p	0.228194	1	0.0551428
MIMAT0000101	6584.81	0.268551	0.096624	2.77934	0.00544699	0.0507211	hsa-miR-103a-3p	0.233014	1	0.0551428
MIMAT0000080	24060.7	0.359388	0.129012	2.7857	0.00534126	0.0507211	hsa-miR-24-3p	0.288188	1	0.0551428
MIMAT0021044	39.4708	-0.529408	0.190882	-2.77348	0.00554605	0.0507211	hsa-miR-5010-3p	-0.404906	1	0.0551428
MIMAT0000318	87.0165	0.535747	0.191636	2.79565	0.00517959	0.0507211	hsa-miR-200b-3p	0.406291	1	0.0554255
MIMAT0022696	76.0128	-0.408086	0.148026	-2.75685	0.00583617	0.0524213	hsa-miR-301a-5p	-0.325145	1	0.056165
MIMAT0000710	410.254	-0.338615	0.12329	-2.74649	0.00602372	0.0531255	hsa-miR-365a-3p	-0.279818	1	0.0584625
MIMAT0004678	1296.89	0.381885	0.139347	2.74054	0.00613374	0.0531255	hsa-miR-99b-3p	0.307875	1	0.059256
MIMAT0004767	74.7702	0.763986	0.279867	2.72981	0.00633703	0.0531255	hsa-miR-193b-5p	0.519311	1	0.059256
MIMAT0004597	7007.83	0.289697	0.105985	2.73339	0.00626867	0.0531255	hsa-miR-140-3p	0.250485	1	0.059256
MIMAT0022695	97.8487	0.577362	0.207872	2.7775	0.00547797	0.0507211	hsa-miR-212-5p	0.422098	1	0.0592578
MIMAT0000269	18.9045	0.713757	0.263599	2.70773	0.00677444	0.0555179	hsa-miR-212-3p	0.494509	1	0.0592578
MIMAT0009451	106.246	-0.527829	0.19577	-2.69617	0.00701422	0.0555179	hsa-miR-1976	-0.395809	1	0.0592578
MIMAT0000752	876.828	-0.379735	0.141312	-2.6872	0.00720542	0.0555179	hsa-miR-328-3p	-0.301939	1	0.0606778
MIMAT0002174	750.098	-0.329338	0.122292	-2.69305	0.00708023	0.0555179	hsa-miR-484	-0.271433	1	0.0606778
MIMAT0000417	585.487	0.343971	0.128178	2.68354	0.00728465	0.0555179	hsa-miR-15b-5p	0.280502	1	0.0606778
MIMAT0004792	277.639	-0.642201	0.237752	-2.70114	0.00691024	0.0555179	hsa-miR-92b-5p	-0.447615	1	0.060797
MIMAT0003260	12.562	-1.01185	0.377893	-2.6776	0.00741516	0.0556691	hsa-miR-592	-0.616606	1	0.060797
MIMAT0004498	178.21	-0.330234	0.12388	-2.66576	0.00768145	0.0568201	hsa-miR-25-5p	-0.271385	1	0.0608076
MIMAT0000421	24.8493	0.851233	0.32089	2.65272	0.00798453	0.0582061	hsa-miR-122-5p	0.537274	1	0.0648822
MIMAT0000772	164.84	-0.380957	0.144358	-2.63897	0.00831572	0.0597544	hsa-miR-345-5p	-0.302494	1	0.0648822
MIMAT0003885	140.214	-0.384036	0.148909	-2.579	0.00990877	0.0682755	hsa-miR-454-3p	-0.300185	1	0.0754722
MIMAT0004594	220.139	0.510337	0.194445	2.62458	0.00867557	0.0614621	hsa-miR-132-5p	0.367699	1	0.0768355
MIMAT0000078	10386.8	0.238975	0.0932556	2.56258	0.0103898	0.0706229	hsa-miR-23a-3p	0.206368	1	0.0768355
MIMAT0000426	269.457	0.473246	0.181398	2.60888	0.00908397	0.0634617	hsa-miR-132-3p	0.346247	1	0.0776545
MIMAT0004928	148.791	0.533934	0.211893	2.51983	0.011741	0.0787432	hsa-miR-147b-3p	0.368246	1	0.091451
MIMAT0000419	28826.5	0.197014	0.0792222	2.48686	0.0128877	0.085296	hsa-miR-27b-3p	0.168158	1	0.091451
MIMAT0004551	96.0856	-0.417991	0.168949	-2.47407	0.0133584	0.0861497	hsa-miR-30d-3p	-0.306058	1	0.0951509
MIMAT0000454	218.865	1.01331	0.409576	2.47405	0.0133592	0.0861497	hsa-miR-184	0.426969	1	0.0951509
MIMAT0000760	70.5203	-0.419767	0.169993	-2.46933	0.0135368	0.0861899	hsa-miR-331-3p	-0.310516	1	0.0951509
MIMAT0000424	6450.16	-0.320531	0.130153	-2.46273	0.0137886	0.0866956	hsa-miR-128-3p	-0.257644	1	0.0951509
MIMAT0005793_1	14.0815	-0.746881	0.306713	-2.43512	0.014887	0.0924465	hsa-miR-320c	-0.430945	1	0.0951509
MIMAT0000422_2	21.3071	0.835305	0.348858	2.3944	0.0166476	0.0996875	hsa-miR-124-3p	0.488715	1	0.0951509
MIMAT0025484	5.74487	1.06511	0.44762	2.3795	0.0173362	NA	hsa-miR-6514-5p	0.43459	1	0.0951509
MIMAT0003150	722.783	-0.240147	0.0990491	-2.42453	0.0153282	0.0940257	hsa-miR-455-5p	-0.203565	1	0.0993128
MIMAT0004784	123.294	-0.36953	0.153804	-2.4026	0.0162791	0.0986554	hsa-miR-455-3p	-0.278492	1	0.106479
MIMAT0000250	112.815	0.379285	0.159441	2.37885	0.0173668	0.0997431	hsa-miR-139-5p	0.282191	1	0.107289
MIMAT0000256	2074.6	-0.291413	0.122915	-2.37085	0.0177474	0.0997431	hsa-miR-181a-5p	-0.238088	1	0.107289
MIMAT0000275	58.4456	-0.374576	0.15813	-2.36878	0.0178467	0.0997431	hsa-miR-218-5p	-0.277777	1	0.107289
MIMAT0000072	362.599	0.32304	0.135998	2.37532	0.0175337	0.0997431	hsa-miR-18a-5p	0.252467	1	0.107289
MIMAT0000424_1	1906.94	-0.259067	0.109337	-2.36945	0.0178148	0.0997431	hsa-miR-128-3p	-0.215129	1	0.107289
MIMAT0001620	5.72856	0.893402	0.380179	2.34995	0.0187759	NA	hsa-miR-200a-5p	0.378868	1	0.109517
MIMAT0004486	161.966	-0.291389	0.124267	-2.34486	0.0190344	0.10295	hsa-let-7f-1-3p	-0.232639	1	0.110946
MIMAT0004504	86.7932	0.328303	0.138275	2.37427	0.0175837	0.0997431	hsa-miR-31-3p	0.247742	1	0.112805
MIMAT0000254	37669.9	0.637083	0.269498	2.36396	0.0180807	0.0999405	hsa-miR-10b-5p	0.367019	1	0.112805
MIMAT0000422_1	19.3013	0.819949	0.357519	2.29344	0.0218228	0.115108	hsa-miR-124-3p	0.382934	1	0.112805
MIMAT0004555	89.1683	-0.318595	0.138498	-2.30035	0.0214282	0.114664	hsa-miR-10a-3p	-0.245684	1	0.118462
MIMAT0000705	106.958	-0.259288	0.113181	-2.2909	0.0219689	0.115108	hsa-miR-362-5p	-0.211214	1	0.121224
MIMAT0004680	506.613	-0.344787	0.151573	-2.27473	0.022922	0.118864	hsa-miR-130b-5p	-0.257845	1	0.133565
MIMAT0001541	6.43579	0.754508	0.340468	2.21609	0.0266854	NA	hsa-miR-449a	0.331367	1	0.139348
MIMAT0000278	30098.8	-0.310584	0.138573	-2.2413	0.0250068	0.127055	hsa-miR-221-3p	-0.236325	1	0.14088
MIMAT0000732	11753.7	0.291235	0.131101	2.22147	0.0263194	0.132387	hsa-miR-378a-3p	0.225164	1	0.142151
MIMAT0009199	166.692	0.391959	0.17705	2.21383	0.0268402	0.133669	hsa-miR-365a-5p	0.272603	1	0.142151
MIMAT0004780	42.7538	0.375491	0.17029	2.20501	0.0274532	0.135382	hsa-miR-532-3p	0.264755	1	0.145477
MIMAT0000067	74072.3	0.255477	0.116733	2.18856	0.0286291	0.13981	hsa-let-7f-5p	0.204879	1	0.151709
MIMAT0000094	170.853	0.357631	0.166137	2.15263	0.0313477	0.147363	hsa-miR-95-3p	0.256416	1	0.154549
MIMAT0004489	94.7869	-0.29971	0.138851	-2.15851	0.0308885	0.146575	hsa-miR-16-1-3p	-0.225155	1	0.158384
MIMAT0004819	286.266	-0.308083	0.142054	-2.16878	0.0300997	0.144192	hsa-miR-671-3p	-0.23023	1	0.158845
MIMAT0000074	982.252	-0.228685	0.10669	-2.14346	0.0320765	0.149393	hsa-miR-19b-3p	-0.186564	1	0.162639
MIMAT0000256_1	2682.83	-0.216309	0.101487	-2.1314	0.0330559	0.152543	hsa-miR-181a-5p	-0.177622	1	0.163917
MIMAT0000416	182.306	0.774551	0.355135	2.181	0.0291831	0.141145	hsa-miR-1-3p	0.246798	1	0.181701
MIMAT0000067_1	79663	0.238899	0.114454	2.08729	0.0368617	0.168558	hsa-let-7f-5p	0.19124	1	0.181701
MIMAT0001340	21303.8	-0.181804	0.0873482	-2.08137	0.0374004	0.169481	hsa-miR-423-3p	-0.151597	1	0.181701
MIMAT0001636	95.7188	-0.472185	0.228232	-2.06888	0.0385569	0.173162	hsa-miR-452-3p	-0.274136	1	0.184404
MIMAT0004700	15.7248	-0.459437	0.224672	-2.04492	0.0408625	0.178939	hsa-miR-331-5p	-0.267703	1	0.184404
MIMAT0010251	16.4913	0.543436	0.266303	2.04067	0.0412837	0.179015	hsa-miR-449c-5p	0.284265	1	0.184404
MIMAT0018349	28.8572	0.658075	0.325552	2.02141	0.0432372	0.181236	hsa-miR-3934-5p	0.271173	1	0.184404
MIMAT0004553	20.8546	0.431204	0.210916	2.04444	0.0409106	0.178939	hsa-miR-7-1-3p	0.261845	1	0.185046
MIMAT0000099_1	12755.4	0.277501	0.13532	2.05071	0.0402951	0.178939	hsa-miR-101-3p	0.207964	1	0.185046
MIMAT0027587	142.359	0.382597	0.188235	2.03255	0.0420983	0.179858	hsa-miR-6842-3p	0.253419	1	0.185046
MIMAT0000687	11.8291	1.81909	0.806517	2.25549	0.0241028	0.123711	hsa-miR-299-3p	0.0851306	1	0.187617
MIMAT0005825	542.904	-0.35887	0.17695	-2.02809	0.0425508	0.179858	hsa-miR-1180-3p	-0.23933	1	0.191566
MIMAT0005793	13.5541	-0.535513	0.266757	-2.0075	0.0446967	0.185805	hsa-miR-320c	-0.26687	1	0.191566
MIMAT0000756	44.778	-0.369521	0.182114	-2.02906	0.0424521	0.179858	hsa-miR-326	-0.241351	1	0.19222
MIMAT0000686	16279.9	1.27925	0.543343	2.35442	0.0185518	0.10143	hsa-miR-34c-5p	0.120271	1	0.193845
MIMAT0000733	394.13	0.610725	0.305648	1.99813	0.0457024	0.187294	hsa-miR-379-5p	0.247763	1	0.197614
MIMAT0003393	1878.89	-0.140388	0.070291	-1.99724	0.0457995	0.187294	hsa-miR-425-5p	-0.126201	1	0.197614
MIMAT0000460_1	85.9688	0.412485	0.2072	1.99075	0.0465079	0.188657	hsa-miR-194-5p	0.249455	1	0.19867
MIMAT0000226_1	543.943	0.270686	0.136788	1.97887	0.0478306	0.19247	hsa-miR-196a-5p	0.201163	1	0.202636
MIMAT0018933	8.93914	-0.74174	0.38978	-1.90297	0.0570446	NA	hsa-miR-4420	-0.204459	1	0.206665
MIMAT0000461	22.3786	0.431375	0.221328	1.94903	0.0512921	0.204761	hsa-miR-195-5p	0.24411	1	0.212067
MIMAT0004773	28.4308	0.47343	0.245217	1.93066	0.0535252	0.204927	hsa-miR-500a-5p	0.251416	1	0.212067
MIMAT0018356	14.0065	-0.563129	0.289928	-1.9423	0.0521004	0.204927	hsa-miR-3940-3p	-0.244225	1	0.212067
MIMAT0004482	277.636	-0.226487	0.117149	-1.93332	0.0531962	0.204927	hsa-let-7b-3p	-0.1776	1	0.212067
MIMAT0000272	129.037	0.393697	0.203749	1.93226	0.0533272	0.204927	hsa-miR-215-5p	0.236197	1	0.212067
MIMAT0000077	21415.6	-0.159422	0.0825502	-1.93121	0.0534566	0.204927	hsa-miR-22-3p	-0.137897	1	0.212067
MIMAT0031179	35.9554	0.440847	0.230592	1.91181	0.0559011	0.208283	hsa-miR-7976	0.24657	1	0.212067
MIMAT0003333	26.5374	-0.600519	0.315824	-1.90144	0.0572445	0.210763	hsa-miR-549a-3p	-0.237209	1	0.212067
MIMAT0000062	20467.4	0.188556	0.0978348	1.92729	0.0539431	0.204927	hsa-let-7a-5p	0.143148	1	0.214215
MIMAT0004569	152.802	0.26003	0.137099	1.89666	0.0578732	0.210763	hsa-miR-222-5p	0.193072	1	0.225504
MIMAT0003283	4373.41	-0.261234	0.137937	-1.89387	0.0582426	0.210763	hsa-miR-615-3p	-0.196508	1	0.225504
MIMAT0022692	19.5483	0.417491	0.217336	1.92095	0.0547382	0.205472	hsa-miR-181b-3p	0.226887	1	0.230287
MIMAT0025849	11.685	0.61004	0.332274	1.83595	0.0663646	0.230216	hsa-miR-6718-5p	0.212875	1	0.230287
MIMAT0000440	23291.6	-0.210053	0.112443	-1.86809	0.0617501	0.221859	hsa-miR-191-5p	-0.166043	1	0.23533
MIMAT0000685	55.2602	-0.416401	0.225581	-1.8459	0.064906	0.228306	hsa-miR-34b-5p	-0.228745	1	0.23533
MIMAT0000099	11833.3	0.252859	0.136164	1.85701	0.0633093	0.225848	hsa-miR-101-3p	0.186245	1	0.237923
MIMAT0000737	21.8414	0.525523	0.276955	1.8975	0.0577617	0.210763	hsa-miR-382-5p	0.209522	1	0.245316
MIMAT0019074	58.1049	-0.751806	0.406623	-1.8489	0.0644722	0.228306	hsa-miR-378i	-0.168408	1	0.245316
MIMAT0004957	43.7253	-0.311827	0.169721	-1.83729	0.0661674	0.230216	hsa-miR-760	-0.204284	1	0.245316
MIMAT0030021	298.664	0.315283	0.173808	1.81397	0.0696825	0.240071	hsa-miR-7706	0.207586	1	0.245316
MIMAT0003330	39.8625	0.515961	0.285365	1.80807	0.070595	0.240736	hsa-miR-654-5p	0.212521	1	0.253625
MIMAT0000416_1	165.286	0.756246	0.392784	1.92535	0.0541856	0.204927	hsa-miR-1-3p	0.157191	1	0.259747
MIMAT0000258	109.178	-0.321534	0.179499	-1.79129	0.0732471	0.244265	hsa-miR-181c-5p	-0.202327	1	0.259747
MIMAT0005891	11.1624	-0.612247	0.341888	-1.79078	0.0733281	0.244265	hsa-miR-1303	-0.187202	1	0.259747
MIMAT0001343	260.838	-0.215305	0.120105	-1.79264	0.0730306	0.244265	hsa-miR-425-3p	-0.16544	1	0.259747
MIMAT0004766	133.654	0.606084	0.335493	1.80655	0.0708328	0.240736	hsa-miR-146b-3p	0.187947	1	0.262104
MIMAT0004592	2427.31	-0.359931	0.202023	-1.78163	0.0748089	0.247558	hsa-miR-125b-1-3p	-0.206455	1	0.264358
MIMAT0019776	85.9846	-0.296389	0.167682	-1.76757	0.0771334	0.253582	hsa-miR-1343-3p	-0.194417	1	0.265606
MIMAT0000062_1	21087.2	0.16619	0.0948964	1.75128	0.0798983	0.260966	hsa-let-7a-5p	0.137907	1	0.276881
MIMAT0003338	310.946	-0.317412	0.181723	-1.74668	0.0806937	0.261864	hsa-miR-660-5p	-0.195998	1	0.279044
MIMAT0000085	687.746	0.210962	0.122293	1.72504	0.0845196	0.272521	hsa-miR-28-5p	0.160306	1	0.287358
MIMAT0000688	25.4231	-0.347572	0.20299	-1.71226	0.0868479	0.278245	hsa-miR-301a-3p	-0.196478	1	0.290704
MIMAT0000062_2	21405	0.159236	0.0932146	1.70828	0.0875852	0.278831	hsa-let-7a-5p	0.131261	1	0.295994
MIMAT0004601	52.5417	-0.317294	0.189143	-1.67754	0.0934371	0.293743	hsa-miR-145-3p	-0.187649	1	0.310718
MIMAT0004748	5832.44	-0.194867	0.116159	-1.67759	0.0934269	0.293743	hsa-miR-423-5p	-0.149263	1	0.310718
MIMAT0015032_1	41.4356	0.381185	0.230287	1.65526	0.0978715	0.303885	hsa-miR-3158-3p	0.194375	1	0.310718
MIMAT0000753	600.821	-0.207052	0.124016	-1.66956	0.0950063	0.296821	hsa-miR-342-3p	-0.155377	1	0.313302
MIMAT0004794	15.0148	-0.586892	0.382365	-1.5349	0.124808	0.355811	hsa-miR-551b-5p	-0.161391	1	0.315375
MIMAT0000232	188.304	0.225739	0.136933	1.64853	0.0992435	0.306254	hsa-miR-199a-3p	0.161863	1	0.322725
MIMAT0000083	3700.83	-0.170861	0.104424	-1.63623	0.101792	0.312202	hsa-miR-26b-5p	-0.136707	1	0.327582
MIMAT0003247	140.431	-0.27783	0.170294	-1.63148	0.10279	0.313354	hsa-miR-582-5p	-0.174663	1	0.330165
MIMAT0004502	2680.58	0.231941	0.142782	1.62444	0.104283	0.314097	hsa-miR-28-3p	0.16256	1	0.330165
MIMAT0019864	7.9425	0.508092	0.31135	1.6319	0.102701	NA	hsa-miR-3064-5p	0.168856	1	0.330165
MIMAT0000267	146.712	0.262135	0.161061	1.62756	0.103619	0.313978	hsa-miR-210-3p	0.170464	1	0.333404
MIMAT0004556	69.0855	-0.327909	0.213861	-1.53328	0.125206	0.355811	hsa-miR-10b-3p	-0.187874	1	0.33954
MIMAT0004953	23.7095	0.431315	0.26984	1.59841	0.109952	0.325329	hsa-miR-873-5p	0.174437	1	0.340966
MIMAT0019880	43.1861	0.450018	0.286325	1.57171	0.116018	0.339286	hsa-miR-4746-5p	0.172651	1	0.340966
MIMAT0000066	4911.84	0.203707	0.126842	1.60599	0.108277	0.322517	hsa-let-7e-5p	0.146969	1	0.341283
MIMAT0002171	44.9791	-0.327282	0.220137	-1.48672	0.137089	0.37073	hsa-miR-410-3p	-0.181119	1	0.362588
MIMAT0022833	72.1946	0.231275	0.148468	1.55775	0.119293	0.346847	hsa-miR-365b-5p	0.157117	1	0.363742
MIMAT0000691	31.3329	0.331687	0.213946	1.55033	0.121062	0.349965	hsa-miR-130b-3p	0.17123	1	0.367037
MIMAT0000422	20.1189	0.582508	0.38923	1.49657	0.134506	0.366674	hsa-miR-124-3p	0.131355	1	0.368461
MIMAT0004800_1	12.502	0.480632	0.318726	1.50798	0.13156	0.363596	hsa-miR-550a-5p	0.154429	1	0.368782
MIMAT0017994	32.4936	0.309591	0.20432	1.51523	0.129715	0.362319	hsa-miR-3615	0.169761	1	0.37129
MIMAT0005941	6.90841	0.537039	0.358586	1.49766	0.134222	NA	hsa-miR-1284	0.140773	1	0.37129
MIMAT0000730	10.4842	-0.437531	0.307915	-1.42095	0.155332	0.394606	hsa-miR-377-3p	-0.163917	1	0.374295
MIMAT0000764	408.77	-0.195993	0.128794	-1.52176	0.128069	0.361903	hsa-miR-339-5p	-0.142213	1	0.377542
MIMAT0000232_1	187.306	0.220415	0.145284	1.51714	0.129233	0.362319	hsa-miR-199a-3p	0.150732	1	0.377542
MIMAT0002821	617.673	0.189094	0.125011	1.51262	0.130377	0.362319	hsa-miR-181d-5p	0.142394	1	0.377817
MIMAT0003242	24.4471	-0.353292	0.234813	-1.50457	0.132436	0.364017	hsa-miR-577	-0.163629	1	0.380457
MIMAT0000441_2	1658.57	0.230822	0.154375	1.49521	0.13486	0.366674	hsa-miR-9-5p	0.15197	1	0.386572
MIMAT0000721	52.5232	-0.244303	0.165461	-1.4765	0.13981	0.374066	hsa-miR-369-3p	-0.15581	1	0.386572
MIMAT0004591_1	11.6558	0.602032	0.411947	1.46143	0.143898	0.378671	hsa-miR-124-5p	0.11811	1	0.386572
MIMAT0000736	1334.66	0.802338	0.508442	1.57803	0.114559	0.336977	hsa-miR-381-3p	0.0951909	1	0.38727
MIMAT0003882	83.5498	0.344398	0.223588	1.54033	0.12348	0.354917	hsa-miR-767-5p	0.155545	1	0.390229
MIMAT0004927	17.3724	0.944831	0.588458	1.60561	0.108361	0.322517	hsa-miR-708-3p	0.0763589	1	0.398987
MIMAT0004494	1286.85	0.231026	0.156979	1.4717	0.141103	0.375528	hsa-miR-21-3p	0.14822	1	0.398987
MIMAT0003880	101.362	-0.182267	0.12465	-1.46223	0.143679	0.378671	hsa-miR-671-5p	-0.134256	1	0.398987
MIMAT0004563	385.897	-0.172521	0.118461	-1.45635	0.145295	0.378671	hsa-miR-199b-3p	-0.129765	1	0.398987
MIMAT0027637	5.26433	-0.598101	0.416533	-1.4359	0.151029	NA	hsa-miR-6868-3p	-0.116188	1	0.399449
MIMAT0002809	28064.3	0.171594	0.119162	1.44001	0.149866	0.38857	hsa-miR-146b-5p	0.139089	1	0.404641
MIMAT0016888	252.736	0.176823	0.123286	1.43425	0.1515	0.389466	hsa-miR-4326	0.13193	1	0.404641
MIMAT0007881	20.2801	0.475609	0.336341	1.41407	0.157342	0.396419	hsa-miR-1908-5p	0.135116	1	0.404641
MIMAT0000244	14011.9	-0.182046	0.127008	-1.43334	0.15176	0.389466	hsa-miR-30c-5p	-0.131268	1	0.41097
MIMAT0000617	79.3641	0.249103	0.174621	1.42653	0.153715	0.392481	hsa-miR-200c-3p	0.148904	1	0.411605
MIMAT0015032	37.7396	0.29437	0.209069	1.408	0.159131	0.396419	hsa-miR-3158-3p	0.153673	1	0.411605
MIMAT0015042	6.66201	0.661289	0.451844	1.46353	0.143321	NA	hsa-miR-3167	0.0951218	1	0.411605
MIMAT0020958	10.5308	-0.508924	0.395901	-1.28548	0.198623	0.445613	hsa-miR-4482-3p	-0.124538	1	0.411668
MIMAT0000226	883.517	0.169845	0.120541	1.40902	0.158831	0.396419	hsa-miR-196a-5p	0.126583	1	0.417651
MIMAT0018082	13.4809	0.459206	0.326456	1.40664	0.159535	0.396419	hsa-miR-3661	0.131601	1	0.417651
MIMAT0000222	3258.17	0.170168	0.121106	1.40512	0.159986	0.396419	hsa-miR-192-5p	0.12629	1	0.417975
MIMAT0004800	12.6417	0.452674	0.333375	1.35785	0.17451	0.426109	hsa-miR-550a-5p	0.128357	1	0.427098
MIMAT0003879	21.464	0.47195	0.323748	1.45777	0.144904	0.378671	hsa-miR-758-3p	0.12081	1	0.435386
MIMAT0004909	390.491	-0.252352	0.181126	-1.39324	0.163548	0.403258	hsa-miR-450b-5p	-0.143148	1	0.435386
MIMAT0004611	88.4671	-0.176175	0.129467	-1.36077	0.173585	0.425918	hsa-miR-185-3p	-0.126653	1	0.442125
MIMAT0022717	7.51031	0.571198	0.42245	1.35211	0.176341	NA	hsa-miR-873-3p	0.101155	1	0.445758
MIMAT0000264	360.16	0.131365	0.0970421	1.35369	0.175835	0.427271	hsa-miR-203a-3p	0.10579	1	0.449391
MIMAT0000441_1	1659.09	0.216378	0.160902	1.34478	0.178696	0.430847	hsa-miR-9-5p	0.135588	1	0.449395
MIMAT0004509	71.8997	-0.184987	0.137661	-1.34378	0.17902	0.430847	hsa-miR-93-3p	-0.127731	1	0.449395
MIMAT0030416	10.0508	-0.463618	0.347637	-1.33363	0.182326	0.432049	hsa-miR-1273h-3p	-0.118226	1	0.451053
MIMAT0000693	3227.68	0.187833	0.142354	1.31948	0.187007	0.432049	hsa-miR-30e-3p	0.126901	1	0.456149
MIMAT0004549	169.626	-0.239242	0.180749	-1.32361	0.185631	0.432049	hsa-miR-148a-5p	-0.136355	1	0.456149
MIMAT0000071	142.374	0.214577	0.163052	1.316	0.188172	0.432049	hsa-miR-17-3p	0.133217	1	0.456149
MIMAT0000259	3428.17	0.192396	0.145627	1.32116	0.186449	0.432049	hsa-miR-182-5p	0.128494	1	0.456149
MIMAT0004985	60.9066	-0.231404	0.17524	-1.3205	0.186667	0.432049	hsa-miR-942-5p	-0.134077	1	0.456149
MIMAT0000097	45421.6	-0.126964	0.0961763	-1.32012	0.186794	0.432049	hsa-miR-99a-5p	-0.102801	1	0.456149
MIMAT0004672	2300.84	0.154305	0.117596	1.31216	0.189466	0.432049	hsa-miR-106b-3p	0.115738	1	0.456149
MIMAT0000707	63.8718	0.273782	0.205682	1.3311	0.183158	0.432049	hsa-miR-363-3p	0.139222	1	0.456149
MIMAT0000728	27.9764	0.302376	0.230615	1.31117	0.1898	0.432049	hsa-miR-375-3p	0.136044	1	0.457473
MIMAT0004497	2825.86	0.184888	0.141969	1.30232	0.192808	0.43647	hsa-miR-24-2-5p	0.126191	1	0.460261
MIMAT0000441	1669.69	0.194887	0.149881	1.30028	0.193505	0.43647	hsa-miR-9-5p	0.128201	1	0.462096
MIMAT0004693	373.962	0.192013	0.149606	1.28346	0.19933	0.445613	hsa-miR-330-5p	0.125537	1	0.471255
MIMAT0002819	516.438	0.716715	0.484578	1.47905	0.139127	0.374066	hsa-miR-193b-3p	0.0761848	1	0.476233
MIMAT0000761	28.4114	0.235607	0.185374	1.27098	0.203735	0.453445	hsa-miR-324-5p	0.130697	1	0.477555
MIMAT0002816	43.2526	-0.320203	0.271671	-1.17864	0.238541	0.508147	hsa-miR-494-3p	-0.13305	1	0.477555
MIMAT0041995	29.2765	-0.345144	0.273532	-1.26181	0.207019	0.458725	hsa-miR-10525-3p	-0.123643	1	0.48371
MIMAT0000452	12.92	0.405587	0.303628	1.3358	0.181613	0.432049	hsa-miR-154-5p	0.109701	1	0.484591
MIMAT0004694	43.7922	0.215958	0.17338	1.24558	0.21292	0.46973	hsa-miR-342-5p	0.125989	1	0.492466
MIMAT0004809	21.0031	0.280271	0.226506	1.23737	0.215952	0.474339	hsa-miR-628-5p	0.12662	1	0.4969
MIMAT0026477	17.9202	0.25888	0.210394	1.23045	0.218527	0.477909	hsa-miR-128-1-5p	0.126369	1	0.5
MIMAT0005920	6.59589	0.582193	0.476073	1.22291	0.221365	NA	hsa-miR-1266-5p	0.0804612	1	0.5
MIMAT0000425	209.783	-0.146807	0.124825	-1.17611	0.239553	0.508147	hsa-miR-130a-3p	-0.112023	1	0.50616
MIMAT0004671	5.9932	0.517746	0.419261	1.2349	0.216867	NA	hsa-miR-194-3p	0.0905489	1	0.50616
MIMAT0004485	63.4669	0.194389	0.163726	1.18728	0.235117	0.508147	hsa-let-7e-3p	0.117753	1	0.520702
MIMAT0000244_1	14336.6	-0.154505	0.129843	-1.18994	0.234072	0.508147	hsa-miR-30c-5p	-0.108526	1	0.520702
MIMAT0000265	1640.43	-0.227997	0.194222	-1.1739	0.240435	0.508147	hsa-miR-204-5p	-0.121623	1	0.520702
MIMAT0004799	162.781	0.182164	0.154914	1.1759	0.239634	0.508147	hsa-miR-589-5p	0.117173	1	0.520702
MIMAT0004603	1015.4	-0.151131	0.131234	-1.15161	0.24948	0.520204	hsa-miR-125b-2-3p	-0.112464	1	0.520702
MIMAT0002818	9.21819	-0.355672	0.330905	-1.07485	0.282443	NA	hsa-miR-496	-0.111908	1	0.520702
MIMAT0005880	31.6516	2.06673	1.57634	1.31109	0.189827	0.432049	hsa-miR-1290	0.0170191	1	0.523354
MIMAT0004588	140.434	0.233463	0.197181	1.18401	0.23641	0.508147	hsa-miR-27b-5p	0.118787	1	0.523354
MIMAT0018186	12.3815	-0.349082	0.294881	-1.18381	0.23649	0.508147	hsa-miR-3912-3p	-0.109173	1	0.523354
MIMAT0002874	125.49	0.228066	0.195787	1.16487	0.244072	0.513675	hsa-miR-503-5p	0.117926	1	0.523354
MIMAT0003266	92.8886	-0.220206	0.191149	-1.15201	0.249315	0.520204	hsa-miR-598-3p	-0.117824	1	0.532732
MIMAT0004514	14.8474	0.259774	0.227438	1.14218	0.25338	0.520204	hsa-miR-29b-1-5p	0.115289	1	0.540074
MIMAT0026479	51.3872	-0.237053	0.207101	-1.14463	0.252364	0.520204	hsa-miR-152-5p	-0.115976	1	0.540074
MIMAT0003297	20.6341	-0.31352	0.27352	-1.14624	0.251695	0.520204	hsa-miR-628-3p	-0.109399	1	0.540074
MIMAT0000759	7364.23	-0.213465	0.186569	-1.14416	0.252556	0.520204	hsa-miR-148b-3p	-0.113561	1	0.545003
MIMAT0004503	12.8766	0.279401	0.245828	1.13657	0.255717	0.522868	hsa-miR-29a-5p	0.112144	1	0.545003
MIMAT0010195	14.8501	-0.258773	0.233514	-1.10817	0.267788	0.545334	hsa-let-7a-2-3p	-0.112991	1	0.545504
MIMAT0001638	157.155	-0.151499	0.143481	-1.05588	0.291021	0.571368	hsa-miR-409-5p	-0.107567	1	0.569523
MIMAT0000079	35.9751	-0.266938	0.243397	-1.09672	0.272765	0.553228	hsa-miR-24-1-5p	-0.106631	1	0.575059
MIMAT0000280	394.292	-0.286233	0.265139	-1.07956	0.280338	0.56404	hsa-miR-223-3p	-0.105185	1	0.575059
MIMAT0027588	13.4652	-0.367255	0.375241	-0.978719	0.327719	0.610931	hsa-miR-6843-3p	-0.0934149	1	0.575059
MIMAT0004681	14.8188	0.253482	0.233833	1.08403	0.278352	0.562294	hsa-miR-26a-2-3p	0.106929	1	0.578743
MIMAT0000257	872.942	-0.0900627	0.084045	-1.0716	0.283899	0.566672	hsa-miR-181b-5p	-0.0751628	1	0.582544
MIMAT0027632	11.7084	-0.338527	0.315278	-1.07374	0.282938	0.566672	hsa-miR-6866-5p	-0.0947557	1	0.582544
MIMAT0013517	97.3822	0.213895	0.201272	1.06271	0.287912	0.569543	hsa-miR-2682-5p	0.10724	1	0.582544
MIMAT0000068	114.23	0.139149	0.130229	1.0685	0.285296	0.567209	hsa-miR-15a-5p	0.0964355	1	0.584171
MIMAT0004562	82.5335	-0.17062	0.160825	-1.0609	0.288735	0.569543	hsa-miR-196a-3p	-0.106345	1	0.587512
MIMAT0000281	16210	0.243712	0.231249	1.05389	0.291932	0.571368	hsa-miR-224-5p	0.103013	1	0.597392
MIMAT0000242	14.3533	0.290752	0.277183	1.04895	0.294199	0.573574	hsa-miR-129-5p	0.0977441	1	0.597813
MIMAT0000418	1695.73	-0.11211	0.107414	-1.04372	0.296615	0.576051	hsa-miR-23b-3p	-0.0827978	1	0.598486
MIMAT0000460	51.5023	0.201579	0.194419	1.03683	0.299815	0.577189	hsa-miR-194-5p	0.103217	1	0.598486
MIMAT0000261	2175.68	0.123008	0.118842	1.03506	0.300643	0.577189	hsa-miR-183-5p	0.0890164	1	0.598486
MIMAT0025851	16.8905	0.32153	0.319913	1.00505	0.314871	0.597897	hsa-miR-6720-3p	0.0913257	1	0.598486
MIMAT0000275_1	53.3247	-0.186774	0.179995	-1.03766	0.299428	0.577189	hsa-miR-218-5p	-0.101428	1	0.599696
MIMAT0000445	655.112	0.133062	0.13024	1.02167	0.306935	0.587029	hsa-miR-126-3p	0.0931808	1	0.607011
MIMAT0000075	17055	0.123386	0.122797	1.0048	0.314995	0.597897	hsa-miR-20a-5p	0.0877864	1	0.62086
MIMAT0000270	220.435	0.125202	0.125203	0.999991	0.317315	0.600035	hsa-miR-181a-3p	0.0890465	1	0.623895
MIMAT0004955	922.299	0.129813	0.130262	0.99655	0.318983	0.600931	hsa-miR-374b-5p	0.0897518	1	0.62439
MIMAT0004775	95.8439	0.182072	0.186286	0.977379	0.328381	0.610931	hsa-miR-502-3p	0.0961413	1	0.640781
MIMAT0000092	49462.2	-0.114223	0.117202	-0.974582	0.329768	0.610931	hsa-miR-92a-3p	-0.0867622	1	0.64203
MIMAT0026472	68.4829	-0.14066	0.152796	-0.920576	0.357272	0.637735	hsa-let-7c-3p	-0.0955501	1	0.643291
MIMAT0022709	19.5979	-0.258645	0.264392	-0.978265	0.327943	0.610931	hsa-miR-652-5p	-0.0887613	1	0.644803
MIMAT0003888	13.3616	-0.277869	0.286186	-0.970939	0.331579	0.610931	hsa-miR-766-3p	-0.0874342	1	0.644803
MIMAT0039764	182.21	0.124599	0.130328	0.956037	0.339054	0.618479	hsa-miR-1843	0.0861046	1	0.644803
MIMAT0004774	216.895	-0.133171	0.13974	-0.952992	0.340594	0.618479	hsa-miR-501-3p	-0.0881119	1	0.644803
MIMAT0003241	53.5985	0.200768	0.214417	0.936345	0.349096	0.630842	hsa-miR-576-5p	0.0941301	1	0.644803
MIMAT0000690	33.1982	-0.188852	0.209439	-0.901702	0.367215	0.643587	hsa-miR-296-5p	-0.09791	1	0.644803
MIMAT0005930	5.40638	0.437377	0.476212	0.91845	0.358383	NA	hsa-miR-1276	0.0627988	1	0.644803
MIMAT0022720	144.558	-0.260602	0.268271	-0.971414	0.331342	0.610931	hsa-miR-1304-3p	-0.0858948	1	0.650099
MIMAT0005919_1	63.4439	-0.229591	0.240837	-0.953307	0.340435	0.618479	hsa-miR-548o-3p	-0.0893288	1	0.650099
MIMAT0003886	580.757	0.156727	0.167665	0.934763	0.34991	0.630842	hsa-miR-769-5p	0.091381	1	0.650099
MIMAT0004599	31.7931	0.268248	0.295916	0.906502	0.36467	0.643067	hsa-miR-143-5p	0.0833861	1	0.650099
MIMAT0004591_2	10.9051	0.373849	0.418165	0.894021	0.371311	0.644472	hsa-miR-124-5p	0.0661291	1	0.650099
MIMAT0000274	8.22879	0.303871	0.321883	0.944042	0.345148	NA	hsa-miR-217-5p	0.0810282	1	0.650099
MIMAT0018083	6.14909	0.371438	0.413761	0.897712	0.369339	NA	hsa-miR-3662	0.0679713	1	0.650099
MIMAT0000227	606.174	0.140398	0.152596	0.920068	0.357537	0.637735	hsa-miR-197-3p	0.087557	1	0.656588
MIMAT0000447	50.0385	0.188655	0.196468	0.960233	0.336938	0.618479	hsa-miR-134-5p	0.0879363	1	0.657327
MIMAT0000063	14670.5	0.0981365	0.107234	0.915159	0.360108	0.640051	hsa-let-7b-5p	0.0770665	1	0.65893
MIMAT0000064	7831.29	0.111283	0.122766	0.906464	0.364691	0.643067	hsa-let-7c-5p	0.0730015	1	0.6629
MIMAT0004796	28.8944	0.205801	0.231674	0.888323	0.374367	0.644886	hsa-miR-576-3p	0.0877501	1	0.6629
MIMAT0005902	9.49484	-0.335899	0.371294	-0.90467	0.36564	0.643067	hsa-miR-1250-5p	-0.0704961	1	0.664211
MIMAT0000104	274.216	-0.138198	0.153895	-0.898003	0.369184	0.644472	hsa-miR-107	-0.0846369	1	0.66832
MIMAT0004500	24.9118	-0.182836	0.204672	-0.89331	0.371691	0.644472	hsa-miR-26b-3p	-0.0869524	1	0.66832
MIMAT0014991	6.16081	0.34931	0.410708	0.850508	0.395043	NA	hsa-miR-3128	0.0652572	1	0.668534
MIMAT0000091	37.6028	-0.195786	0.219698	-0.891156	0.372846	0.644472	hsa-miR-33a-5p	-0.0857853	1	0.668842
MIMAT0000703	285.607	-0.0911797	0.103535	-0.880667	0.378498	0.649776	hsa-miR-361-5p	-0.0705858	1	0.672973
MIMAT0019059	82.2701	0.167739	0.193299	0.867768	0.385521	0.657346	hsa-miR-1269b	0.0861814	1	0.673241
MIMAT0004703	378.336	-0.12026	0.137869	-0.872272	0.38306	0.655371	hsa-miR-335-3p	-0.0797853	1	0.677896
MIMAT0022693	21.4453	0.292122	0.314703	0.928246	0.35328	0.634643	hsa-miR-204-3p	0.0679756	1	0.681207
MIMAT0003218	4588.92	-0.0852347	0.0992093	-0.85914	0.390263	0.663184	hsa-miR-92b-3p	-0.065235	1	0.681207
MIMAT0000750	655.671	-0.0924598	0.107941	-0.856574	0.39168	0.663351	hsa-miR-340-3p	-0.0698709	1	0.681207
MIMAT0005874	92.3192	0.135148	0.15829	0.853801	0.393215	0.663716	hsa-miR-548e-3p	0.0828041	1	0.681207
MIMAT0027445	6.39713	-0.393731	0.446259	-0.882292	0.377619	NA	hsa-miR-6772-3p	-0.0566859	1	0.681207
MIMAT0015041	64.4525	0.112924	0.132786	0.850422	0.395091	0.663925	hsa-miR-1260b	0.0767564	1	0.682381
MIMAT0027366	5.41876	-0.488629	0.558807	-0.874414	0.381893	NA	hsa-miR-6732-3p	-0.0462149	1	0.682381
MIMAT0000092_1	38251.6	-0.0976339	0.115023	-0.848824	0.395979	0.663925	hsa-miR-92a-3p	-0.0717014	1	0.68312
MIMAT0000100	133.062	-0.120248	0.144507	-0.832131	0.405335	0.672883	hsa-miR-29b-3p	-0.0767749	1	0.690281
MIMAT0000096	2194.08	0.0772569	0.0925171	0.835055	0.403687	0.672883	hsa-miR-98-5p	0.063821	1	0.690281
MIMAT0003884	50.3224	-0.173515	0.208089	-0.833853	0.404364	0.672883	hsa-miR-454-5p	-0.0796161	1	0.690281
MIMAT0000444	37.7646	-0.198321	0.240611	-0.82424	0.409803	0.675839	hsa-miR-126-5p	-0.0778617	1	0.690281
MIMAT0018926	18.6311	-0.183651	0.224398	-0.818414	0.413121	0.676854	hsa-miR-378d	-0.0788108	1	0.690281
MIMAT0000442	13.7415	-0.279878	0.347947	-0.80437	0.421184	0.676854	hsa-miR-9-3p	-0.0660906	1	0.690281
MIMAT0004589	22.5166	0.177316	0.220004	0.805967	0.420262	0.676854	hsa-miR-30b-3p	0.0799417	1	0.690281
MIMAT0004956	38.3107	-0.128307	0.156536	-0.819666	0.412406	0.676854	hsa-miR-374b-3p	-0.0774825	1	0.690281
MIMAT0005800	23.827	0.278667	0.349215	0.797983	0.424881	0.680621	hsa-miR-1298-5p	0.0662878	1	0.690281
MIMAT0015013	25.62	-0.210257	0.253482	-0.829474	0.406836	0.673153	hsa-miR-548u	-0.0755157	1	0.691464
MIMAT0001639	939.919	0.238092	0.291996	0.815395	0.414846	0.676854	hsa-miR-409-3p	0.0720035	1	0.691464
MIMAT0000455	3697.12	-0.0648015	0.0798941	-0.811092	0.417313	0.676854	hsa-miR-185-5p	-0.0548928	1	0.691464
MIMAT0000430	8.02814	0.424542	0.454222	0.934658	0.349964	NA	hsa-miR-138-5p	0.0485933	1	0.691464
MIMAT0000255	94.9106	-0.131366	0.162748	-0.80717	0.419569	0.676854	hsa-miR-34a-5p	-0.0770275	1	0.692237
MIMAT0000088	1882.82	0.167677	0.207975	0.806238	0.420106	0.676854	hsa-miR-30a-3p	0.0795994	1	0.693815
MIMAT0004810	1102.61	0.0905229	0.114606	0.789862	0.429608	0.683839	hsa-miR-629-5p	0.0676207	1	0.6973
MIMAT0004507	81.3205	-0.129444	0.163751	-0.790491	0.429241	0.683839	hsa-miR-92a-1-5p	-0.0743332	1	0.707404
MIMAT0000430_1	52.5251	-0.17377	0.222121	-0.782319	0.434027	0.687531	hsa-miR-138-5p	-0.0747934	1	0.707404
MIMAT0005951	5026.23	0.119555	0.153033	0.781239	0.434662	0.687531	hsa-miR-1307-3p	0.0730846	1	0.708458
MIMAT0002177_1	71.2832	-0.14265	0.184324	-0.773906	0.438987	0.692195	hsa-miR-486-5p	-0.0742607	1	0.714595
MIMAT0002820	5.27939	0.305755	0.398155	0.767928	0.44253	NA	hsa-miR-497-5p	0.0565891	1	0.716439
MIMAT0016847	139.077	0.147807	0.193805	0.76266	0.445666	0.700532	hsa-miR-378c	0.0728135	1	0.724553
MIMAT0000423_1	12641.2	0.0682276	0.0914548	0.746025	0.455652	0.713997	hsa-miR-125b-5p	0.0549451	1	0.732995
MIMAT0000087	45230.2	-0.0862542	0.116168	-0.742494	0.457788	0.715116	hsa-miR-30a-5p	-0.0628113	1	0.734184
MIMAT0000415	182835	0.07503	0.101922	0.736153	0.461637	0.718897	hsa-let-7i-5p	0.0583821	1	0.738433
MIMAT0004506	7.3297	0.254382	0.355885	0.714786	0.474741	NA	hsa-miR-33a-3p	0.0556305	1	0.759706
MIMAT0000754	5.59418	0.397935	0.503831	0.789819	0.429634	NA	hsa-miR-337-3p	0.0367736	1	0.760165
MIMAT0015054	22.6979	-0.172402	0.243989	-0.706599	0.479816	0.740329	hsa-miR-3177-3p	-0.0647844	1	0.763073
MIMAT0003887	12.1146	-0.213125	0.300906	-0.708277	0.478773	0.740329	hsa-miR-769-3p	-0.0595778	1	0.763073
MIMAT0022726	59.8443	-0.125264	0.17809	-0.703377	0.481821	0.74115	hsa-miR-1306-5p	-0.0665161	1	0.763073
MIMAT0003239	417.451	0.0762413	0.109325	0.697382	0.485564	0.74463	hsa-miR-574-3p	0.0572957	1	0.763073
MIMAT0002870	630.545	-0.108408	0.15614	-0.6943	0.487494	0.745317	hsa-miR-499a-5p	-0.0673651	1	0.763073
MIMAT0004552	5.97556	0.250959	0.362435	0.692425	0.48867	NA	hsa-miR-139-3p	0.0537693	1	0.764737
MIMAT0005796	56.7444	0.163419	0.237813	0.687173	0.491974	0.749887	hsa-miR-1271-5p	0.0638464	1	0.767042
MIMAT0004697	410.018	-0.141146	0.208507	-0.676938	0.498445	0.757456	hsa-miR-151a-5p	-0.0641023	1	0.783413
MIMAT0000423	16091.9	0.057643	0.0877109	0.657193	0.511057	0.774282	hsa-miR-125b-5p	0.0474918	1	0.791874
MIMAT0003287	35.2273	-0.159566	0.24674	-0.646698	0.517827	0.779841	hsa-miR-618	-0.0603014	1	0.791874
MIMAT0004949	8.57177	0.219884	0.350879	0.626667	0.530878	NA	hsa-miR-877-5p	0.0518058	1	0.791874
MIMAT0026625	29.1242	0.179313	0.249213	0.719518	0.471822	0.732489	hsa-miR-653-3p	0.0544045	1	0.793374
MIMAT0006789	10.1703	-0.221846	0.339944	-0.652596	0.514017	0.776428	hsa-miR-1468-5p	-0.0504295	1	0.793374
MIMAT0022705	11.5802	-0.195464	0.36095	-0.541527	0.588144	0.838064	hsa-miR-539-3p	-0.0565355	1	0.793374
MIMAT0003298	7.60174	0.257853	0.416969	0.6184	0.536312	NA	hsa-miR-629-3p	0.0443355	1	0.793374
MIMAT0022710	8.51373	0.225572	0.370385	0.609019	0.542512	NA	hsa-miR-659-5p	0.0490181	1	0.793374
MIMAT0001536	5.97306	0.270979	0.423112	0.640443	0.521884	NA	hsa-miR-429	0.0443103	1	0.793374
MIMAT0004702	204.132	-0.0907263	0.143492	-0.632273	0.527208	0.790429	hsa-miR-339-3p	-0.0573485	1	0.798135
MIMAT0005797	149.952	-0.122942	0.194818	-0.631061	0.528	0.790429	hsa-miR-1301-3p	-0.0587338	1	0.798135
MIMAT0003389	568.313	0.101938	0.162621	0.626847	0.53076	0.792202	hsa-miR-542-3p	0.059509	1	0.798135
MIMAT0000757	11067.1	0.112922	0.181559	0.621957	0.53397	0.794636	hsa-miR-151a-3p	0.0579828	1	0.798135
MIMAT0004591	10.1662	0.293361	0.49477	0.592925	0.553231	0.812851	hsa-miR-124-5p	0.0377685	1	0.798135
MIMAT0004593	15.0651	-0.131438	0.240773	-0.545902	0.585134	0.838064	hsa-miR-130a-5p	-0.0620082	1	0.798135
MIMAT0004980	5.68326	-0.270202	0.427022	-0.632761	0.52689	NA	hsa-miR-937-3p	-0.0422081	1	0.798135
MIMAT0022706	8.13299	-0.212789	0.420263	-0.506325	0.612629	NA	hsa-miR-561-5p	-0.0488458	1	0.798632
MIMAT0001635	2863.36	0.118164	0.195475	0.604499	0.545512	0.807814	hsa-miR-452-5p	0.0572591	1	0.802717
MIMAT0000070	4540.42	0.0791508	0.131108	0.603709	0.546037	0.807814	hsa-miR-17-5p	0.0513869	1	0.802717
MIMAT0025462	11.7826	0.193309	0.330905	0.584183	0.559097	0.817517	hsa-miR-6503-5p	0.0484557	1	0.802717
MIMAT0004606	45.5206	-0.142884	0.26873	-0.531699	0.594935	0.842964	hsa-miR-136-3p	-0.0587688	1	0.802717
MIMAT0000231_1	102.711	0.105266	0.178011	0.591344	0.55429	0.812851	hsa-miR-199a-5p	0.0562822	1	0.812603
MIMAT0005919	61.9851	-0.154261	0.260665	-0.591797	0.553986	0.812851	hsa-miR-548o-3p	-0.051393	1	0.820919
MIMAT0004518	983.764	-0.0929715	0.161082	-0.57717	0.563824	0.819664	hsa-miR-16-2-3p	-0.0512683	1	0.820919
MIMAT0041997	15.4915	-0.14925	0.257123	-0.58046	0.561604	0.818803	hsa-miR-10527-5p	-0.0510847	1	0.824921
MIMAT0004587	40.0968	-0.118787	0.209013	-0.568323	0.569816	0.825727	hsa-miR-23b-5p	-0.0527048	1	0.824921
MIMAT0000765	30.6769	-0.147162	0.259926	-0.56617	0.571278	0.825727	hsa-miR-335-5p	-0.0503555	1	0.830261
MIMAT0004946	12.5114	-0.133388	0.243253	-0.548349	0.583452	0.838064	hsa-miR-744-3p	-0.0502231	1	0.838615
MIMAT0004558	1178.21	0.0850204	0.156357	0.543757	0.586609	0.838064	hsa-miR-181a-2-3p	0.0502742	1	0.842129
MIMAT0004516_1	5.57053	0.316235	0.499461	0.633152	0.526634	NA	hsa-miR-105-3p	0.0269671	1	0.842129
MIMAT0000453	6.61121	-0.173064	0.415316	-0.416704	0.676895	NA	hsa-miR-154-3p	-0.043413	1	0.852981
MIMAT0004814	120.928	0.1272	0.236808	0.537145	0.591167	0.839992	hsa-miR-654-3p	0.047103	1	0.857933
MIMAT0000253	44536.5	-0.073269	0.140882	-0.520072	0.603013	0.85201	hsa-miR-10a-5p	-0.0467027	1	0.857933
MIMAT0027395	12.7726	0.183551	0.375103	0.489335	0.624605	0.870294	hsa-miR-6747-3p	0.039056	1	0.857933
MIMAT0003245	6.96375	-0.222535	0.421136	-0.528414	0.597212	NA	hsa-miR-580-3p	-0.0344912	1	0.857933
MIMAT0000731	199.453	-0.0487387	0.0964044	-0.505566	0.613161	0.859109	hsa-miR-378a-5p	-0.0378055	1	0.865082
MIMAT0005943	23.9837	-0.125472	0.247067	-0.507848	0.61156	0.859109	hsa-miR-1292-5p	-0.0445525	1	0.869916
MIMAT0004512	12.6169	-0.120099	0.290225	-0.413813	0.679011	0.902602	hsa-miR-100-3p	-0.0480798	1	0.869916
MIMAT0002175	12.818	-0.177231	0.459763	-0.385484	0.699879	0.909662	hsa-miR-485-5p	-0.038015	1	0.869916
MIMAT0019931	6.06666	0.190222	0.420777	0.452073	0.651216	NA	hsa-miR-4775	0.0329357	1	0.87768
MIMAT0005906	33.1705	-0.120706	0.245451	-0.491773	0.622879	0.870294	hsa-miR-1255a	-0.0433675	1	0.878516
MIMAT0005936	138.35	-0.0764695	0.160284	-0.477089	0.633299	0.877546	hsa-miR-1278	-0.0433344	1	0.881586
MIMAT0026616	13.5777	-0.14618	0.305157	-0.479033	0.631915	0.877546	hsa-miR-579-5p	-0.0386902	1	0.881586
MIMAT0000751	217.795	0.045654	0.0977985	0.466817	0.640631	0.881566	hsa-miR-330-3p	0.0361422	1	0.881586
MIMAT0001413	11.091	0.183633	0.392171	0.468249	0.639607	0.881566	hsa-miR-20b-5p	0.0341578	1	0.881586
MIMAT0000763	9.34916	0.154788	0.329009	0.470467	0.638021	NA	hsa-miR-338-3p	0.038047	1	0.881586
MIMAT0019716	11.957	0.242139	0.440367	0.549858	0.582417	0.838064	hsa-miR-4652-5p	0.0257247	1	0.882277
MIMAT0031893	19.0895	-0.121125	0.261908	-0.462471	0.643744	0.881566	hsa-miR-181b-2-3p	-0.040299	1	0.888206
MIMAT0003161	87.9459	0.134196	0.262266	0.511677	0.608877	0.857885	hsa-miR-493-3p	0.0362228	1	0.889897
MIMAT0000069	529.751	0.0723815	0.162377	0.445762	0.655769	0.891492	hsa-miR-16-5p	0.0414766	1	0.893284
MIMAT0005892	31.9723	-0.0867675	0.191914	-0.452115	0.651186	0.88766	hsa-miR-1304-5p	-0.0413709	1	0.89401
MIMAT0019000	68.8283	-0.102334	0.233246	-0.438741	0.660849	0.895976	hsa-miR-4473	-0.0388783	1	0.894819
MIMAT0000279	13786.2	-0.0663295	0.152843	-0.433972	0.664309	0.898246	hsa-miR-222-3p	-0.0394607	1	0.894819
MIMAT0004797	3501.17	0.118731	0.278725	0.425979	0.670123	0.898858	hsa-miR-582-3p	0.0364041	1	0.894819
MIMAT0000438	1580.82	0.0603891	0.141763	0.425987	0.670117	0.898858	hsa-miR-152-3p	0.0341222	1	0.894819
MIMAT0000069_1	824.639	0.0508809	0.119088	0.427255	0.669194	0.898858	hsa-miR-16-5p	0.0363825	1	0.894819
MIMAT0000090	557.513	-0.0663131	0.156734	-0.423093	0.672228	0.899283	hsa-miR-32-5p	-0.0389507	1	0.894819
MIMAT0025463	67.0288	0.0824335	0.197443	0.417506	0.676308	0.902343	hsa-miR-6503-3p	0.0403222	1	0.894819
MIMAT0039323	7.3988	-0.165396	0.370154	-0.446829	0.654999	NA	hsa-miR-9903	-0.0318369	1	0.894819
MIMAT0004982	5.76087	-0.188578	0.422112	-0.446748	0.655057	NA	hsa-miR-939-5p	-0.0291558	1	0.894819
MIMAT0015050	20.6878	0.147515	0.318336	0.463395	0.643081	0.881566	hsa-miR-323b-3p	0.0313466	1	0.899459
MIMAT0004813	19.6134	-0.0964244	0.290841	-0.331536	0.74024	0.930635	hsa-miR-411-3p	-0.0409241	1	0.899661
MIMAT0000065	5634.53	-0.0404274	0.0989659	-0.408499	0.682908	0.903954	hsa-let-7d-5p	-0.0314864	1	0.90064
MIMAT0000433	803.486	-0.104853	0.268917	-0.389907	0.696605	0.909662	hsa-miR-142-5p	-0.0356282	1	0.90064
MIMAT0004804	10.9191	-0.0931991	0.287088	-0.324636	0.745457	0.930635	hsa-miR-615-5p	-0.0400473	1	0.90064
MIMAT0027032	8.33462	-0.13543	0.322874	-0.41945	0.674887	NA	hsa-miR-500b-3p	-0.0323674	1	0.90064
MIMAT0005878	16.9842	-0.117798	0.291584	-0.403993	0.686218	0.905952	hsa-miR-1287-5p	-0.0329317	1	0.906899
MIMAT0001080	161.868	0.0681681	0.174196	0.391331	0.695553	0.909662	hsa-miR-196b-5p	0.0364638	1	0.906899
MIMAT0001621	130.418	0.103799	0.225273	0.460771	0.644963	0.881566	hsa-miR-369-5p	0.0326741	1	0.90754
MIMAT0004568	1779.62	-0.0564634	0.14646	-0.385522	0.699851	0.909662	hsa-miR-221-5p	-0.0348306	1	0.909172
MIMAT0000089	1809.6	-0.0364873	0.103799	-0.35152	0.725198	0.92761	hsa-miR-31-5p	-0.0319293	1	0.909172
MIMAT0004615	44.857	0.0774036	0.204174	0.379106	0.704609	0.913449	hsa-miR-195-3p	0.0351395	1	0.91031
MIMAT0018205	19.0735	0.0906349	0.251935	0.359755	0.71903	0.92761	hsa-miR-3928-3p	0.0347584	1	0.91031
MIMAT0015053	11.7079	-0.11503	0.296547	-0.387897	0.698092	0.909662	hsa-miR-3176	-0.0310891	1	0.910491
MIMAT0022842	12.6373	0.0974755	0.278776	0.349656	0.726597	0.92761	hsa-miR-98-3p	0.0308451	1	0.931511
MIMAT0022697	27.5178	0.120796	0.292953	0.412338	0.680092	0.902602	hsa-miR-382-3p	0.0269898	1	0.934327
MIMAT0005792_1	30.7599	-0.0625688	0.182579	-0.342694	0.731828	0.930635	hsa-miR-320b	-0.0320178	1	0.934327
MIMAT0003329	150.139	0.0635267	0.180469	0.35201	0.724831	0.92761	hsa-miR-411-5p	0.0315842	1	0.935289
MIMAT0000103	9.51705	0.116302	0.345813	0.336315	0.736633	0.930635	hsa-miR-106a-5p	0.0258191	1	0.938122
MIMAT0004604	17.406	0.129745	0.334108	0.388334	0.697769	0.909662	hsa-miR-127-5p	0.0197104	1	0.938395
MIMAT0000646	14149	0.0605567	0.188117	0.32191	0.747521	0.930635	hsa-miR-155-5p	0.0264395	1	0.938395
MIMAT0004954	99.7478	0.0972535	0.287018	0.338842	0.734729	0.930635	hsa-miR-543	0.0265694	1	0.938395
MIMAT0017352	19.1536	-0.0869929	0.266534	-0.326386	0.744132	0.930635	hsa-miR-2277-5p	-0.0267882	1	0.938395
MIMAT0019214	10.9557	-0.105213	0.320984	-0.327784	0.743075	0.930635	hsa-miR-3173-5p	-0.0244589	1	0.938395
MIMAT0005794	21.7214	-0.0762683	0.225724	-0.337883	0.735451	0.930635	hsa-miR-1296-5p	-0.0296396	1	0.938395
MIMAT0010133	26.9086	-0.0733054	0.230042	-0.318661	0.749983	0.930635	hsa-miR-2110	-0.0276667	1	0.938395
MIMAT0002888	5126.39	0.0467637	0.147474	0.317099	0.751169	0.930635	hsa-miR-532-5p	0.0288063	1	0.938395
MIMAT0004570	150.189	-0.0887292	0.278842	-0.318206	0.750328	0.930635	hsa-miR-223-5p	-0.0287299	1	0.938395
MIMAT0003321	82.6445	0.0542855	0.17318	0.313462	0.753929	0.93176	hsa-miR-651-5p	0.0305339	1	0.938395
MIMAT0022727	130.36	-0.0703983	0.228327	-0.308322	0.757838	0.933027	hsa-miR-1307-5p	-0.028106	1	0.938395
MIMAT0000243	14659	-0.0642308	0.210239	-0.305513	0.759975	0.933027	hsa-miR-148a-3p	-0.013285	1	0.938395
MIMAT0000448	13.1523	-0.0836451	0.361245	-0.231546	0.81689	0.948507	hsa-miR-136-5p	-0.0295154	1	0.938395
MIMAT0004609	6.60728	0.187952	0.417806	0.449854	0.652815	NA	hsa-miR-149-3p	0.0176281	1	0.938395
MIMAT0004984_3	143.403	-0.0616795	0.202361	-0.304799	0.760519	0.933027	hsa-miR-941	-0.0270201	1	0.938707
MIMAT0031074	18.8998	-0.0716769	0.237965	-0.301208	0.763256	0.934107	hsa-miR-450a-2-3p	-0.0267721	1	0.938707
MIMAT0018934	11.2908	0.0799378	0.290267	0.275394	0.783013	0.946666	hsa-miR-4421	0.0252324	1	0.938707
MIMAT0004679	371.684	-0.0274056	0.102103	-0.268411	0.788383	0.946666	hsa-miR-296-3p	-0.0238006	1	0.938707
MIMAT0004976	5.60054	0.10559	0.394432	0.267702	0.788929	NA	hsa-miR-933	0.0214754	1	0.938707
MIMAT0019731	148.688	-0.0620249	0.213926	-0.289936	0.771865	0.94235	hsa-miR-4662a-5p	-0.0265895	1	0.939508
MIMAT0004984_1	107.362	0.0509154	0.187643	0.271342	0.786128	0.946666	hsa-miR-941	0.0281177	1	0.94212
MIMAT0004975	5.49466	-0.12901	0.468824	-0.275178	0.783179	NA	hsa-miR-509-3-5p	-0.0176648	1	0.94212
MIMAT0000446	468.928	0.110355	0.310544	0.355361	0.722319	0.92761	hsa-miR-127-3p	0.0169115	1	0.943013
MIMAT0026557	30.9336	0.081743	0.233611	0.349911	0.726405	0.92761	hsa-miR-412-5p	0.0216408	1	0.943013
MIMAT0004984_4	100.15	-0.0541537	0.197402	-0.274332	0.78383	0.946666	hsa-miR-941	-0.0241957	1	0.943013
MIMAT0000510	6517.82	-0.0236371	0.0870422	-0.271559	0.785961	0.946666	hsa-miR-320a-3p	-0.019421	1	0.943013
MIMAT0019058	837.641	-0.0579403	0.215248	-0.26918	0.787791	0.946666	hsa-miR-4521	-0.0234473	1	0.943013
MIMAT0004701	24.7406	-0.0633465	0.23786	-0.266319	0.789994	0.946666	hsa-miR-338-5p	-0.0248394	1	0.943013
MIMAT0000457	15.9017	-0.0651955	0.245356	-0.265718	0.790457	0.946666	hsa-miR-188-5p	-0.0238111	1	0.943013
MIMAT0004676	337.423	0.0585036	0.226422	0.258383	0.796111	0.9482	hsa-miR-34b-3p	0.0238056	1	0.943013
MIMAT0000098	142187	0.0371111	0.143789	0.258094	0.796334	0.9482	hsa-miR-100-5p	0.0234679	1	0.943013
MIMAT0000420	1118.9	-0.0407462	0.158717	-0.256722	0.797393	0.9482	hsa-miR-30b-5p	-0.0234512	1	0.943013
MIMAT0000435	12052.7	-0.0355802	0.144224	-0.246701	0.80514	0.948507	hsa-miR-143-3p	-0.024215	1	0.943013
MIMAT0004921	42.6177	0.0918617	0.389847	0.235636	0.813715	0.948507	hsa-miR-889-3p	0.0172613	1	0.943013
MIMAT0000242_1	11.4503	0.0638689	0.264607	0.241372	0.809266	0.948507	hsa-miR-129-5p	0.020491	1	0.943013
MIMAT0003339	94.1846	-0.0346189	0.147228	-0.235137	0.814102	0.948507	hsa-miR-421	-0.0214983	1	0.943013
MIMAT0031177	311.927	-0.0437608	0.176648	-0.24773	0.804344	0.948507	hsa-miR-7974	-0.0218629	1	0.943013
MIMAT0004984_2	101.079	-0.0587367	0.234604	-0.250366	0.802304	0.948507	hsa-miR-941	-0.0211421	1	0.943013
MIMAT0002891	125.477	0.0270697	0.112226	0.241207	0.809395	0.948507	hsa-miR-18a-3p	0.0190723	1	0.943013
MIMAT0003322	790.959	0.0184046	0.0786717	0.233942	0.81503	0.948507	hsa-miR-652-3p	0.0157483	1	0.943013
MIMAT0000442_2	15.5247	-0.0788673	0.366101	-0.215425	0.829436	0.955594	hsa-miR-9-3p	-0.0181748	1	0.943013
MIMAT0000755	84.555	-0.0543516	0.307311	-0.176862	0.859617	0.959741	hsa-miR-323a-3p	-0.0272856	1	0.943013
MIMAT0002890	6.35209	0.197833	0.520992	0.379723	0.704151	NA	hsa-miR-299-5p	0.0101448	1	0.943013
MIMAT0000086	8873.05	-0.0222773	0.0970215	-0.229612	0.818393	0.948507	hsa-miR-29a-3p	-0.0169335	1	0.944393
MIMAT0027372	5.23432	0.0975789	0.488454	0.199771	0.84166	NA	hsa-miR-6735-3p	0.0143966	1	0.944393
MIMAT0004677	109.054	0.0373399	0.162193	0.230219	0.817921	0.948507	hsa-miR-34c-3p	0.0205001	1	0.944624
MIMAT0000414	71279.3	-0.0185092	0.0820814	-0.225499	0.821591	0.950024	hsa-let-7g-5p	-0.0153851	1	0.944624
MIMAT0017982	13.5365	-0.0718154	0.334905	-0.214435	0.830208	0.955594	hsa-miR-3605-3p	-0.015019	1	0.959413
MIMAT0001341	115.074	-0.0331486	0.168117	-0.197176	0.84369	0.959741	hsa-miR-424-5p	-0.0179853	1	0.959413
MIMAT0004505	42.4087	-0.0429889	0.211082	-0.20366	0.838619	0.959741	hsa-miR-32-3p	-0.0184686	1	0.959413
MIMAT0005950	36.6489	-0.0424362	0.213716	-0.198564	0.842604	0.959741	hsa-miR-1306-3p	-0.0180296	1	0.959413
MIMAT0000442_1	15.8523	-0.0532912	0.292611	-0.182123	0.855486	0.959741	hsa-miR-9-3p	-0.0170352	1	0.959413
MIMAT0005883	6.49433	0.0787093	0.447045	0.176066	0.860242	NA	hsa-miR-1293	0.012948	1	0.959579
MIMAT0000681	21.1927	0.0352684	0.185715	0.189906	0.849383	0.959741	hsa-miR-29c-3p	0.0177029	1	0.960643
MIMAT0027604	14.2607	0.0505758	0.299676	0.168768	0.865979	0.959741	hsa-miR-6852-5p	0.0160479	1	0.961057
MIMAT0000231	99.7723	0.0293003	0.167555	0.174871	0.861181	0.959741	hsa-miR-199a-5p	0.0167289	1	0.967393
MIMAT0000682	33.4265	-0.0312738	0.184849	-0.169186	0.86565	0.959741	hsa-miR-200a-3p	-0.0155374	1	0.967393
MIMAT0004699	252.327	0.0187801	0.106332	0.176617	0.859809	0.959741	hsa-miR-148b-5p	0.014004	1	0.967393
MIMAT0000434	795.737	0.0320539	0.180605	0.177481	0.85913	0.959741	hsa-miR-142-3p	0.0154377	1	0.967393
MIMAT0002872	32.599	0.0353213	0.224155	0.157575	0.874792	0.959741	hsa-miR-501-5p	0.0160064	1	0.967393
MIMAT0004945	2376.88	0.0187105	0.115922	0.161405	0.871774	0.959741	hsa-miR-744-5p	0.013556	1	0.970229
MIMAT0000458	24.2125	0.0335422	0.20655	0.162393	0.870997	0.959741	hsa-miR-190a-5p	0.0148868	1	0.970229
MIMAT0004811	36.3945	-0.0607356	0.349589	-0.173734	0.862074	0.959741	hsa-miR-33b-3p	-0.0106712	1	0.970412
MIMAT0004496	37.1121	-0.0275134	0.181656	-0.151459	0.879614	0.959741	hsa-miR-23a-5p	-0.0139332	1	0.970412
MIMAT0004674	213.141	-0.0233365	0.154227	-0.151313	0.879729	0.959741	hsa-miR-30c-1-3p	-0.0137508	1	0.970412
MIMAT0000429	40.8636	-0.026319	0.180812	-0.14556	0.884269	0.959741	hsa-miR-137-3p	-0.0129935	1	0.970412
MIMAT0041625	18.6358	-0.059738	0.357896	-0.166915	0.867437	0.959741	hsa-miR-10397-5p	-0.0106635	1	0.970412
MIMAT0003249	184.907	-0.0280128	0.174814	-0.160244	0.872689	0.959741	hsa-miR-584-5p	-0.0136746	1	0.970412
MIMAT0004484	879.019	0.015514	0.100941	0.153693	0.877852	0.959741	hsa-let-7d-3p	0.0121265	1	0.970412
MIMAT0004808	75.1862	-0.0276703	0.220458	-0.125513	0.900118	0.959741	hsa-miR-625-3p	-0.0105415	1	0.970937
MIMAT0000252_1	7290.1	0.0173173	0.155777	0.111167	0.911484	0.959741	hsa-miR-7-5p	0.012746	1	0.970937
MIMAT0004929	58.4204	0.0240915	0.215584	0.11175	0.911021	0.959741	hsa-miR-190b-5p	0.0102602	1	0.970937
MIMAT0002817	44.7027	-0.027879	0.239601	-0.116356	0.907371	0.959741	hsa-miR-495-3p	-0.0135744	1	0.970937
MIMAT0000100_1	142.408	0.0188395	0.152887	0.123225	0.901929	0.959741	hsa-miR-29b-3p	0.0113964	1	0.970937
MIMAT0018183	39.5364	-0.0349467	0.256025	-0.136497	0.891428	0.959741	hsa-miR-3909	-0.0103453	1	0.970937
MIMAT0000450	1175.38	-0.0147328	0.110288	-0.133585	0.893731	0.959741	hsa-miR-149-5p	-0.0102501	1	0.970937
MIMAT0017950	36.4014	0.0238666	0.211213	0.112998	0.910032	0.959741	hsa-miR-2355-3p	0.0126459	1	0.970937
MIMAT0000680	717.269	0.00950092	0.0886816	0.107135	0.914682	0.959741	hsa-miR-106b-5p	0.00799335	1	0.970937
MIMAT0004673	19.5044	-0.0231943	0.200038	-0.115949	0.907693	0.959741	hsa-miR-29c-5p	-0.0107059	1	0.970937
MIMAT0005911	69.4295	0.0181227	0.16589	0.109246	0.913008	0.959741	hsa-miR-1260a	0.0100178	1	0.970937
MIMAT0000431	707.302	0.012784	0.104034	0.122883	0.9022	0.959741	hsa-miR-140-5p	0.0098516	1	0.970937
MIMAT0004550	565.779	0.0239492	0.179384	0.133508	0.893792	0.959741	hsa-miR-30c-2-3p	0.0109741	1	0.970937
MIMAT0002177	66.5886	0.0189014	0.160284	0.117924	0.906128	0.959741	hsa-miR-486-5p	0.0111185	1	0.970937
MIMAT0019738	78.7725	0.0220174	0.177977	0.123709	0.901545	0.959741	hsa-miR-4664-3p	0.012948	1	0.970937
MIMAT0009198	26.0931	0.0377683	0.292385	0.129173	0.897221	0.959741	hsa-miR-224-3p	0.0105796	1	0.970937
MIMAT0019873	7.38758	-0.0477328	0.365995	-0.130419	0.896235	NA	hsa-miR-4742-3p	-0.00787494	1	0.970937
MIMAT0000252	7313.57	0.0160883	0.155818	0.103251	0.917764	0.959741	hsa-miR-7-5p	0.0114906	1	0.970962
MIMAT0004511	15.3234	-0.0129651	0.247387	-0.0524081	0.958203	0.979627	hsa-miR-99a-3p	-0.0156367	1	0.970962
MIMAT0000081	8818.45	-0.0137771	0.138657	-0.0993608	0.920852	0.960972	hsa-miR-25-3p	-0.00943326	1	0.972202
MIMAT0002814	11.7279	0.0733763	0.359395	0.204166	0.838224	0.959741	hsa-miR-432-5p	0.00431251	1	0.976563
MIMAT0018926_1	21.8504	-0.0175814	0.212482	-0.0827433	0.934056	0.968722	hsa-miR-378d	-0.00755953	1	0.979984
MIMAT0000093	3401.91	0.0111742	0.133095	0.0839567	0.933091	0.968722	hsa-miR-93-5p	-0.00504362	1	0.979984
MIMAT0019761	27.7872	0.0147608	0.247799	0.0595677	0.9525	0.979627	hsa-miR-4677-3p	0.00698229	1	0.986532
MIMAT0000722	372.666	0.0455894	0.286355	0.159206	0.873507	0.959741	hsa-miR-370-3p	0.00515634	1	0.98764
MIMAT0004688	206.716	-0.0145727	0.189555	-0.0768785	0.93872	0.969732	hsa-miR-374a-3p	-0.00579854	1	0.98764
MIMAT0004757	5.63451	0.131722	0.546486	0.241035	0.809528	NA	hsa-miR-431-3p	0.00156776	1	0.98764
MIMAT0000459	19.9147	-0.0151668	0.251536	-0.0602969	0.951919	0.979627	hsa-miR-193a-3p	-0.00539993	1	0.989488
MIMAT0004682	2016.04	0.00546544	0.0986731	0.0553894	0.955828	0.979627	hsa-miR-361-3p	0.00438519	1	0.991705
MIMAT0003180	9.44734	0.0773986	0.41088	0.188373	0.850584	0.959741	hsa-miR-487b-3p	0.00130742	1	1
MIMAT0002176	11.0917	0.063318	0.419084	0.151087	0.879907	0.959741	hsa-miR-485-3p	-0.00143332	1	1
MIMAT0000102	46.3693	0.0334525	0.25559	0.130883	0.895868	0.959741	hsa-miR-105-5p	0.00185598	1	1
MIMAT0000102_1	47.4219	0.0276205	0.265568	0.104005	0.917165	0.959741	hsa-miR-105-5p	-0.000589932	1	1
MIMAT0022838	15.8479	0.0285922	0.311505	0.091787	0.926867	0.965247	hsa-miR-1185-1-3p	-0.00401488	1	1
MIMAT0002813	145.599	0.0197559	0.257671	0.076671	0.938885	0.969732	hsa-miR-493-5p	-0.00363333	1	1
MIMAT0001627	15.0779	0.0166151	0.316358	0.0525199	0.958114	0.979627	hsa-miR-433-3p	-0.00651399	1	1
MIMAT0011161	26.2587	-0.00947154	0.280976	-0.0337095	0.973109	0.992847	hsa-miR-2116-3p	-0.00107294	1	1
MIMAT0002871	358.909	0.00419358	0.139143	0.0301387	0.975956	0.993518	hsa-miR-500a-3p	0.00276617	1	1
MIMAT0004984	68.8322	-0.00664886	0.238035	-0.0279323	0.977716	0.993518	hsa-miR-941	-0.0009104	1	1
MIMAT0004495	187.005	-0.0027837	0.147846	-0.0188284	0.984978	0.994662	hsa-miR-22-5p	-0.00153785	1	1
MIMAT0000762	27.7123	-0.00396479	0.171545	-0.0231122	0.981561	0.994662	hsa-miR-324-3p	-0.00215577	1	1
MIMAT0000443	5154.91	-0.00188266	0.115833	-0.0162532	0.987032	0.994662	hsa-miR-125a-5p	-0.000942009	1	1
MIMAT0000727	112.703	-0.00296915	0.190302	-0.0156023	0.987552	0.994662	hsa-miR-374a-5p	-0.000892335	1	1
MIMAT0004567	16.8728	-0.0037847	0.267939	-0.0141252	0.98873	0.994662	hsa-miR-219a-1-3p	-0.000987746	1	1
MIMAT0000252_2	8116.82	-0.00130113	0.152303	-0.00854302	0.993184	0.99621	hsa-miR-7-5p	-0.000606558	1	1
MIMAT0005949	127.105	-0.000760241	0.160054	-0.00474989	0.99621	0.99621	hsa-miR-664a-3p	0.000605065	1	1
MIMAT0019729	25.8798	-0.00191793	0.293264	-0.00653994	0.994782	0.99621	hsa-miR-4661-5p	0.00131623	1	1
MIMAT0025470	8.87526	0.0412884	0.391228	0.105535	0.915951	NA	hsa-miR-6507-5p	-0.00407327	1	1
MIMAT0003246	9.03187	-0.018759	0.321087	-0.0584234	0.953411	NA	hsa-miR-581	-0.00282638	1	1
MIMAT0017981	2.63664	-0.112363	0.712487	-0.157705	0.87469	NA	hsa-miR-3605-5p	-0.00508734	1	NA
MIMAT0027370	1.94334	-1.68643	0.770519	-2.18869	0.0286194	NA	hsa-miR-6734-3p	-0.106819	1	NA
MIMAT0027371	4.26507	0.746306	0.489855	1.52352	0.127628	NA	hsa-miR-6735-5p	0.111289	1	NA
MIMAT0013518	2.19799	-0.309857	0.669716	-0.46267	0.643601	NA	hsa-miR-2682-3p	-0.0185737	1	NA
MIMAT0037310	3.11074	-0.245411	0.507333	-0.483727	0.628579	NA	hsa-miR-137-5p	-0.0295768	1	NA
MIMAT0027376	3.27798	-1.22084	0.546941	-2.23212	0.0256071	NA	hsa-miR-6737-3p	-0.189398	1	NA
MIMAT0027378	2.68783	-1.06287	0.645141	-1.64749	0.0994565	NA	hsa-miR-6738-3p	-0.088397	1	NA
MIMAT0003220	3.28859	0.208565	0.536601	0.388678	0.697515	NA	hsa-miR-556-5p	0.0244304	1	NA
MIMAT0004793	4.2071	-0.405163	0.468009	-0.865717	0.386645	NA	hsa-miR-556-3p	-0.0564321	1	NA
MIMAT0027621	3.73334	-0.703851	0.532456	-1.32189	0.186203	NA	hsa-miR-6769b-3p	-0.0831056	1	NA
MIMAT0004515	4.50389	0.0443829	0.374756	0.118431	0.905726	NA	hsa-miR-29b-2-5p	0.00874288	1	NA
MIMAT0019872	3.04617	-0.251918	0.58218	-0.432715	0.665222	NA	hsa-miR-4742-5p	-0.0216464	1	NA
MIMAT0027384	2.171	-1.01381	0.664844	-1.52488	0.12729	NA	hsa-miR-6741-3p	-0.0821212	1	NA
MIMAT0019752	4.99904	0.748418	0.493475	1.51663	0.129361	NA	hsa-miR-4671-5p	0.109638	1	NA
MIMAT0019016	3.87341	0.396186	0.571355	0.693415	0.488049	NA	hsa-miR-4482-5p	0.0262073	1	NA
MIMAT0022280	4.12697	0.255702	0.463513	0.551661	0.581181	NA	hsa-miR-5582-3p	0.0384587	1	NA
MIMAT0005592	4.26344	0.085469	0.524453	0.162968	0.870544	NA	hsa-miR-1237-3p	0.0112429	1	NA
MIMAT0027407	4.2613	-0.0467295	0.570051	-0.0819743	0.934667	NA	hsa-miR-6753-3p	-0.0024317	1	NA
MIMAT0005889	3.29898	-0.940409	0.553072	-1.70034	0.0890674	NA	hsa-miR-548l	-0.113417	1	NA
MIMAT0025845	3.16551	-0.120508	0.598533	-0.201338	0.840434	NA	hsa-miR-6716-3p	-0.00923131	1	NA
MIMAT0004493	4.07507	0.20826	0.453401	0.45933	0.645997	NA	hsa-miR-20a-3p	0.0322826	1	NA
MIMAT0022266	3.99469	-0.0186961	0.455039	-0.0410867	0.967227	NA	hsa-miR-548ar-3p	-0.00149773	1	NA
MIMAT0003293	3.0873	0.0680703	0.584855	0.116388	0.907345	NA	hsa-miR-624-5p	0.00837619	1	NA
MIMAT0003294	4.72448	0.455834	0.461515	0.98769	0.323304	NA	hsa-miR-625-5p	0.0706315	1	NA
MIMAT0019811	3.3935	-0.921203	0.564397	-1.63219	0.10264	NA	hsa-miR-4709-5p	-0.106122	1	NA
MIMAT0000734	4.70769	-0.432493	0.58522	-0.739027	0.459891	NA	hsa-miR-380-5p	-0.0542862	1	NA
MIMAT0005955	3.44632	-0.274973	0.652015	-0.421728	0.673224	NA	hsa-miR-1197	-0.0337503	1	NA
MIMAT0001629	3.71008	0.253915	0.596474	0.425694	0.670331	NA	hsa-miR-329-3p	0.010551	1	NA
MIMAT0000720	4.10197	0.129142	0.485115	0.266209	0.790079	NA	hsa-miR-376c-3p	0.00251189	1	NA
MIMAT0004689	2.89187	-0.070091	0.570576	-0.122842	0.902232	NA	hsa-miR-377-5p	-0.0203065	1	NA
MIMAT0002170	2.09175	-0.136723	0.613747	-0.222767	0.823717	NA	hsa-miR-412-3p	-0.0281178	1	NA
MIMAT0026558	2.69788	0.666261	0.560754	1.18815	0.234774	NA	hsa-miR-410-5p	0.0572427	1	NA
MIMAT0037331	3.9713	-0.0481846	0.568461	-0.0847632	0.93245	NA	hsa-miR-147b-5p	-0.00253206	1	NA
MIMAT0027663	1.9749	-0.642508	0.674808	-0.952135	0.341029	NA	hsa-miR-6881-3p	-0.0475128	1	NA
MIMAT0037328	3.5647	-0.603855	0.566073	-1.06674	0.286088	NA	hsa-miR-549a-5p	-0.0606527	1	NA
MIMAT0015051	3.61579	0.433978	0.620164	0.69978	0.484065	NA	hsa-miR-3174	0.0385303	1	NA
MIMAT0015056_1	1.83536	-0.594813	0.731957	-0.812634	0.416428	NA	hsa-miR-3179	-0.0317886	1	NA
MIMAT0015056_2	1.57805	-1.82583	0.796995	-2.29089	0.0219695	NA	hsa-miR-3179	-0.118065	1	NA
MIMAT0015056_3	2.42039	-0.749698	0.701236	-1.06911	0.285021	NA	hsa-miR-3179	-0.0505709	1	NA
MIMAT0007400	3.72227	0.287417	0.523288	0.549252	0.582832	NA	hsa-miR-1538	0.0349279	1	NA
MIMAT0027449	4.1854	-0.193547	0.52867	-0.366102	0.714289	NA	hsa-miR-6774-3p	-0.0215565	1	NA
MIMAT0027451	4.11937	-0.121645	0.539915	-0.225304	0.821743	NA	hsa-miR-6775-3p	-0.010848	1	NA
MIMAT0001631	3.2777	-0.305049	0.550707	-0.553922	0.579632	NA	hsa-miR-451a	-0.0309291	1	NA
MIMAT0000436	1.69942	-0.752569	0.706038	-1.0659	0.286467	NA	hsa-miR-144-3p	-0.0521575	1	NA
MIMAT0015064	5.0119	-0.690797	0.457124	-1.51118	0.130742	NA	hsa-miR-3184-5p	-0.117732	1	NA
MIMAT0030417	2.69182	-0.378222	0.603808	-0.626395	0.531056	NA	hsa-miR-6516-5p	-0.0308601	1	NA
MIMAT0030418	3.94367	0.496647	0.430873	1.15265	0.249053	NA	hsa-miR-6516-3p	0.0813429	1	NA
MIMAT0015066	2.15914	-1.133	0.677102	-1.6733	0.0942673	NA	hsa-miR-3065-5p	-0.0874904	1	NA
MIMAT0027475	5.18073	-0.73977	0.439844	-1.68189	0.0925899	NA	hsa-miR-6787-3p	-0.136941	1	NA
MIMAT0000262	3.45052	0.631223	0.475673	1.32701	0.184505	NA	hsa-miR-187-3p	0.0903069	1	NA
MIMAT0015069	4.57737	0.283073	0.47632	0.594292	0.552317	NA	hsa-miR-3187-3p	0.040272	1	NA
MIMAT0025486	2.98776	0.228552	0.555725	0.411268	0.680876	NA	hsa-miR-6515-5p	0.0256246	1	NA
MIMAT0025487	2.89386	-0.0336131	0.554228	-0.0606486	0.951639	NA	hsa-miR-6515-3p	-0.00139176	1	NA
MIMAT0021129	1.94216	-0.408384	0.695807	-0.586921	0.557257	NA	hsa-miR-5196-3p	-0.0277577	1	NA
MIMAT0003312	1.99432	0.16584	0.646787	0.256406	0.797638	NA	hsa-miR-642a-5p	0.0144282	1	NA
MIMAT0022839	4.72332	-0.770736	0.484755	-1.58995	0.111846	NA	hsa-miR-3190-3p	-0.11617	1	NA
MIMAT0004978	3.87637	0.667978	0.583595	1.14459	0.252378	NA	hsa-miR-935	0.0640236	1	NA
MIMAT0027507	2.9939	-0.805459	0.552049	-1.45904	0.144555	NA	hsa-miR-6803-3p	-0.0913409	1	NA
MIMAT0004959	3.65447	-0.0631917	0.456654	-0.13838	0.88994	NA	hsa-miR-216b-5p	-0.00885232	1	NA
MIMAT0016895	4.08051	0.0356016	0.445108	0.0799841	0.93625	NA	hsa-miR-2355-5p	0.00741422	1	NA
MIMAT0021022	4.48038	-0.150611	0.454157	-0.331629	0.74017	NA	hsa-miR-5001-3p	-0.0196964	1	NA
MIMAT0004958	4.47146	-0.23413	0.474312	-0.493619	0.621575	NA	hsa-miR-301b-3p	-0.0297607	1	NA
MIMAT0026737	5.22362	-1.03126	0.469018	-2.19876	0.0278951	NA	hsa-miR-548j-3p	-0.23077	1	NA
MIMAT0027537	3.03642	-0.438223	0.560198	-0.782264	0.43406	NA	hsa-miR-6818-3p	-0.0430439	1	NA
MIMAT0004947	2.26821	-0.0329155	0.614981	-0.0535228	0.957315	NA	hsa-miR-885-5p	-0.00259363	1	NA
MIMAT0004607	4.28508	0.12194	0.52131	0.23391	0.815055	NA	hsa-miR-138-1-3p	0.00157745	1	NA
MIMAT0004584	4.68389	0.344865	0.42427	0.812844	0.416308	NA	hsa-let-7g-3p	0.0578489	1	NA
MIMAT0003238	4.86796	-0.328461	0.542209	-0.605782	0.54466	NA	hsa-miR-573	-0.0331797	1	NA
MIMAT0019982	2.47137	-0.053899	0.592613	-0.0909514	0.927531	NA	hsa-miR-4802-3p	-0.00362512	1	NA
MIMAT0018968	4.02833	3.6214	0.673351	5.37817	7.52478e-08	NA	hsa-miR-4449	4.61279	0.0161272	NA
MIMAT0000276	4.03764	-0.253336	0.520953	-0.486292	0.62676	NA	hsa-miR-219a-5p	-0.0305338	1	NA
MIMAT0000462	2.95082	1.31104	0.626628	2.09221	0.0364196	NA	hsa-miR-206	0.102087	1	NA
MIMAT0020925	4.23358	-0.0430787	0.439901	-0.0979282	0.921989	NA	hsa-miR-550a-3-5p	-0.00443303	1	NA
MIMAT0026619	3.09458	-0.220485	0.554301	-0.397771	0.690799	NA	hsa-miR-597-3p	-0.0206743	1	NA
MIMAT0027586	1.57615	-0.140771	0.795239	-0.177017	0.859495	NA	hsa-miR-6842-5p	-0.00800065	1	NA
MIMAT0018997	3.79944	-0.615706	0.492218	-1.25088	0.210977	NA	hsa-miR-4470	-0.0834689	1	NA
MIMAT0018114	3.16397	-0.148235	0.550241	-0.269401	0.787621	NA	hsa-miR-3686	-0.0152933	1	NA
MIMAT0019739	5.02139	0.232328	0.446173	0.520712	0.602567	NA	hsa-miR-4665-5p	0.0364646	1	NA
MIMAT0019001	3.64086	0.354728	0.673132	0.526981	0.598207	NA	hsa-miR-4474-3p	0.0138157	1	NA
MIMAT0002807	3.28513	-0.255329	0.506608	-0.503996	0.614264	NA	hsa-miR-491-5p	-0.028983	1	NA
MIMAT0004683	3.03697	0.458211	0.489097	0.936851	0.348835	NA	hsa-miR-362-3p	0.0595084	1	NA
MIMAT0001075	3.10021	0.158066	0.509111	0.310475	0.7562	NA	hsa-miR-384	0.00266476	1	NA
MIMAT0022700	5.18152	-0.0302452	0.355061	-0.0851831	0.932116	NA	hsa-miR-450a-1-3p	-0.00643509	1	NA
MIMAT0003340	2.92095	0.0244398	0.489315	0.049947	0.960165	NA	hsa-miR-542-5p	0.00271324	1	NA
MIMAT0022925	1.58049	-1.38414	0.76371	-1.81239	0.0699255	NA	hsa-miR-503-3p	-0.0848712	1	NA
MIMAT0004516	4.53998	-0.229984	0.533433	-0.43114	0.666366	NA	hsa-miR-105-3p	-0.0386415	1	NA
MIMAT0003883	4.46955	0.0784783	0.537959	0.145881	0.884015	NA	hsa-miR-767-3p	-0.00399099	1	NA
