# Supplementary material for: Comparative microRNA profiling of Trypanosoma cruzi infected human cells
Source: Front Cell Infect Microbiol. 2023 Jun 21;13:1187375. doi: 10.3389/fcimb.2023.1187375 (PMC10322668; doi:10.3389/fcimb.2023.1187375)
Supplement: Supplementary file 4 [file Table_3.xlsx]

## Sheet: Table S3
Table S3. Summary statistics of Wald tests performed using DESeq2 for infection versus control contrast in cardiomyocytes (24 hpi). Wald tests were calculated with default |log2FC|>0 and |log2FC|>1 hypothesis. Apeglm shrinkage of log2FC estimations are also shown.
ID	baseMean	log2FoldChange	lfcSE	stat	pvalue	padj	name	apeglm	log2FCgt1.pa
MIMAT0005898	60,3941481746076	7,44725233596329	1,06245753706641	7,00945880296179	2,39241721506047e-12	7,87105263754895e-10	hsa-miR-1246	7,15755488802149	4,25448854933042e-07
MIMAT0000255	33,1024987871027	0,0165495510647203	0,342884404089265	0,0482656862410454	0,961504501079743	0,993100137812571	hsa-miR-34a-5p	0,00117375994736335	1
MIMAT0004674	40,6979236726159	0,0211051176091394	0,327655756420973	0,0644124731384956	0,948641798524011	0,993100137812571	hsa-miR-30c-1-3p	0,00161082473634611	1
MIMAT0000681	45,3739071802963	0,0147206755171774	0,298621117626592	0,0492954940165511	0,960683810407983	0,993100137812571	hsa-miR-29c-3p	0,0013447540737677	1
MIMAT0004515	9,37538728428099	0,0249199728348113	0,592483685599138	0,0420601840025543	0,966450720627559	0,993100137812571	hsa-miR-29b-2-5p	0,00067320607238187	1
MIMAT0000756	74,4853032874385	0,00861720318935267	0,243172234053918	0,0354366246741887	0,971731580774438	0,993100137812571	hsa-miR-326	0,0011411650697486	1
MIMAT0000686	69968,5207332334	0,00504629579656781	0,125780128451205	0,0401199764915607	0,967997475685097	0,993100137812571	hsa-miR-34c-5p	-0,00616667489516811	1
MIMAT0004489	319,813995655009	-0,00244312080316075	0,176372404974145	-0,0138520581125992	0,988948010139484	0,993100137812571	hsa-miR-16-1-3p	-0,000693936655548729	1
MIMAT0000753	130,040789794937	-0,0154677576691982	0,22142322612692	-0,0698560758044963	0,944308214108008	0,993100137812571	hsa-miR-342-3p	-0,00226092062786082	1
MIMAT0022726	182,084697489263	0,0120948606748317	0,203007766952316	0,0595783149403967	0,952491489853081	0,993100137812571	hsa-miR-1306-5p	0,00226368955793242	1
MIMAT0000091	55,5937106126209	0,023626233270472	0,357489443797711	0,0660893172662215	0,947306715844087	0,993100137812571	hsa-miR-33a-5p	0,00154291528330304	1
MIMAT0000750	672,337999568617	-0,00183487030810744	0,196283582371987	-0,00934805797781945	0,99254143749539	0,993100137812571	hsa-miR-340-3p	-0,000266995110038825	1
MIMAT0004509	119,592522704415	-0,00671883302638748	0,215986489187463	-0,031107654241076	0,975183685423448	0,993100137812571	hsa-miR-93-3p	-0,00100025121541675	1
MIMAT0000242_1	14,1516400012291	-0,00952395716891735	0,483548549285431	-0,0196959688597794	0,984285906541124	0,993100137812571	hsa-miR-129-5p	-0,000365121085064347	1
MIMAT0000065	15179,1776124491	-0,00120445431829128	0,136713131274526	-0,00881008508153235	0,992970660067618	0,993100137812571	hsa-let-7d-5p	0,00014225778742414	1
MIMAT0000418	1667,8983102715	-0,00295356069908401	0,136703891319421	-0,0216055349308436	0,982762618327047	0,993100137812571	hsa-miR-23b-3p	-0,000881464408171738	1
MIMAT0004588	46,429225566933	-0,00279327731853675	0,323004287247128	-0,00864780261074255	0,993100137812571	0,993100137812571	hsa-miR-27b-5p	-0,000164599270411252	1
MIMAT0022842	10,3361085310841	0,0213270191491505	0,616839884424952	0,0345746435787506	0,972418920900509	0,993100137812571	hsa-miR-98-3p	0,000505145973813466	1
MIMAT0000092_1	28794,6174960746	0,00938855128051802	0,180887914539069	0,0519025900897885	0,958606310466364	0,993100137812571	hsa-miR-92a-3p	0,00179704568890266	1
MIMAT0022700	10,6120283669032	0,0361817018937975	0,548322414096227	0,0659861806915809	0,947388827685042	0,993100137812571	hsa-miR-450a-1-3p	0,00103870520191483	1
MIMAT0000682	18,6747653643844	-0,03637402501416	0,429115595853502	-0,0847650967842659	0,932448142368887	0,9895981898044	hsa-miR-200a-3p	-0,00158257999168439	1
MIMAT0004699	334,470997058073	-0,0165287244882217	0,192264817565436	-0,0859685339081664	0,931491430898298	0,9895981898044	hsa-miR-148b-5p	-0,0019774225541433	1
MIMAT0004748	4887,36706307484	0,0198122819892385	0,217585770436318	0,0910550444062106	0,927448853556243	0,9895981898044	hsa-miR-423-5p	0,00315354587200868	1
MIMAT0000441_2	62,6445115646083	0,0259929213347679	0,266784416476156	0,0974304334492154	0,922384577294311	0,9895981898044	hsa-miR-9-5p	0,0028706220067248	1
MIMAT0004956	56,340093841758	0,0254445433530082	0,27407845967217	0,0928367131931595	0,926033284033402	0,9895981898044	hsa-miR-374b-3p	0,00259115928552793	1
MIMAT0004959	8,6035454677701	-0,0695946286073874	0,645860609360094	-0,107754874037512	0,914190139687517	0,986126412974403	hsa-miR-216b-5p	-0,00139549576208799	1
MIMAT0004568	2338,15194643637	0,0269418553584395	0,225408590409433	0,119524527922836	0,904859808852092	0,97927262208006	hsa-miR-221-5p	0,00147591759286802	1
MIMAT0000242	18,1119096960891	-0,058533328782918	0,455351915505571	-0,128545256514248	0,897717485751735	0,976828607338952	hsa-miR-129-5p	-0,00229689267896229	1
MIMAT0000087	185,593300835485	-0,0274053236017987	0,217285802746333	-0,12612569829881	0,899632425603959	0,976828607338952	hsa-miR-30a-5p	-0,00375105185718666	1
MIMAT0005911	93,4103769717578	-0,0372165447825937	0,26875725236928	-0,138476429768887	0,889863896458534	0,972641933338398	hsa-miR-1260a	-0,00392486881170853	1
MIMAT0000693	516,70712139396	-0,0281333161770982	0,187124853324895	-0,150345160876369	0,880492304651174	0,969426001490114	hsa-miR-30e-3p	-0,00550706150777587	1
MIMAT0037310	11,0206613652048	-0,0844332448679364	0,555244669667898	-0,152064935478692	0,87913571996549	0,969426001490114	hsa-miR-137-5p	-0,00227227401346242	1
MIMAT0000736	55,7278667178353	0,0457271773866069	0,313345807914893	0,145931990253486	0,883975077346608	0,969426001490114	hsa-miR-381-3p	0,00372481001710244	1
MIMAT0004945	4683,30067682247	0,0302229327955751	0,192506882251188	0,156996635352182	0,875247499819597	0,969426001490114	hsa-miR-744-5p	0,0059168802940543	1
MIMAT0000424	7935,61264580207	0,031275460549579	0,183062920857092	0,170845414260566	0,864345318579243	0,969426001490114	hsa-miR-128-3p	0,00663220068634407	1
MIMAT0004609	23,5402078238505	-0,0590481811801906	0,401361608578327	-0,147119654491486	0,883037576638122	0,969426001490114	hsa-miR-149-3p	-0,0029638849838795	1
MIMAT0004514	30,4801678437695	-0,0516509837392769	0,341940045667003	-0,151052748555743	0,879934105896701	0,969426001490114	hsa-miR-29b-1-5p	-0,00351955704762957	1
MIMAT0003266	175,088262612324	0,0331065729387933	0,225460276886244	0,146839937376185	0,883258360871254	0,969426001490114	hsa-miR-598-3p	0,00487211834724158	1
MIMAT0004484	1793,23119506777	-0,027236528416672	0,174783681688607	-0,155829927333813	0,876167080181145	0,969426001490114	hsa-let-7d-3p	-0,00595479506066425	1
MIMAT0000445	58,2255002115428	0,0469845716218646	0,280899325784375	0,167264807384874	0,867161693637061	0,969426001490114	hsa-miR-126-3p	0,00460755560431685	1
MIMAT0001075	13,5270177791312	0,0909154643204445	0,501673256103338	0,181224458777442	0,856191397124717	0,969426001490114	hsa-miR-384	0,00304456747290608	1
MIMAT0000222	12625,4062012856	-0,0269566982179852	0,13265716229218	-0,203205750463836	0,838974218383422	0,955282246157234	hsa-miR-192-5p	-0,0089522625892256	1
MIMAT0004512	50,2864924224579	-0,0593078680307008	0,292163385580198	-0,202995553029081	0,839138508022616	0,955282246157234	hsa-miR-100-3p	-0,00540911984039724	1
MIMAT0004804	31,1392217228722	-0,0830724164634076	0,357911843295113	-0,232103010893973	0,816458006376712	0,955282246157234	hsa-miR-615-5p	-0,00521449853755071	1
MIMAT0002891	76,2564109326259	-0,0525296002477601	0,247520631268624	-0,212223118446849	0,831932971589073	0,955282246157234	hsa-miR-18a-3p	-0,00644283516328085	1
MIMAT0000092	37682,4960318148	0,0383234058076704	0,179979025771096	0,212932621695662	0,831379517375265	0,955282246157234	hsa-miR-92a-3p	0,00819933603127533	1
MIMAT0003329	51,7522283403833	0,0673939387949547	0,285177625046662	0,236322673575556	0,813182294180296	0,955282246157234	hsa-miR-411-5p	0,00651840527156455	1
MIMAT0004954	7,77827118010556	0,13535174006685	0,661208067697409	0,204703703235502	0,837803626915218	0,955282246157234	hsa-miR-543	0,00266395270678285	1
MIMAT0000447	8,72722229431037	0,138803133923322	0,60621588009469	0,228966509260103	0,818894946418158	0,955282246157234	hsa-miR-134-5p	0,00323564436094354	1
MIMAT0026557	128,4004084613	0,0523824770396195	0,224224654133855	0,233616045666186	0,81528306977045	0,955282246157234	hsa-miR-412-5p	0,00774386944345284	1
MIMAT0004693	1522,35811180294	0,0361743120140597	0,176760315606312	0,20465177316513	0,837844202242196	0,955282246157234	hsa-miR-330-5p	0,00792107170139559	1
MIMAT0004680	18,4119863142734	0,0899016729417284	0,429590095233187	0,209273151171999	0,834235009985419	0,955282246157234	hsa-miR-130b-5p	0,00413740563821614	1
MIMAT0003393	1200,38516476691	-0,0307641706537129	0,150937138242312	-0,203821080828527	0,838493318512922	0,955282246157234	hsa-miR-425-5p	-0,00782662805103033	1
MIMAT0000275_1	20,419001838033	0,0996312235623954	0,451187160166102	0,220820165905689	0,825232461025652	0,955282246157234	hsa-miR-218-5p	0,00409652736564702	1
MIMAT0004683	7,6306093875912	-0,143020316148937	0,677318438131274	-0,211156685094136	0,832765008945363	0,955282246157234	hsa-miR-362-3p	-0,00261220471432404	1
MIMAT0000270	318,79572673084	-0,0459319366114022	0,174030942520531	-0,263929712418718	0,791834079965778	0,950482043789925	hsa-miR-181a-3p	-0,0101614354874337	1
MIMAT0004673	40,4267492075005	-0,0804491326534525	0,308822397686986	-0,26050290800149	0,794475872468782	0,950482043789925	hsa-miR-29c-5p	-0,0066651666165438	1
MIMAT0000232_1	483,82074555082	0,0417036742934688	0,157884085587725	0,264141088940196	0,791671203456088	0,950482043789925	hsa-miR-199a-3p	0,0107749741149596	1
MIMAT0004927	7,95520423586592	-0,18064000472222	0,650768113956795	-0,277579679840018	0,781335032502475	0,948086042787755	hsa-miR-708-3p	-0,00361826575966201	1
MIMAT0000269	11,3289605119023	0,163355013663554	0,560532722776208	0,291428148662739	0,770723888849364	0,948086042787755	hsa-miR-212-3p	0,00442315539951362	1
MIMAT0004679	258,150639439346	-0,0473652100550492	0,172655280587029	-0,274333978630756	0,783827974584405	0,948086042787755	hsa-miR-296-3p	-0,0104846767302104	1
MIMAT0004511	23,1138108675107	0,110852627686477	0,401762599271673	0,275915746979519	0,782612778882681	0,948086042787755	hsa-miR-99a-3p	0,00567714948043347	1
MIMAT0000414	82543,2641587853	0,0453017111577834	0,160280917601531	0,282639454750355	0,77745323244779	0,948086042787755	hsa-let-7g-5p	0,0115721633642935	1
MIMAT0004587	14,9665609697453	0,139091477844392	0,492487525967854	0,282426397645392	0,777616576127668	0,948086042787755	hsa-miR-23b-5p	0,00484228558828445	1
MIMAT0000459	28,6855041800254	-0,11126285235347	0,367178771450943	-0,303020928780289	0,761873912117608	0,942317733408621	hsa-miR-193a-3p	-0,00665005199745688	1
MIMAT0000261	24,4170718038099	-0,121280748364916	0,387835943515444	-0,312711470900805	0,754499879835217	0,936718718738817	hsa-miR-183-5p	-0,00654761091043231	1
MIMAT0000731	293,335268542299	0,0590980478917197	0,182805550746727	0,323283662067782	0,746480426041902	0,930272955181007	hsa-miR-378a-5p	0,0123369522961889	1
MIMAT0000441	65,2898037481961	-0,0897113609849486	0,256691289835155	-0,349491254816478	0,726720535064738	0,909091467818626	hsa-miR-9-5p	-0,010393756394265	1
MIMAT0004682	18,0125782662648	-0,157430157775543	0,446336315996077	-0,352716443035137	0,724301030916074	0,909091467818626	hsa-miR-361-3p	-0,0065210011367513	1
MIMAT0000244	2433,07864421085	0,0538313246992402	0,150124584416589	0,358577676723892	0,719911049078236	0,907474081021992	hsa-miR-30c-5p	0,0151958394021679	1
MIMAT0003218	228,305189815619	-0,0721142813052283	0,199967160618022	-0,360630620959715	0,718375595392816	0,907474081021992	hsa-miR-92b-3p	-0,0128074048826681	1
MIMAT0000425	765,923751804741	-0,0521838478300464	0,142482465709977	-0,366247506807375	0,714180395787333	0,907474081021992	hsa-miR-130a-3p	-0,0156061413263984	1
MIMAT0004677	468,285542497686	0,0563358604922056	0,155810684604224	0,361566093078308	0,717676306504089	0,907474081021992	hsa-miR-34c-3p	0,0150439676750735	1
MIMAT0002870	2715,3036403119	-0,0492626628785527	0,136524198081209	-0,360834662066645	0,718223049405825	0,907474081021992	hsa-miR-499a-5p	-0,0155830494703076	1
MIMAT0000279	20553,3103793929	0,0891015709287325	0,236658494601158	0,376498511405204	0,70654632194464	0,907474081021992	hsa-miR-222-3p	0,000127833146643499	1
MIMAT0000278	36981,4383970244	-0,050343383994945	0,131887696818409	-0,381714027990501	0,702673493764209	0,906586586072254	hsa-miR-221-3p	-0,015111717901586	1
MIMAT0004774	9,87152848535271	-0,218996300216752	0,569295531155814	-0,384679464762589	0,70047491135673	0,906586586072254	hsa-miR-501-3p	-0,00567380551582018	1
MIMAT0015041	50,9687785520898	-0,113338406712315	0,282371202996712	-0,401380896881453	0,688139711772421	0,894853617285085	hsa-miR-1260b	-0,0110917772313399	1
MIMAT0000232	486,123205145715	0,0687512104580453	0,15645563173386	0,439429438851999	0,66035039936292	0,885757702047098	hsa-miR-199a-3p	0,0231041549942517	1
MIMAT0004700	18,1206311861822	-0,177827305531182	0,428938319036679	-0,414575470735633	0,678452707950969	0,885757702047098	hsa-miR-331-5p	-0,008014909387295	1
MIMAT0000068	129,472493712095	0,0996388279094414	0,223103487845463	0,446603631667372	0,655161272989595	0,885757702047098	hsa-miR-15a-5p	0,0149585520976745	1
MIMAT0000441_1	60,5239012368606	0,112511051431476	0,263745143483631	0,426590040466314	0,669677953140947	0,885757702047098	hsa-miR-9-5p	0,0125784563915622	1
MIMAT0009199	39,1033568525866	0,135333412905759	0,325183913605836	0,416174992806686	0,677281957274846	0,885757702047098	hsa-miR-365a-5p	0,0102923128428721	1
MIMAT0004615	47,3806857978955	0,141602934312179	0,303956357945513	0,465866005466358	0,641311415409033	0,885757702047098	hsa-miR-195-3p	0,0123384569499918	1
MIMAT0004701	11,0615408398997	0,246934125839074	0,557284244539618	0,443102650503012	0,657691488145631	0,885757702047098	hsa-miR-338-5p	0,00673208789576939	1
MIMAT0004500	52,555770621226	-0,131208471940421	0,286912849005613	-0,457311244146665	0,647447348906406	0,885757702047098	hsa-miR-26b-3p	-0,0125225906931212	1
MIMAT0001343	198,520573354316	-0,0845273762394566	0,198676025165918	-0,425453328698651	0,670506237334595	0,885757702047098	hsa-miR-425-3p	-0,0152744066835862	1
MIMAT0000440	19409,0393623917	-0,0651222656182662	0,146772365696074	-0,443695686919135	0,657262614204909	0,885757702047098	hsa-miR-191-5p	-0,0239558875612347	1
MIMAT0004911	105,893281023542	-0,0931009931738094	0,219762821473448	-0,423643055497711	0,67182615020262	0,885757702047098	hsa-miR-874-3p	-0,0141094809416019	1
MIMAT0000764	107,442350350767	0,109417343550046	0,234841460116491	0,465920044509053	0,641272732909469	0,885757702047098	hsa-miR-339-5p	0,0150123239931904	1
MIMAT0000100_1	328,811294437052	-0,0798180740615368	0,187139348429178	-0,426516789395275	0,669731316673877	0,885757702047098	hsa-miR-29b-3p	-0,0158503859654956	1
MIMAT0000510	7489,84201478948	-0,063768409975787	0,145236813504451	-0,439065058211517	0,660614396591974	0,885757702047098	hsa-miR-320a-3p	-0,0186948896601675	1
MIMAT0002177_1	228,883464287189	0,103003222623518	0,233664955182902	0,440815879055939	0,659346296907678	0,885757702047098	hsa-miR-486-5p	0,0142543009737616	1
MIMAT0000089	2672,49731715366	0,0602805880871196	0,142958264763541	0,421665639176764	0,673269088139471	0,885757702047098	hsa-miR-31-5p	0,0176493170722413	1
MIMAT0000090	863,796205484271	0,120017538136988	0,262667508494583	0,45691809704535	0,647729915874208	0,885757702047098	hsa-miR-32-5p	0,0141997995786144	1
MIMAT0000244_1	2381,98641341123	0,0754075568422708	0,154169232034405	0,489121959337791	0,624755355729314	0,874657498021039	hsa-miR-30c-5p	0,0205998832973772	1
MIMAT0005792_1	32,967359390915	-0,167831623986212	0,335358527450775	-0,500454320520735	0,616755212789447	0,868840862041589	hsa-miR-320b	-0,0119881533893764	1
MIMAT0000074	1020,27465327008	-0,0816805526940613	0,163772510760433	-0,498743973056282	0,617959762059975	0,868840862041589	hsa-miR-19b-3p	-0,0208570237523629	1
MIMAT0022695	53,0079176301853	-0,13707888279501	0,274397602026973	-0,499562976434231	0,617382832754006	0,868840862041589	hsa-miR-212-5p	-0,0142234220948355	1
MIMAT0000457	11,3788483727737	0,298461790195506	0,579408836658157	0,515114322240816	0,606473135024926	0,863764768065803	hsa-miR-188-5p	0,00757283465317298	1
MIMAT0000759	4702,77024692291	0,12845852136466	0,244857787456788	0,524625018868678	0,59984389092315	0,85803756571181	hsa-miR-148b-3p	0,00428957137070207	1
MIMAT0000083	7866,64216528578	-0,0701016388145921	0,130607756485514	-0,536734116724278	0,591451286304831	0,849726957180303	hsa-miR-26b-5p	-0,0238248847806295	1
MIMAT0002821	2309,9603479784	0,0996136113027444	0,170291016355484	0,584961047474168	0,558573908689015	0,806012350695991	hsa-miR-181d-5p	0,0232793630783344	1
MIMAT0000318	28,5489882182991	0,231695906659069	0,3847078605244	0,602264550412986	0,546998053803506	0,805826286062508	hsa-miR-200b-3p	0,0128833262225144	1
MIMAT0039764	306,4800674746	-0,107294185171631	0,182225270107912	-0,588799704388379	0,555995644182946	0,805826286062508	hsa-miR-1843	-0,0225805721555732	1
MIMAT0000423	65772,8621298055	0,0739286325608137	0,125518837784577	0,58898436175528	0,555871764131525	0,805826286062508	hsa-miR-125b-5p	0,0269647049585684	1
MIMAT0004681	15,9256361248864	0,272304211255413	0,457410779922026	0,595316558350094	0,551631889638242	0,805826286062508	hsa-miR-26a-2-3p	0,0108931972335883	1
MIMAT0001638	550,283803594624	-0,104039308200753	0,169974222030026	-0,612088744741389	0,540479043829172	0,805826286062508	hsa-miR-409-5p	-0,0246235874189187	1
MIMAT0001639	2322,24629612518	0,330932242581875	0,555045851425969	0,596225053717051	0,551024890733504	0,805826286062508	hsa-miR-409-3p	0,00913679599355803	1
MIMAT0002170	9,08065683482711	-0,371822007055302	0,615976582648979	-0,603630101417651	0,546089595353945	0,805826286062508	hsa-miR-412-3p	-0,00825905470570669	1
MIMAT0000752	2861,51795058935	-0,107877186746576	0,170168136561417	-0,633944690977095	0,526116918191881	0,805826286062508	hsa-miR-328-3p	-0,025076084229334	1
MIMAT0004594	317,783628102175	-0,109994726634039	0,18646497013073	-0,589894855623135	0,555261143259278	0,805826286062508	hsa-miR-132-5p	-0,0219053119903427	1
MIMAT0000424_1	2322,17650565429	-0,117288740403863	0,187263957780012	-0,626328428568447	0,53109954338783	0,805826286062508	hsa-miR-128-3p	-0,0236942824722448	1
MIMAT0004518	22,8243870403079	0,279794553674001	0,451404212645718	0,619831507628389	0,535368722704301	0,805826286062508	hsa-miR-16-2-3p	0,0115666883170855	1
MIMAT0001541	9,42520557054158	0,361368802450179	0,596442634465761	0,605873526753935	0,544598740024464	0,805826286062508	hsa-miR-449a	0,00872048577457654	1
MIMAT0004551	128,029866506083	-0,122900807356894	0,205344258899179	-0,598511046842736	0,549498990166048	0,805826286062508	hsa-miR-30d-3p	-0,0212733040490098	1
MIMAT0003340	8,16687602445334	0,404634317462427	0,645069287484982	0,627272643904702	0,530480532154998	0,805826286062508	hsa-miR-542-5p	0,00822433743784785	1
MIMAT0004689	9,23098284938674	0,40435448790098	0,62981727347986	0,642018732936373	0,520861019934705	0,804522420462526	hsa-miR-377-5p	0,00865782661806062	1
MIMAT0000075	11536,8493479377	0,116990206203332	0,180438550265777	0,648365917543735	0,516748308839576	0,803759770078776	hsa-miR-20a-5p	0,0225357864083153	1
MIMAT0004946	24,1128426825095	-0,246880620219138	0,381843957988537	-0,64654845272306	0,517924228743771	0,803759770078776	hsa-miR-744-3p	-0,0139029779462915	1
MIMAT0000104	501,630081523555	0,13847288942823	0,209579558394123	0,66071753604818	0,508793475704969	0,798231796316973	hsa-miR-107	0,0224786678526371	1
MIMAT0001545_1	946,191499148	-0,092454208564523	0,140166786967019	-0,659601397485677	0,5095096572236	0,798231796316973	hsa-miR-450a-5p	-0,0287310806140918	1
MIMAT0000705	37,280728591986	-0,215872630586016	0,323501832959269	-0,667299559360443	0,504580807795301	0,798110989253145	hsa-miR-362-5p	-0,0166212453135449	1
MIMAT0000415	188360,645680663	0,128096476495207	0,19062342318136	0,67198707460696	0,501591924911124	0,797216151187245	hsa-let-7i-5p	0,0254550205434482	1
MIMAT0000267	382,146515254374	-0,115120777890409	0,167158657328184	-0,688691688067291	0,491017307965766	0,784197545246296	hsa-miR-210-3p	-0,0279772944567508	1
MIMAT0000429	87,3319619839333	0,182378166395922	0,237490984954332	0,767937218463228	0,442524484463891	0,783848775899698	hsa-miR-137-3p	0,0250743796928687	1
MIMAT0000257	1343,88275047537	-0,105273519209529	0,151343988970004	-0,695591017033348	0,48668499338779	0,783848775899698	hsa-miR-181b-5p	-0,0296572548492587	1
MIMAT0000100	311,980166576741	-0,131671263578106	0,175861102603498	-0,748723063990878	0,454024139392049	0,783848775899698	hsa-miR-29b-3p	-0,0299088672782538	1
MIMAT0010195	37,4824445652754	-0,229758819347781	0,317631041466726	-0,723351276647343	0,46946409732872	0,783848775899698	hsa-let-7a-2-3p	-0,0183552964832028	1
MIMAT0000098	202114,778088117	0,121036255253196	0,158140777019685	0,765370308242065	0,44405106831929	0,783848775899698	hsa-miR-100-5p	0,0325727832271192	1
MIMAT0000069	1133,15068653835	0,109009172706011	0,155910615919881	0,69917735917372	0,484441198003937	0,783848775899698	hsa-miR-16-5p	0,0297664917994181	1
MIMAT0000070	3949,14202310213	0,116097468723622	0,15354885328823	0,75609466458009	0,449592440647452	0,783848775899698	hsa-miR-17-5p	0,0326479639622625	1
MIMAT0004597	12975,18763844	0,0909661229243691	0,12822606390611	0,709419911625587	0,47806393498177	0,783848775899698	hsa-miR-140-3p	0,0260075165278083	1
MIMAT0000438	88,3833341206637	0,214734251425571	0,301916613364811	0,711236950601669	0,476937414593899	0,783848775899698	hsa-miR-152-3p	0,0190044377805738	1
MIMAT0004494	71,6999529679052	-0,255630302655429	0,336491194663068	-0,759693884148719	0,447437585320701	0,783848775899698	hsa-miR-21-3p	-0,0183695503701768	1
MIMAT0000763	22,7004320812864	-0,310653796977821	0,42502425086765	-0,730908404270222	0,464835102257052	0,783848775899698	hsa-miR-338-3p	-0,0143084206390545	1
MIMAT0000421	58,3986197276506	0,553193152388984	0,789250820254778	0,700909189059072	0,483359689448051	0,783848775899698	hsa-miR-122-5p	0,00756485548329308	1
MIMAT0004497	9939,9984168175	0,171074558364751	0,234349207670225	0,72999845002884	0,465391132029673	0,783848775899698	hsa-miR-24-2-5p	0,0240675738925211	1
MIMAT0000751	290,146497700176	0,126814115625464	0,183037923410699	0,692829733109024	0,488416410515009	0,783848775899698	hsa-miR-330-3p	0,0268891598440306	1
MIMAT0000066	6496,73851272475	0,12091452462164	0,163458511362947	0,739726084701448	0,459466217105864	0,783848775899698	hsa-let-7e-5p	0,0308323624389613	1
MIMAT0000455	5448,10081564349	-0,0955977024690484	0,135139200986595	-0,707401714462787	0,479316871789711	0,783848775899698	hsa-miR-185-5p	-0,0291525025808028	1
MIMAT0001618	336,500024547313	0,136352555922721	0,196673000882279	0,693295751379397	0,48812396876532	0,783848775899698	hsa-miR-191-3p	0,0257677930873843	1
MIMAT0004584	5,81718514207117	0,621782591494709	0,815674650245544	0,762292405810984	0,445885505366264	0,783848775899698	hsa-let-7g-3p	0,00820855983492034	1
MIMAT0002177	212,449617116775	0,164212198937184	0,220013285593973	0,74637401325042	0,455441512796277	0,783848775899698	hsa-miR-486-5p	0,0258068083603551	1
MIMAT0003150	684,556609296819	-0,117043908357909	0,16657872649803	-0,70263418876175	0,482283750510248	0,783848775899698	hsa-miR-455-5p	-0,0279986496661285	1
MIMAT0004563	256,919081990652	-0,135453694557254	0,186891136222257	-0,724773241231557	0,46859115435256	0,783848775899698	hsa-miR-199b-3p	-0,0277566566975793	1
MIMAT0004569	514,299003490197	0,114956981486112	0,159135189499299	0,722385676278208	0,470057390856136	0,783848775899698	hsa-miR-222-5p	0,0303805005052726	1
MIMAT0016847	318,881229036605	-0,164349404166208	0,208429615743838	-0,788512724449842	0,430396858638503	0,783001742330842	hsa-miR-378c	-0,0282407508253771	1
MIMAT0004552	9,48167219492879	0,476009704602851	0,610453612678844	0,779763924262788	0,435529844518371	0,783001742330842	hsa-miR-139-3p	0,0109291206873556	1
MIMAT0000084	50665,83271067	0,156838295235006	0,199859382142413	0,784743220727303	0,43260413643996	0,783001742330842	hsa-miR-27a-3p	0,0280291035797007	1
MIMAT0000450	4375,5734233393	-0,125378284169604	0,159412711595286	-0,786501169918697	0,431573933946359	0,783001742330842	hsa-miR-149-5p	-0,0338467593933734	1
MIMAT0000423_1	49904,2333352614	0,110915144889626	0,14164076841307	0,78307358913898	0,433583899418909	0,783001742330842	hsa-miR-125b-5p	0,0424280528799981	1
MIMAT0004586	614,997308878555	-0,138205453402852	0,172609181172608	-0,800684253664632	0,423314460672322	0,782418300905584	hsa-miR-15b-3p	-0,0328922261260652	1
MIMAT0026558	10,5235152337802	0,471581073198228	0,585373096487089	0,805607698796299	0,420469085087134	0,781549881320154	hsa-miR-410-5p	0,0117959972430656	1
MIMAT0002820	18,8573452604367	0,360103867253523	0,442613458616999	0,813585444009571	0,415882479411691	0,7774166802639	hsa-miR-497-5p	0,0154403381069394	1
MIMAT0000274	19,0988879792841	0,364159696914129	0,445841642928397	0,816791573174365	0,414047548751856	0,7774166802639	hsa-miR-217-5p	0,015253195863841	1
MIMAT0000730	35,8467375310805	-0,286506169083761	0,345085940563389	-0,830245847211305	0,406399798538068	0,770514371887972	hsa-miR-377-3p	-0,0196301659180134	1
MIMAT0000431	1435,69930515975	0,142338964970336	0,169389743098642	0,840304509390792	0,400737673711501	0,770514371887972	hsa-miR-140-5p	0,0351431524016975	1
MIMAT0000443	11060,3263712198	-0,116730319582494	0,139598541265039	-0,836185812005529	0,403050378878222	0,770514371887972	hsa-miR-125a-5p	-0,0377335745397606	1
MIMAT0004672	2076,98345614413	0,151473433399717	0,182114634332087	0,831747728320967	0,405551354216963	0,770514371887972	hsa-miR-106b-3p	0,0329388994134719	1
MIMAT0000265	41,4215516053232	-0,262914147105299	0,317417852427394	-0,828290359520461	0,407506081180873	0,770514371887972	hsa-miR-204-5p	-0,0211674656763664	1
MIMAT0003880	242,713457075353	-0,177292047459284	0,204490331677784	-0,866994766963572	0,385944876958627	0,751336476446084	hsa-miR-671-5p	-0,0316473815775566	1
MIMAT0022692	34,478984166743	0,28841149914561	0,327616397575392	0,880332917644148	0,378678985181887	0,744930073727344	hsa-miR-181b-3p	0,0221201025362447	1
MIMAT0002174	335,96230555521	-0,152853095571995	0,174255454502298	-0,877178255387002	0,380389824882048	0,744930073727344	hsa-miR-484	-0,0356512868425215	1
MIMAT0026625	127,016396988227	0,198312109246275	0,222534326843494	0,89115289339494	0,37284715205308	0,738956102563032	hsa-miR-653-3p	0,0309165809462851	1
MIMAT0000419	24099,423459898	0,115710901025175	0,129747346396135	0,891817090978457	0,372490979408962	0,738956102563032	hsa-miR-27b-3p	0,0406098093095036	1
MIMAT0000458	35,1846904981148	0,303992723497284	0,332426609035254	0,914465675234334	0,36047220605956	0,72539071469027	hsa-miR-190a-5p	0,0226820092851448	1
MIMAT0000085	1004,2283885727	0,18672279075243	0,20466495596835	0,91233396488896	0,361592939845606	0,72539071469027	hsa-miR-28-5p	0,0350099194836824	1
MIMAT0000460	198,680632169216	0,184963542478237	0,195077189647533	0,948155665008454	0,343050213570263	0,721236764504881	hsa-miR-194-5p	0,0364174435594005	1
MIMAT0002809	53193,152662929	0,200230306379495	0,208749539522428	0,959189212285582	0,337463434018608	0,721236764504881	hsa-miR-146b-5p	0,0380417500699012	1
MIMAT0004585	103,968750079993	-0,227663137060533	0,242157245360983	-0,940145882156679	0,347142736636799	0,721236764504881	hsa-let-7i-3p	-0,0305487463533438	1
MIMAT0000077	72791,2269454667	-0,133748280938548	0,141962090757577	-0,942140822418181	0,346120546693087	0,721236764504881	hsa-miR-22-3p	-0,0469328705515277	1
MIMAT0000078	18117,2878804123	0,129952785716442	0,137610343705693	0,944353325607357	0,344989124247075	0,721236764504881	hsa-miR-23a-3p	0,0451978514772881	1
MIMAT0004559	649,755504102894	0,159245934398379	0,171317708180848	0,92953575021138	0,352611506857797	0,721236764504881	hsa-miR-181c-3p	0,0386788646317027	1
MIMAT0005950	124,995078634259	0,243311138846017	0,25556381192599	0,952056306455778	0,341068426681311	0,721236764504881	hsa-miR-1306-3p	0,0297136450400561	1
MIMAT0000732	16114,6318373486	0,12922721951949	0,139755039343859	0,924669479728267	0,355137859725808	0,721236764504881	hsa-miR-378a-3p	0,0432067398494341	1
MIMAT0004567	47,5261029885263	0,274255581179113	0,293127967301931	0,935617244930507	0,349470292408704	0,721236764504881	hsa-miR-219a-1-3p	0,0260205233656339	1
MIMAT0000420	1287,39505273229	0,171210405826054	0,184993760812166	0,925492865675039	0,354709593040902	0,721236764504881	hsa-miR-30b-5p	0,0366593318241321	1
MIMAT0000256_1	4501,8978851222	-0,165595994808258	0,170665990029492	-0,970292878971624	0,331900525786988	0,718389953841572	hsa-miR-181a-5p	-0,0417728391398199	1
MIMAT0004593	41,0425710888728	-0,303924608083828	0,311570399162109	-0,975460470253778	0,329331900744306	0,717550962548853	hsa-miR-130a-5p	-0,025590539304754	1
MIMAT0018926	50,0729360679337	-0,301588329598016	0,307278557345792	-0,981481858685727	0,326355176221985	0,715805686513553	hsa-miR-378d	-0,0262101278060564	1
MIMAT0000453	23,0644812782937	-0,415058810108343	0,420248849710345	-0,987650080171358	0,323324050520524	0,713916863229881	hsa-miR-154-3p	-0,0197765989322657	1
MIMAT0000081	13782,3101649558	0,19866606036708	0,198897443527413	0,998836671018846	0,317873818442973	0,706624907214448	hsa-miR-25-3p	0,0380837791324415	1
MIMAT0000761	40,3669447555253	0,311249699212367	0,309695691387765	1,00501785419629	0,314888252753733	0,704749899020261	hsa-miR-324-5p	0,0268094726631194	1
MIMAT0026477	23,3442333432589	0,405491136333648	0,396538088584016	1,02257802719936	0,306507402997494	0,692217608824255	hsa-miR-128-1-5p	0,0218595874425876	1
MIMAT0004502	1376,61098548107	0,267782137562765	0,262236574059382	1,02114717797574	0,307184713946326	0,692217608824255	hsa-miR-28-3p	0,0314674740824451	1
MIMAT0000435	67,2627444633756	0,279900269070324	0,269506154986666	1,03856726049233	0,299006038792571	0,683145741408028	hsa-miR-143-3p	0,0313521410264845	1
MIMAT0000256	4807,07475325861	-0,181611593838069	0,166293276438736	-1,09211627630042	0,274781996175627	0,676520484883056	hsa-miR-181a-5p	-0,0473579229879516	1
MIMAT0000460_1	331,679457593138	0,18240875208647	0,165814604740065	1,10007651239418	0,271298786512346	0,676520484883056	hsa-miR-194-5p	0,0481563830960957	1
MIMAT0000072	475,192705515709	0,243775231668965	0,219288282511563	1,11166556131931	0,266281972296302	0,676520484883056	hsa-miR-18a-5p	0,0401440189429918	1
MIMAT0002818	39,2085159831207	-0,343632314436217	0,315577616538734	-1,08889951766918	0,276198198980131	0,676520484883056	hsa-miR-496	-0,0284696076608188	1
MIMAT0004928	398,784316543888	0,182717137006211	0,163892782924209	1,11485773654053	0,264911390153369	0,676520484883056	hsa-miR-147b-3p	0,0486342339451991	1
MIMAT0000426	287,388920657805	-0,177700314277875	0,169096906809283	-1,05087856206794	0,29331436760004	0,676520484883056	hsa-miR-132-3p	-0,0446429637641722	1
MIMAT0022833	93,5091323634274	0,31359349532404	0,280920755592164	1,11630589439005	0,264291219396557	0,676520484883056	hsa-miR-365b-5p	0,0326111795359682	1
MIMAT0000688	82,1130558350238	-0,262869455230964	0,245939308218615	-1,06883871933681	0,285142348986029	0,676520484883056	hsa-miR-301a-3p	-0,0349176410315496	1
MIMAT0005793_1	12,4984494734124	-0,673357314212132	0,607697710493561	-1,10804648854978	0,267841739259939	0,676520484883056	hsa-miR-320c	-0,015365784966651	1
MIMAT0000097	92403,7209260973	-0,148787707695986	0,141265114653099	-1,05325159761743	0,292225696079437	0,676520484883056	hsa-miR-99a-5p	-0,0489786110899832	1
MIMAT0000064	23489,3954131727	0,18994903374877	0,178581433967666	1,06365499217104	0,287485020497001	0,676520484883056	hsa-let-7c-5p	0,0435607792744042	1
MIMAT0000063	7845,32867171797	0,207804127754487	0,197611024662488	1,05158165193166	0,292991529489074	0,676520484883056	hsa-let-7b-5p	0,0407048481478092	1
MIMAT0000069_1	726,594418898958	0,199897407021386	0,179668976968516	1,11258721674813	0,265885753119308	0,676520484883056	hsa-miR-16-5p	0,0461845215748129	1
MIMAT0000275	20,6794249565497	-0,482268820815931	0,4539861833373	-1,06229845426291	0,288100215919515	0,676520484883056	hsa-miR-218-5p	-0,0196187998945064	1
MIMAT0000086	18500,5481194099	-0,181483938731912	0,162981993668507	-1,1135214059354	0,265484560090644	0,676520484883056	hsa-miR-29a-3p	-0,0488729462711637	1
MIMAT0000067	109481,832930416	0,191591743389868	0,177331028528064	1,08041861021263	0,279955812257622	0,676520484883056	hsa-let-7f-5p	0,0482896928540225	1
MIMAT0000257_1	1814,33002493737	-0,158218942563553	0,150788313719024	-1,04927854593808	0,29404993719841	0,676520484883056	hsa-miR-181b-5p	-0,0473612282890528	1
MIMAT0000067_1	118729,879770067	0,191826989564955	0,177523342257477	1,08057333264226	0,279886950181294	0,676520484883056	hsa-let-7f-5p	0,0450650345366761	1
MIMAT0003322	2038,08554670974	0,164647452881608	0,156412598249233	1,0526482823286	0,29250221985037	0,676520484883056	hsa-miR-652-3p	0,0475946695821169	1
MIMAT0000074_1	1041,30965333943	-0,180158968232389	0,158611474840474	-1,13585078515654	0,256019018445407	0,676520484883056	hsa-miR-19b-3p	-0,0505730749517406	1
MIMAT0031074	41,881749594648	0,345496606137185	0,318771049886987	1,08383934569866	0,278436036569126	0,676520484883056	hsa-miR-450a-2-3p	0,0282318275195147	1
MIMAT0002888	1358,60447660636	0,267925356024213	0,232781879782838	1,15097170052136	0,249743878106823	0,673489638501187	hsa-miR-532-5p	0,0385660464604198	1
MIMAT0022259	13,1515900110906	0,591835911829049	0,5019055741936	1,17917780207948	0,238327383242644	0,65135731481658	hsa-miR-5100	0,0201912733573573	1
MIMAT0026472	91,7219459499361	-0,275203287619943	0,233997513038797	-1,17609492530937	0,239556945570839	0,65135731481658	hsa-let-7c-3p	-0,0404466179344235	1
MIMAT0000099	19055,7937275669	0,193113846642718	0,149255366572787	1,29384859705224	0,195717722745243	0,638813641592812	hsa-miR-101-3p	0,0622105841158981	1
MIMAT0004957	46,5616518868062	-0,355089483901869	0,290398941490365	-1,22276438777464	0,221418699783415	0,638813641592812	hsa-miR-760	-0,0350294538210889	1
MIMAT0000231	376,377668309842	0,214577049487579	0,171649464142657	1,25008866505546	0,211267159945983	0,638813641592812	hsa-miR-199a-5p	0,0545994282309721	1
MIMAT0000250	231,102674996847	0,248474239087002	0,192165584241611	1,29302153696051	0,19600361039052	0,638813641592812	hsa-miR-139-5p	0,0533402519825706	1
MIMAT0004676	1459,32302824998	0,186296460909691	0,153998797054074	1,20972672821773	0,226383770157843	0,638813641592812	hsa-miR-34b-3p	0,0561031438158243	1
MIMAT0004592	9636,3827857902	-0,254694473506653	0,194675721659333	-1,30830116532121	0,190771180049778	0,638813641592812	hsa-miR-125b-1-3p	-0,0595834772625716	1
MIMAT0000617	36,0360134374916	0,486613084704732	0,380780536398019	1,27793581391484	0,201272058930388	0,638813641592812	hsa-miR-200c-3p	0,0285709149481172	1
MIMAT0004562	202,721697005647	-0,254904380113703	0,210247063474464	-1,21240399699881	0,225357771648551	0,638813641592812	hsa-miR-196a-3p	-0,0456714293123716	1
MIMAT0000760	124,995763828365	-0,266451459931718	0,20412141206888	-1,30535771446557	0,191771070019672	0,638813641592812	hsa-miR-331-3p	-0,0512140917667274	1
MIMAT0004694	7,02064537304864	0,907284571513401	0,69351004443699	1,30825008057376	0,190788500745363	0,638813641592812	hsa-miR-342-5p	0,0164908433233886	1
MIMAT0000452	52,8474707852457	0,365496163665642	0,284993141878529	1,28247354043848	0,199676581040731	0,638813641592812	hsa-miR-154-5p	0,037719536302327	1
MIMAT0001621	516,481009316015	0,288505118723296	0,23027473565577	1,25287352041334	0,21025173996276	0,638813641592812	hsa-miR-369-5p	0,0441362527811675	1
MIMAT0000264	1329,48631139863	0,179525790236435	0,135034934936922	1,3294766300313	0,18369077096204	0,638813641592812	hsa-miR-203a-3p	0,0671806423455486	1
MIMAT0000762	45,0433198247707	0,359511459463589	0,297500967632497	1,20843795004961	0,226878849739141	0,638813641592812	hsa-miR-324-3p	0,0340795835306006	1
MIMAT0022834	361,979062297066	-0,271316260560129	0,202351641236114	-1,34081571517151	0,179980292594022	0,638813641592812	hsa-miR-365b-3p	-0,0533832666076557	1
MIMAT0000253	120237,129522946	0,259143389205046	0,212043585704351	1,22212321747079	0,221661034364265	0,638813641592812	hsa-miR-10a-5p	0,0460332127949718	1
MIMAT0000080	50907,7819183083	0,229448240133326	0,182253938360517	1,25894804906467	0,208049097005993	0,638813641592812	hsa-miR-24-3p	0,0534102917062964	1
MIMAT0004496	66,2293556225559	-0,326609049314509	0,271141373712234	-1,20457105030804	0,228368938161986	0,638813641592812	hsa-miR-23a-5p	-0,0366590570754612	1
MIMAT0004485	79,5889287497115	-0,321776289644244	0,246892487418886	-1,30330530915794	0,192470549269386	0,638813641592812	hsa-let-7e-3p	-0,0437733526705202	1
MIMAT0004602	111,811966375127	0,277865967267099	0,229360587222652	1,21148088532473	0,22571115612802	0,638813641592812	hsa-miR-125a-3p	0,0427217495914662	1
MIMAT0000254	155199,755213681	0,339965101262038	0,250763519060159	1,35571993301179	0,175188294785919	0,638813641592812	hsa-miR-10b-5p	0,0452892020898635	1
MIMAT0000101	5683,92939533906	0,176106934099561	0,143000340434988	1,23151408985369	0,218130650200718	0,638813641592812	hsa-miR-103a-3p	0,0592048504446035	1
MIMAT0000690	43,1853030295364	-0,440576792615248	0,317610327253759	-1,38716142017398	0,165392546628279	0,638813641592812	hsa-miR-296-5p	-0,037165006683678	1
MIMAT0004603	1867,60852873691	-0,202052041124523	0,168709599809944	-1,1976321522435	0,231060253342081	0,638813641592812	hsa-miR-125b-2-3p	-0,0526644759824194	1
MIMAT0004611	98,6704943037568	-0,293176074880111	0,229962070204296	-1,27488883110008	0,202348592845357	0,638813641592812	hsa-miR-185-3p	-0,0581596994932316	1
MIMAT0000449	33,8730352672235	-0,443473191925646	0,355309624518097	-1,24813166129998	0,211982845230292	0,638813641592812	hsa-miR-146a-5p	-0,02972587943607	1
MIMAT0000101_1	5257,71309257316	0,201117273840378	0,146119172570753	1,3763920935358	0,168700274485843	0,638813641592812	hsa-miR-103a-3p	0,0683028749671146	1
MIMAT0004692	4335,57000098655	-0,184765109229057	0,145754000101391	-1,26765034990826	0,204922842797156	0,638813641592812	hsa-miR-340-5p	-0,0628493700422439	1
MIMAT0004498	299,161208215588	-0,222746845794118	0,173554694383198	-1,28343889853136	0,199338353300894	0,638813641592812	hsa-miR-25-5p	-0,0562207590515098	1
MIMAT0000680	1081,52825258942	0,19274436648984	0,16092679995877	1,19771452945825	0,231028170967194	0,638813641592812	hsa-miR-106b-5p	0,0541361236500604	1
MIMAT0004819	558,674045258979	-0,206473645292577	0,162177429515987	-1,27313428205633	0,202970395739385	0,638813641592812	hsa-miR-671-3p	-0,0583153923055569	1
MIMAT0018926_1	57,0770426275376	-0,377196779945828	0,283521235356199	-1,33040045297468	0,183386365415766	0,638813641592812	hsa-miR-378d	-0,0396626961927441	1
MIMAT0000245	78662,5141895482	-0,168077601173166	0,133523039295192	-1,25879100760716	0,20810582922208	0,638813641592812	hsa-miR-30d-5p	-0,0569584053777902	1
MIMAT0000703	64,5836091814089	-0,378923062070201	0,278426374894767	-1,36094528477561	0,17353098116744	0,638813641592812	hsa-miR-361-5p	-0,0413149010742261	1
MIMAT0022709	30,8287601588699	0,471212330367126	0,34668208449478	1,35920588758956	0,174081356155183	0,638813641592812	hsa-miR-652-5p	0,0335230660635363	1
MIMAT0001545	871,307684431183	-0,196595948919155	0,149096422462649	-1,3185826036061	0,187308692726199	0,638813641592812	hsa-miR-450a-5p	-0,0634398314140326	1
MIMAT0019864	7,939846195898	0,920353219021592	0,656808404852677	1,4012506725276	0,161139126199334	0,638732199031094	hsa-miR-3064-5p	0,0187431495122924	1
MIMAT0005792	52,1334963205234	-0,396511198951818	0,27742400478718	-1,42926059789236	0,152929346420236	0,63431988135675	hsa-miR-320b	-0,0439829694504504	1
MIMAT0019776	335,909347521508	-0,248296181653295	0,175595021162199	-1,41402745937734	0,157353840181647	0,63431988135675	hsa-miR-1343-3p	-0,0638748465409876	1
MIMAT0000258	423,206718667386	-0,250170843622523	0,176999236727998	-1,41340069170451	0,157537942347778	0,63431988135675	hsa-miR-181c-5p	-0,0632912112232379	1
MIMAT0004678	1610,5077288718	0,214346037957565	0,149570490766848	1,4330770518878	0,151835818713024	0,63431988135675	hsa-miR-99b-3p	0,0710334589165896	1
MIMAT0000062_1	21823,9489335233	0,207618688194711	0,146040947524854	1,42164709085701	0,155128726898244	0,63431988135675	hsa-let-7a-5p	0,0715215420453532	1
MIMAT0003239	668,46213065451	0,231140218009314	0,16375531208574	1,41149752679957	0,158097964350315	0,63431988135675	hsa-miR-574-3p	0,0665877983738877	1
MIMAT0004553	29,1639493810696	0,542327158046179	0,375674560079989	1,44360895220242	0,148849005308909	0,63431988135675	hsa-miR-7-1-3p	0,0331400819285001	1
MIMAT0000080_1	42778,2009896518	0,245649733295671	0,172389745778513	1,42496719968067	0,154166682748613	0,63431988135675	hsa-miR-24-3p	0,0654210538505574	1
MIMAT0000099_1	20184,8412225265	0,22435481325799	0,151158174610068	1,48423870450104	0,137745605106924	0,612409514597001	hsa-miR-101-3p	0,0821157287998323	1
MIMAT0000456	6294,55121468409	-0,200293944938765	0,133376182553741	-1,50172197991993	0,133168924935276	0,609920362474339	hsa-miR-186-5p	-0,0762631147983482	1
MIMAT0004671	24,2561038663641	0,616864580837396	0,411185772499403	1,50020896172494	0,133560282579902	0,609920362474339	hsa-miR-194-3p	0,0317303509958017	1
MIMAT0000721	157,936688200981	-0,298204052085954	0,197869619175784	-1,50707346245526	0,131791828107946	0,609920362474339	hsa-miR-369-3p	-0,0637578660417643	1
MIMAT0002171	175,660156631499	-0,312163213300989	0,202768297469943	-1,53950699984183	0,123680570338606	0,609920362474339	hsa-miR-410-3p	-0,0644243935926237	1
MIMAT0000416_1	51,4118922444857	0,611179955142877	0,406634536510502	1,50302028053904	0,132833814310207	0,609920362474339	hsa-miR-1-3p	0,0319387346132391	1
MIMAT0004503	31,1911561143924	0,525349963480781	0,347969761533202	1,50975751791195	0,131105308666482	0,609920362474339	hsa-miR-29a-5p	0,0376805635562293	1
MIMAT0000062_2	22539,7525698574	0,215739050618567	0,144461428705572	1,49340244348729	0,135331873740507	0,609920362474339	hsa-let-7a-5p	0,0772045340569584	1
MIMAT0004776	57,1700954598757	-0,423215334019711	0,275613046628241	-1,535541728511	0,124650815243545	0,609920362474339	hsa-miR-505-5p	-0,0481325683695344	1
MIMAT0000454	934,166801651171	0,356378538101803	0,226202686633171	1,57548322438688	0,115144947661178	0,586252315743662	hsa-miR-184	0,0604226462582199	1
MIMAT0000243	72,7910238598069	0,434004173431571	0,275988937621626	1,57254191842494	0,115824925602851	0,586252315743662	hsa-miR-148a-3p	0,0498307189300731	1
MIMAT0004501	2615,09264021795	0,22118430611767	0,139200125728832	1,58896628116951	0,112068005511809	0,585244028783893	hsa-miR-27a-5p	0,0863676920883514	1
MIMAT0004505	22,4626585708374	0,745683840106743	0,4650564244986	1,60342659691391	0,108840502912948	0,57755686223161	hsa-miR-32-3p	0,030068647344562	1
MIMAT0000272	415,669222280198	0,476454400200206	0,294034145952515	1,6204049997552	0,105145306576346	0,567095178092094	hsa-miR-215-5p	0,048365736472701	1
MIMAT0004556	293,859313832901	-0,272072818679193	0,167392336947071	-1,62536005913593	0,104085861118516	0,567095178092094	hsa-miR-10b-3p	-0,08126125466653	1
MIMAT0000276	14,5452768763546	-0,836724752231968	0,512788839914518	-1,63171404504718	0,102739739907257	0,567095178092094	hsa-miR-219a-5p	-0,027739000056399	1
MIMAT0000259	31,9146414237653	0,609749295552	0,373579778077675	1,63217960749797	0,102641655374429	0,567095178092094	hsa-miR-182-5p	0,0384070762195215	1
MIMAT0004780	11,419163658682	0,923989581449789	0,56766313089069	1,62770758072663	0,103586904926732	0,567095178092094	hsa-miR-532-3p	0,0255261025174255	1
MIMAT0004487	116,235038012712	-0,374626045010616	0,225378413027398	-1,66220908195443	0,0964708596733333	0,566766300580833	hsa-let-7f-2-3p	-0,0652344127058828	1
MIMAT0000685	236,432347874487	-0,34084963293547	0,194788857792326	-1,74984152994452	0,0801456622625294	0,549200398963068	hsa-miR-34b-5p	-0,0814558258933208	1
MIMAT0000062	21170,3049493027	0,25575987958624	0,147503970883007	1,73391860609025	0,08293252604985	0,549200398963068	hsa-let-7a-5p	0,0974641576488434	1
MIMAT0003283	12643,3826517117	-0,275452772009354	0,163384453459884	-1,68591788371705	0,0918116168479294	0,549200398963068	hsa-miR-615-3p	-0,0874148054651413	1
MIMAT0000733	54,5924632405537	0,499127986464895	0,290846935441542	1,71611911848807	0,0861402427012008	0,549200398963068	hsa-miR-379-5p	0,0531542854543404	1
MIMAT0004495	597,402805860475	-0,307655834644756	0,181138555382084	-1,69845582568439	0,0894217633125623	0,549200398963068	hsa-miR-22-5p	-0,0824337930381118	1
MIMAT0015064	11,9070916215357	-1,01671968315392	0,593580532826889	-1,71285887411412	0,0867385058348427	0,549200398963068	hsa-miR-3184-5p	-0,0252011065582578	1
MIMAT0000076	910219,892008278	0,276520441727544	0,152733241710426	1,81047975300499	0,0702214213901091	0,549200398963068	hsa-miR-21-5p	0,106948890129856	1
MIMAT0005793	10,1991665862446	-1,05544708726443	0,597932427891657	-1,76516114201397	0,0775366872148992	0,549200398963068	hsa-miR-320c	-0,0260251581018271	1
MIMAT0000689	38372,0038687959	0,220300428281245	0,130112829166986	1,69314916670141	0,0904270776227234	0,549200398963068	hsa-miR-99b-5p	0,0972692509842051	1
MIMAT0000728	117,170117346146	0,388205503303927	0,221562641579179	1,75212527047434	0,079752269848246	0,549200398963068	hsa-miR-375-3p	0,0724962367151624	1
MIMAT0000093	4283,36660980861	0,270681351062773	0,15621463500582	1,73275283108198	0,0831396099016017	0,549200398963068	hsa-miR-93-5p	0,102972737068604	1
MIMAT0004504	95,1772453621377	0,382638177853274	0,22182054314106	1,72498981579874	0,0845293078794054	0,549200398963068	hsa-miR-31-3p	0,070652901140629	1
MIMAT0004486	358,363102613504	-0,284300559287727	0,161588449356991	-1,75941139616751	0,0785076576626173	0,549200398963068	hsa-let-7f-1-3p	-0,0908035336725978	1
MIMAT0000096	2697,3428248087	0,241314470879338	0,141373042796023	1,70693412341356	0,0878342974662017	0,549200398963068	hsa-miR-98-5p	0,10244131635638	1
MIMAT0000417	1131,41469070447	0,296138377503639	0,161911929869045	1,82900900349441	0,0673982594753733	0,540829935790191	hsa-miR-15b-5p	0,102837300373457	1
MIMAT0000416	58,8582256439768	0,804653996864514	0,42718756278994	1,88360820153414	0,0596179916575987	0,490357981383749	hsa-miR-1-3p	0,0389930752033845	1
MIMAT0004482	205,035024503035	-0,347222026583797	0,183127195496049	-1,8960702458379	0,0579507564158325	0,488866637456639	hsa-let-7b-3p	-0,100455954351603	1
MIMAT0000710	313,760707025934	-0,363503860954503	0,18732934406383	-1,94045339117103	0,0523246133262108	0,485776487642529	hsa-miR-365a-3p	-0,103188009536628	1
MIMAT0022696	221,646720059357	-0,355004338745799	0,181605145444465	-1,95481431914801	0,0506049904357043	0,485776487642529	hsa-miR-301a-5p	-0,108392924544782	1
MIMAT0000231_1	387,196429568096	0,321064152425494	0,167924238697625	1,91195836238759	0,0558815348792568	0,485776487642529	hsa-miR-199a-5p	0,109589148447352	1
MIMAT0031180	21,1926456370925	0,866444260382641	0,453589082480363	1,91019646161821	0,0561079225848513	0,485776487642529	hsa-miR-7977	0,0378995641291753	1
MIMAT0001341	211,407279555751	0,452091153912251	0,236045219203526	1,91527350326228	0,0554576328798737	0,485776487642529	hsa-miR-424-5p	0,0784018400450523	1
MIMAT0002876	683,404888037503	-0,304323181235255	0,157311213110994	-1,93452949231619	0,0530480595620237	0,485776487642529	hsa-miR-505-3p	-0,116503060615567	1
MIMAT0004555	282,399985368722	-0,357146688707832	0,178061053994854	-2,00575409779476	0,0448824902604848	0,46144810299061	hsa-miR-10a-3p	-0,115866657841839	1
MIMAT0000226_1	1340,99738655991	0,361520039312274	0,179261258081409	2,01672153359592	0,0437245814442976	0,46144810299061	hsa-miR-196a-5p	0,117824102593743	1
MIMAT0004909	625,456849572141	0,317678713021863	0,151711965789252	2,09395950655046	0,0362635875995527	0,397690677341761	hsa-miR-450b-5p	0,144058663781442	1
MIMAT0004929	130,390231424153	0,571874409045716	0,270562345995799	2,11365113257333	0,0345450751575723	0,391907921615217	hsa-miR-190b-5p	0,0785728338708096	1
MIMAT0000226	2009,57059613431	0,361392433702783	0,167502267277626	2,15753756397693	0,0309638035457877	0,391907921615217	hsa-miR-196a-5p	0,148604569008522	1
MIMAT0000082	12561,9134293709	-0,274235496079605	0,128560242611507	-2,13312833352618	0,0329142000797158	0,391907921615217	hsa-miR-26a-5p	-0,14822269481429	1
MIMAT0000073	497,016047764815	-0,391417491400039	0,164270713391256	-2,38275882121343	0,0171834479525972	0,391907921615217	hsa-miR-19a-3p	-0,203289522488811	1
MIMAT0000252	17642,2338869204	-0,375509029638162	0,176313681210744	-2,12977817183299	0,0331899316194902	0,391907921615217	hsa-miR-7-5p	-0,138240804570069	1
MIMAT0004767	8,62797076715657	1,46661914126019	0,65086314940377	2,25334487380904	0,0242374124380551	0,391907921615217	hsa-miR-193b-5p	0,0321573865628429	1
MIMAT0001340	21222,1191617846	-0,278665265323952	0,131772723841802	-2,11474163392494	0,0344519738274793	0,391907921615217	hsa-miR-423-3p	-0,148614409948435	1
MIMAT0030418	6,43277508531104	1,75150904588379	0,810066543688898	2,16217921790441	0,0306043647787342	0,391907921615217	hsa-miR-6516-3p	0,024321243083394	1
MIMAT0000252_1	17487,7195568937	-0,383228916043491	0,175566518987474	-2,1828132052378	0,0290495688127154	0,391907921615217	hsa-miR-7-5p	-0,140355122996045	1
MIMAT0000082_1	12427,7915430891	-0,283168896237896	0,131948322925457	-2,14605907797608	0,031868265597623	0,391907921615217	hsa-miR-26a-5p	-0,15051013798879	1
MIMAT0004697	412,765482493467	0,595208599320541	0,265533550008545	2,2415570435502	0,0249900148927699	0,391907921615217	hsa-miR-151a-5p	0,104019906646139	1
MIMAT0000757	5094,08377789838	0,519002071211523	0,235418781403672	2,2045907642415	0,0274828244430366	0,391907921615217	hsa-miR-151a-3p	0,105335949103604	1
MIMAT0000252_2	19107,6787573987	-0,369082305353822	0,171617090927162	-2,15061508944041	0,0315065933159771	0,391907921615217	hsa-miR-7-5p	-0,145157839291686	1
MIMAT0000079	82,305476910543	-0,667046720578433	0,284800489614885	-2,34215440247463	0,0191727813113353	0,391907921615217	hsa-miR-24-1-5p	-0,0895734497228056	1
MIMAT0004784	114,86050730621	-0,467546595200407	0,217031385123162	-2,15428102684357	0,0312181398681726	0,391907921615217	hsa-miR-455-3p	-0,112368863020864	1
MIMAT0004955	1388,33663767255	0,370867102397687	0,158795557124823	2,3355004958115	0,019517290032141	0,391907921615217	hsa-miR-374b-5p	0,191771660157206	1
MIMAT0004792	18,8437474338697	-1,23930708989943	0,501166299922927	-2,47284601955483	0,0134041882700664	0,339229072373218	hsa-miR-92b-5p	-0,0454778608731941	1
MIMAT0000461	71,9342576398098	0,639568562681861	0,255796745550661	2,50029984277182	0,0124088231220498	0,339229072373218	hsa-miR-195-5p	0,143749994580132	1
MIMAT0002819	90,5955897362894	-0,600798102966504	0,232278725256361	-2,58653952187578	0,00969450519500139	0,31398776722744	hsa-miR-193b-3p	-0,2947963644163	1
MIMAT0000462	12,9848777089763	1,56234169820111	0,610533721125653	2,55897691501887	0,0104980712446865	0,31398776722744	hsa-miR-206	0,0385355184454395	1
MIMAT0005948	34,5253283481646	0,90511242788721	0,337352391554589	2,68298802838263	0,00729676023042145	0,286312213105359	hsa-miR-664a-5p	0,0929441124121537	1
MIMAT0004614	61,3896103124901	0,743686533500219	0,279663721568927	2,65921703869241	0,00783224899072411	0,286312213105359	hsa-miR-193a-5p	0,366004533053898	1
MIMAT0003389	1539,61160489382	0,39269959542574	0,141481346359403	2,77562806356233	0,00550951965086928	0,258947423590856	hsa-miR-542-3p	0,273863561468285	1
MIMAT0000692	13412,4812223732	-0,400019503326519	0,140990678027866	-2,8372053310323	0,00455103338533021	0,252507222996356	hsa-miR-30e-5p	-0,284760510566355	1
MIMAT0000646	236,617243954925	-0,542625719122859	0,182760690586572	-2,96905049647874	0,00298721502945335	0,252507222996356	hsa-miR-155-5p	-0,387565249773712	1
MIMAT0019074	103,070496876343	-0,950770944700562	0,321912244922455	-2,95350972104087	0,00314182713082687	0,252507222996356	hsa-miR-378i	-0,638569936476936	1
MIMAT0004481	1124,49444588494	-0,502102244377666	0,172102193637599	-2,91746568573645	0,0035288847462142	0,252507222996356	hsa-let-7a-3p	-0,349250159871601	1
MIMAT0004481_1	1140,00687961912	-0,476345336177784	0,168115553287121	-2,83344001708303	0,0046049949482618	0,252507222996356	hsa-let-7a-3p	-0,327438964327987	1
