# Supplementary material for: Comparative microRNA profiling of Trypanosoma cruzi infected human cells
Source: Front Cell Infect Microbiol. 2023 Jun 21;13:1187375. doi: 10.3389/fcimb.2023.1187375 (PMC10322668; doi:10.3389/fcimb.2023.1187375)
Supplement: Supplementary file 5 [file Table_4.xlsx]

## Sheet: Table S4
Table S4. Summary statistics of Wald tests performed using DESeq2 for infection versus control contrast in HeLa cells. Wald tests were calculated with default |log2FC|>0 and |log2FC|>1 hypothesis. Apeglm shrinkage of log2FC estimations are also shown.
ID	baseMean	log2FoldChange	lfcSE	stat	pvalue	padj	name	apeglm	log2FCgt1.pa
MIMAT0005898	103.541	3.39675	0.293224	11.5842	4.95724e-31	2.34477e-28	hsa-miR-1246	3.34629	1.41334e-13
MIMAT0000686	37.0577	4.83543	0.600347	8.05439	7.98782e-16	1.88912e-13	hsa-miR-34c-5p	4.6871	3.95712e-08
MIMAT0000449	29.7245	3.34938	0.466349	7.18215	6.8624e-13	1.08197e-10	hsa-miR-146a-5p	3.21767	7.42355e-05
MIMAT0000318	52.2789	1.29235	0.306934	4.21051	2.54795e-05	0.00301295	hsa-miR-200b-3p	1.12832	1
MIMAT0004501	1342.14	0.663092	0.175518	3.77792	0.000158144	0.0149604	hsa-miR-27a-5p	0.560841	1
MIMAT0004588	265.65	0.658443	0.18121	3.6336	0.000279494	0.0220335	hsa-miR-27b-5p	0.545906	1
MIMAT0000256	1315.31	-0.555943	0.18152	-3.06271	0.00219341	0.148212	hsa-miR-181a-5p	-0.402178	1
MIMAT0004811	69.6839	0.758664	0.257008	2.9519	0.00315821	0.165982	hsa-miR-33b-3p	0.524337	1
MIMAT0000082_1	5833.33	-0.446268	0.150664	-2.96201	0.00305634	0.165982	hsa-miR-26a-5p	-0.320554	1
MIMAT0000082	5890.52	-0.412368	0.154601	-2.66729	0.00764647	0.361678	hsa-miR-26a-5p	-0.272723	1
MIMAT0000076	1.3427e+06	0.477157	0.187492	2.54495	0.0109295	0.469967	hsa-miR-21-5p	0.274146	1
MIMAT0000258	15.2018	-1.18617	0.485657	-2.4424	0.0145899	0.575084	hsa-miR-181c-5p	-0.0552832	1
MIMAT0004801	39.5431	-0.812085	0.340338	-2.38611	0.0170276	0.575288	hsa-miR-590-3p	-0.0841442	1
MIMAT0041630	107.616	0.540659	0.226062	2.39163	0.0167735	0.575288	hsa-miR-10399-3p	0.195593	1
MIMAT0001636	199.544	-0.45278	0.194661	-2.32599	0.0200189	0.631263	hsa-miR-452-3p	-0.198468	1
MIMAT0004776	12.2404	-1.20715	0.535167	-2.25565	0.0240923	0.71223	hsa-miR-505-5p	-0.0449184	1
MIMAT0004481_1	569.681	-0.382502	0.171636	-2.22857	0.0258427	0.719036	hsa-let-7a-3p	-0.177919	1
MIMAT0004794	31.3554	-0.802428	0.365596	-2.19485	0.0281747	0.739437	hsa-miR-551b-5p	-0.0662755	1
MIMAT0000095	492.153	-0.353837	0.162756	-2.17403	0.0297026	0.739437	hsa-miR-96-5p	-0.167295	1
MIMAT0000270	305.99	0.333979	0.1701	1.96343	0.0495963	0.889046	hsa-miR-181a-3p	0.130909	1
MIMAT0003298	12.0295	1.05196	0.531976	1.97745	0.0479907	0.889046	hsa-miR-629-3p	0.0380587	1
MIMAT0004597	1841.1	0.317385	0.159834	1.98572	0.0470639	0.889046	hsa-miR-140-3p	0.135158	1
MIMAT0041622	174.365	0.428247	0.21442	1.99723	0.0457997	0.889046	hsa-miR-10395-3p	0.108636	1
MIMAT0003311	43.2311	-0.610393	0.301186	-2.02663	0.0427003	0.889046	hsa-miR-641	-0.0738998	1
MIMAT0000646	527.163	-0.330574	0.163632	-2.02023	0.0433594	0.889046	hsa-miR-155-5p	-0.139658	1
MIMAT0000424_1	1890.62	-0.34882	0.176411	-1.97732	0.0480057	0.889046	hsa-miR-128-3p	-0.126736	1
MIMAT0041629	23.3273	0.754769	0.392173	1.92458	0.0542821	0.889046	hsa-miR-10399-5p	0.0511236	1
MIMAT0000256_1	2403.22	-0.33589	0.1722	-1.95058	0.0511067	0.889046	hsa-miR-181a-5p	-0.127161	1
MIMAT0003389	104.082	0.468336	0.243573	1.92278	0.0545081	0.889046	hsa-miR-542-3p	0.0871949	1
MIMAT0022720	261.735	0.389358	0.206155	1.88866	0.0589369	0.929238	hsa-miR-1304-3p	0.100854	1
MIMAT0000693	296.218	0.446824	0.240043	1.86143	0.0626831	0.956422	hsa-miR-30e-3p	0.0836526	1
MIMAT0009451	9.50707	-0.777712	0.5855	-1.32829	0.184084	0.990029	hsa-miR-1976	-0.0221986	1
MIMAT0000692	2713.03	-0.267141	0.150959	-1.76962	0.0767899	0.990029	hsa-miR-30e-5p	-0.108443	1
MIMAT0000456	1755.97	-0.266816	0.160517	-1.66223	0.0964658	0.990029	hsa-miR-186-5p	-0.0949727	1
MIMAT0000227	375.081	0.263933	0.184235	1.43259	0.151975	0.990029	hsa-miR-197-3p	0.0700262	1
MIMAT0005792	47.549	-0.462026	0.311367	-1.48386	0.137845	0.990029	hsa-miR-320b	-0.0463415	1
MIMAT0005936	125.209	-0.293907	0.217644	-1.3504	0.176886	0.990029	hsa-miR-1278	-0.0571098	1
MIMAT0022692	24.1048	0.553116	0.382333	1.44669	0.147985	0.990029	hsa-miR-181b-3p	0.0369711	1
MIMAT0019752	10.0185	0.940364	0.574633	1.63646	0.101743	0.990029	hsa-miR-4671-5p	0.0282388	1
MIMAT0015032_1	70.3883	0.389151	0.26723	1.45624	0.145326	0.990029	hsa-miR-3158-3p	0.0524863	1
MIMAT0020958	22.06	-0.672538	0.407749	-1.64939	0.099067	0.990029	hsa-miR-4482-3p	-0.0406923	1
MIMAT0007881	34.1126	0.498502	0.33804	1.47468	0.140298	0.990029	hsa-miR-1908-5p	0.0427231	1
MIMAT0015042	13.8991	0.640892	0.490306	1.30712	0.19117	0.990029	hsa-miR-3167	0.0260749	1
MIMAT0004585	121.018	-0.351889	0.217782	-1.61578	0.106141	0.990029	hsa-let-7i-3p	-0.0732127	1
MIMAT0004700	13.9287	-0.77322	0.497353	-1.55467	0.120025	0.990029	hsa-miR-331-5p	-0.0311997	1
MIMAT0000073	366.679	-0.313742	0.184674	-1.6989	0.0893388	0.990029	hsa-miR-19a-3p	-0.0906945	1
MIMAT0004808	27.953	0.54257	0.37736	1.43781	0.150489	0.990029	hsa-miR-625-3p	0.0373649	1
MIMAT0000722	774.062	-0.277874	0.183224	-1.51659	0.129371	0.990029	hsa-miR-370-3p	-0.0755492	1
MIMAT0003330	82.8925	0.431447	0.260346	1.65721	0.097478	0.990029	hsa-miR-654-5p	0.0642629	1
MIMAT0000737	44.2843	0.391339	0.296443	1.32011	0.186797	0.990029	hsa-miR-382-5p	0.0424512	1
MIMAT0001639	852.111	-0.274055	0.17868	-1.53377	0.125086	0.990029	hsa-miR-409-3p	-0.0791549	1
MIMAT0005920	13.6262	0.730517	0.507267	1.4401	0.149838	0.990029	hsa-miR-1266-5p	0.0280472	1
MIMAT0030021	509.027	0.286008	0.17207	1.66216	0.0964805	0.990029	hsa-miR-7706	0.0918541	1
MIMAT0002819	1005.34	-0.214671	0.15691	-1.36811	0.171277	0.990029	hsa-miR-193b-3p	-0.0720969	1
MIMAT0000077	5488.81	-0.192825	0.148873	-1.29524	0.195239	0.990029	hsa-miR-22-3p	-0.0688728	1
MIMAT0000426	152.564	0.322003	0.218906	1.47097	0.1413	0.990029	hsa-miR-132-3p	0.0635628	1
MIMAT0005825	1111.37	-0.278957	0.162909	-1.71235	0.0868325	0.990029	hsa-miR-1180-3p	-0.0991677	1
MIMAT0003885	212.278	-0.270413	0.201115	-1.34457	0.178764	0.990029	hsa-miR-454-3p	-0.0600646	1
MIMAT0004494	1800.16	0.281731	0.157888	1.78437	0.074364	0.990029	hsa-miR-21-3p	0.10958	1
MIMAT0000416	315.864	-0.346593	0.257064	-1.34828	0.177569	0.990029	hsa-miR-1-3p	-0.0493057	1
MIMAT0005793_1	15.5002	-0.764784	0.530791	-1.44084	0.149631	0.990029	hsa-miR-320c	-0.0268271	1
MIMAT0000084	9622.46	0.231463	0.180112	1.28511	0.198755	0.990029	hsa-miR-27a-3p	0.0422892	1
MIMAT0000078	6140.92	0.241543	0.14372	1.68065	0.0928302	0.990029	hsa-miR-23a-3p	0.111218	1
MIMAT0004559	63.2415	0.373749	0.25916	1.44216	0.149259	0.990029	hsa-miR-181c-3p	0.0536781	1
MIMAT0000689	25783.2	0.225644	0.157146	1.43589	0.151034	0.990029	hsa-miR-99b-5p	0.0689702	1
MIMAT0004978	7.91645	1.07679	0.670109	1.60688	0.10808	0.990029	hsa-miR-935	0.0237058	1
MIMAT0000424	5310.49	-0.26698	0.17348	-1.53897	0.123812	0.990029	hsa-miR-128-3p	-0.082389	1
MIMAT0000083	1747.02	-0.25431	0.197053	-1.29057	0.196853	0.990029	hsa-miR-26b-5p	-0.058017	1
MIMAT0000416_1	289.109	-0.551068	0.39861	-1.38247	0.166826	0.990029	hsa-miR-1-3p	-0.0333042	1
MIMAT0016888	404.231	0.299619	0.17356	1.72631	0.0842911	0.990029	hsa-miR-4326	0.0979213	1
MIMAT0004482	351.954	-0.27475	0.213371	-1.28766	0.197864	0.990029	hsa-let-7b-3p	-0.0552778	1
MIMAT0005577	14.4282	-0.628643	0.48158	-1.30538	0.191765	0.990029	hsa-miR-1226-3p	-0.026402	1
MIMAT0031179	47.9002	0.424992	0.309655	1.37247	0.169917	0.990029	hsa-miR-7976	0.0426119	1
MIMAT0004586	355.029	-0.224371	0.17239	-1.30153	0.193077	0.990029	hsa-miR-15b-3p	-0.064554	1
MIMAT0031180	11.7415	0.791318	0.538891	1.46842	0.14199	0.990029	hsa-miR-7977	0.0266389	1
MIMAT0000085	383.612	0.260275	0.201129	1.29407	0.195643	0.990029	hsa-miR-28-5p	0.0575304	1
MIMAT0004502	3049.29	0.204474	0.155456	1.31532	0.188403	0.990029	hsa-miR-28-3p	0.0692361	1
MIMAT0000435	24280.4	0.231638	0.178857	1.29511	0.195283	0.990029	hsa-miR-143-3p	0.0649755	1
MIMAT0004692	1464.35	-0.213227	0.147973	-1.44099	0.149588	0.990029	hsa-miR-340-5p	-0.0779534	1
MIMAT0000088	3792.37	0.362179	0.230745	1.56961	0.116507	0.990029	hsa-miR-30a-3p	0.0654732	1
MIMAT0027587	29.8197	0.471067	0.356859	1.32004	0.186823	0.990029	hsa-miR-6842-3p	0.0357262	1
MIMAT0027588	28.0478	-0.490812	0.369803	-1.32723	0.184434	0.990029	hsa-miR-6843-3p	-0.034575	1
MIMAT0004697	565.582	-0.568643	0.392196	-1.4499	0.147087	0.990029	hsa-miR-151a-5p	-0.0356185	1
MIMAT0000099_1	9751.57	0.241515	0.18051	1.33796	0.180911	0.990029	hsa-miR-101-3p	0.0591847	1
MIMAT0004504	135.898	0.301366	0.220926	1.36411	0.172535	0.990029	hsa-miR-31-3p	0.0569859	1
MIMAT0022717	15.552	0.683676	0.463546	1.47489	0.140243	0.990029	hsa-miR-873-3p	0.0312575	1
MIMAT0000265	3411.41	-0.251653	0.154851	-1.62514	0.104134	0.990029	hsa-miR-204-5p	-0.0847324	1
MIMAT0000419	45138	0.260602	0.143496	1.81609	0.0693568	0.990029	hsa-miR-27b-3p	0.116132	1
MIMAT0004505	45.7079	-0.420526	0.327295	-1.28485	0.198843	0.990029	hsa-miR-32-3p	-0.0376759	1
MIMAT0000257_1	1197.14	-0.237287	0.15511	-1.52979	0.126068	0.990029	hsa-miR-181b-5p	-0.0853324	1
MIMAT0000279	3521.8	0.230284	0.160531	1.43451	0.151426	0.990029	hsa-miR-222-3p	0.0742792	1
MIMAT0004780	35.0964	0.465056	0.347573	1.33801	0.180893	0.990029	hsa-miR-532-3p	0.0370026	1
MIMAT0003338	236.08	-0.279881	0.201288	-1.39045	0.164392	0.990029	hsa-miR-660-5p	-0.0627127	1
MIMAT0004749	287.19	-0.335768	0.20811	-1.61341	0.106654	0.990029	hsa-miR-424-3p	-0.0758877	1
MIMAT0002876	118.124	-0.328469	0.228235	-1.43917	0.150102	0.990029	hsa-miR-505-3p	-0.0596267	1
MIMAT0000682	7.42275	0.49798	0.668755	0.744637	0.456491	0.998432	hsa-miR-200a-3p	0.0108144	1
MIMAT0000255	165.825	-0.184365	0.238217	-0.773937	0.438968	0.998432	hsa-miR-34a-5p	-0.0280022	1
MIMAT0017982	8.82977	0.200945	0.638502	0.314713	0.75298	0.998432	hsa-miR-3605-3p	0.00470458	1
MIMAT0000244	2692.56	-0.0703578	0.183597	-0.383218	0.701558	0.998432	hsa-miR-30c-5p	-0.0160007	1
MIMAT0004674	15.1933	0.343481	0.488682	0.702874	0.482134	0.998432	hsa-miR-30c-1-3p	0.0136668	1
MIMAT0018934	14.6899	0.299585	0.465272	0.643892	0.519646	0.998432	hsa-miR-4421	0.0130862	1
MIMAT0000099	9094.54	0.213257	0.178789	1.19279	0.232953	0.998432	hsa-miR-101-3p	0.0569101	1
MIMAT0004957	47.5069	0.163286	0.302036	0.540615	0.588773	0.998432	hsa-miR-760	0.0159735	1
MIMAT0013517	71.0739	0.142725	0.265588	0.537394	0.590996	0.998432	hsa-miR-2682-5p	0.0176543	1
MIMAT0004985	64.1157	-0.0659604	0.28439	-0.231937	0.816587	0.998432	hsa-miR-942-5p	-0.00705967	1
MIMAT0003218	9015.38	0.0309081	0.155025	0.199374	0.84197	0.998432	hsa-miR-92b-3p	0.00907335	1
MIMAT0000231	22.2185	0.175756	0.398617	0.440914	0.659275	0.998432	hsa-miR-199a-5p	0.0103009	1
MIMAT0000232	37.8298	0.1628	0.315905	0.515344	0.606313	0.998432	hsa-miR-199a-3p	0.0148728	1
MIMAT0039764	39.5071	-0.0187455	0.316353	-0.0592548	0.952749	0.998432	hsa-miR-1843	-0.00161562	1
MIMAT0000257	890.916	-0.0997305	0.156986	-0.635285	0.525243	0.998432	hsa-miR-181b-5p	-0.0290078	1
MIMAT0004673	9.21538	-0.150717	0.587051	-0.256736	0.797383	0.998432	hsa-miR-29c-5p	-0.00414866	1
MIMAT0000681	8.66927	0.174854	0.589743	0.296492	0.766855	0.998432	hsa-miR-29c-3p	0.00482112	1
MIMAT0000100	45.8847	-0.390004	0.331698	-1.17578	0.239683	0.998432	hsa-miR-29b-3p	-0.0333838	1
MIMAT0000272	40.7619	0.330714	0.340893	0.970139	0.331977	0.998432	hsa-miR-215-5p	0.0265579	1
MIMAT0005948	8.41251	0.378807	0.645665	0.586693	0.55741	0.998432	hsa-miR-664a-5p	0.00874	1
MIMAT0005949	44.2	-0.11894	0.29742	-0.399907	0.689225	0.998432	hsa-miR-664a-3p	-0.0118635	1
MIMAT0005792_1	31.4942	-0.361135	0.361138	-0.99999	0.317316	0.998432	hsa-miR-320b	-0.0257876	1
MIMAT0019761	14.6314	0.320351	0.509528	0.628721	0.529531	0.998432	hsa-miR-4677-3p	0.011713	1
MIMAT0005794	34.8553	0.0409821	0.324086	0.126454	0.899372	0.998432	hsa-miR-1296-5p	0.00354924	1
MIMAT0000104	185.17	-0.0335286	0.212646	-0.157673	0.874715	0.998432	hsa-miR-107	-0.00588015	1
MIMAT0005878	32.35	-0.14135	0.341352	-0.414088	0.67881	0.998432	hsa-miR-1287-5p	-0.0109921	1
MIMAT0025470	18.5533	-0.0476285	0.421559	-0.112982	0.910045	0.998432	hsa-miR-6507-5p	-0.00244197	1
MIMAT0015032	61.3778	0.339786	0.270722	1.25511	0.209439	0.998432	hsa-miR-3158-3p	0.0434624	1
MIMAT0002809	323.17	0.151313	0.179322	0.843805	0.398779	0.998432	hsa-miR-146b-5p	0.0372454	1
MIMAT0005951	6948.89	0.171502	0.175527	0.977071	0.328534	0.998432	hsa-miR-1307-3p	0.0441869	1
MIMAT0022727	154.532	0.0532872	0.240314	0.22174	0.824516	0.998432	hsa-miR-1307-5p	0.00780039	1
MIMAT0019016	8.14503	0.306706	0.640026	0.479209	0.63179	0.998432	hsa-miR-4482-5p	0.00714912	1
MIMAT0005874	119.991	0.117475	0.216544	0.542498	0.587476	0.998432	hsa-miR-548e-3p	0.0206617	1
MIMAT0010133	42.3368	0.0801352	0.325546	0.246156	0.805561	0.998432	hsa-miR-2110	0.00679038	1
MIMAT0016847	48.2372	-0.104829	0.353961	-0.296159	0.767108	0.998432	hsa-miR-378c	-0.00756968	1
MIMAT0000267	59.3188	0.0847168	0.282996	0.299357	0.764667	0.998432	hsa-miR-210-3p	0.00929641	1
MIMAT0019776	8.66175	0.166128	0.62362	0.266393	0.789936	0.998432	hsa-miR-1343-3p	0.00409392	1
MIMAT0000242	11.6043	-0.383711	0.548689	-0.699323	0.48435	0.998432	hsa-miR-129-5p	-0.0121264	1
MIMAT0004593	11.752	0.200352	0.513399	0.390247	0.696354	0.998432	hsa-miR-130a-5p	0.00721562	1
MIMAT0000425	71.1181	-0.244783	0.258529	-0.946832	0.343724	0.998432	hsa-miR-130a-3p	-0.0327389	1
MIMAT0027395	17.9917	0.0218357	0.52099	0.041912	0.966569	0.998432	hsa-miR-6747-3p	0.00080062	1
MIMAT0000222	488.598	0.142859	0.181078	0.788936	0.430149	0.998432	hsa-miR-192-5p	0.0344449	1
MIMAT0000460_1	9.81895	0.281688	0.595085	0.473358	0.635958	0.998432	hsa-miR-194-5p	0.00760354	1
MIMAT0005882	112.36	-0.150942	0.222905	-0.677158	0.498305	0.998432	hsa-miR-548k	-0.0255095	1
MIMAT0000250	62.193	0.0398401	0.309248	0.128829	0.897493	0.998432	hsa-miR-139-5p	0.00373782	1
MIMAT0005892	44.4287	-0.0714326	0.30357	-0.235309	0.813969	0.998432	hsa-miR-1304-5p	-0.00695503	1
MIMAT0015041	43.4649	0.112132	0.309095	0.362775	0.716773	0.998432	hsa-miR-1260b	0.0105035	1
MIMAT0000423	2117.47	0.109361	0.166435	0.657081	0.511129	0.998432	hsa-miR-125b-5p	0.027048	1
MIMAT0004592	444.789	-0.0261908	0.176641	-0.148271	0.882129	0.998432	hsa-miR-125b-1-3p	-0.00641512	1
MIMAT0000062	18013	-0.0968214	0.188199	-0.514463	0.606928	0.998432	hsa-let-7a-5p	-0.0231827	1
MIMAT0010195	12.8063	-0.161305	0.495777	-0.325357	0.744911	0.998432	hsa-let-7a-2-3p	-0.00628485	1
MIMAT0000098	197579	0.183508	0.183503	1.00003	0.317297	0.998432	hsa-miR-100-5p	0.0446274	1
MIMAT0000617	68.5335	-0.229959	0.278806	-0.824799	0.409486	0.998432	hsa-miR-200c-3p	-0.0261989	1
MIMAT0005883	13.1682	0.090483	0.500457	0.180801	0.856524	0.998432	hsa-miR-1293	0.00344475	1
MIMAT0000226	882.274	-0.0442139	0.169979	-0.260114	0.794776	0.998432	hsa-miR-196a-5p	-0.0111673	1
MIMAT0004562	73.2717	-0.0775163	0.246523	-0.314438	0.753189	0.998432	hsa-miR-196a-3p	-0.0107228	1
MIMAT0003283	3073.56	-0.204396	0.201057	-1.0166	0.309342	0.998432	hsa-miR-615-3p	-0.0429413	1
MIMAT0004699	162.798	0.0234478	0.214403	0.109363	0.912914	0.998432	hsa-miR-148b-5p	0.00417005	1
MIMAT0000759	7277.51	0.0398896	0.230907	0.172752	0.862847	0.998432	hsa-miR-148b-3p	0.00630904	1
MIMAT0004681	10.3703	0.349763	0.552953	0.632537	0.527036	0.998432	hsa-miR-26a-2-3p	0.0109164	1
MIMAT0000415	245591	-0.0842735	0.163577	-0.51519	0.60642	0.998432	hsa-let-7i-5p	-0.0228616	1
MIMAT0000760	46.7381	-0.0773337	0.321737	-0.240363	0.810049	0.998432	hsa-miR-331-3p	-0.00666474	1
MIMAT0000069	119.056	0.135625	0.257564	0.526569	0.598493	0.998432	hsa-miR-16-5p	0.0177241	1
MIMAT0004489	25.0829	-0.322248	0.373867	-0.861931	0.388725	0.998432	hsa-miR-16-1-3p	-0.0214777	1
MIMAT0000068	42.6929	-0.311254	0.297503	-1.04622	0.295459	0.998432	hsa-miR-15a-5p	-0.0324182	1
MIMAT0000070	2783.43	0.00615679	0.172152	0.0357636	0.971471	0.998432	hsa-miR-17-5p	0.00175456	1
MIMAT0000071	84.9155	0.137641	0.257058	0.535447	0.592341	0.998432	hsa-miR-17-3p	0.0180595	1
MIMAT0000072	177.995	0.254627	0.233582	1.0901	0.27567	0.998432	hsa-miR-18a-5p	0.0415589	1
MIMAT0002891	77.0761	0.135832	0.260869	0.520692	0.602582	0.998432	hsa-miR-18a-3p	0.0171193	1
MIMAT0000075	10379.4	-0.00532382	0.182751	-0.0291315	0.97676	0.998432	hsa-miR-20a-5p	-0.00135129	1
MIMAT0000074	628.045	-0.0445465	0.17816	-0.250037	0.802559	0.998432	hsa-miR-19b-3p	-0.0104569	1
MIMAT0004507	103.775	-0.168578	0.23513	-0.716958	0.4734	0.998432	hsa-miR-92a-1-5p	-0.0259645	1
MIMAT0000092	44117.5	0.0422416	0.16368	0.258074	0.79635	0.998432	hsa-miR-92a-3p	0.011473	1
MIMAT0005911	78.002	0.0182208	0.282056	0.0645998	0.948493	0.998432	hsa-miR-1260a	0.00204211	1
MIMAT0019214	14.4388	0.260847	0.477482	0.546296	0.584862	0.998432	hsa-miR-3173-5p	0.0107965	1
MIMAT0004694	11.8231	0.134488	0.523902	0.256705	0.797407	0.998432	hsa-miR-342-5p	0.00466466	1
MIMAT0000753	79.0519	-0.0447354	0.268907	-0.16636	0.867874	0.998432	hsa-miR-342-3p	-0.00528414	1
MIMAT0000772	195.692	-0.184949	0.194707	-0.949889	0.342169	0.998432	hsa-miR-345-5p	-0.0401293	1
MIMAT0002813	303.571	-0.0284584	0.214515	-0.132664	0.894459	0.998432	hsa-miR-493-5p	-0.00493251	1
MIMAT0003161	183.439	0.0832535	0.223742	0.372097	0.709821	0.998432	hsa-miR-493-3p	0.013832	1
MIMAT0000754	11.719	0.320591	0.543107	0.59029	0.554996	0.998432	hsa-miR-337-3p	0.0103684	1
MIMAT0004757	11.737	0.00693509	0.564911	0.0122764	0.990205	0.998432	hsa-miR-431-3p	0.000238929	1
MIMAT0001627	31.5091	-0.0546082	0.333271	-0.163855	0.869845	0.998432	hsa-miR-433-3p	-0.0043863	1
MIMAT0004604	36.1957	0.0333486	0.330954	0.100765	0.919737	0.998432	hsa-miR-127-5p	0.00277644	1
MIMAT0000446	975.434	0.0695547	0.24203	0.287381	0.773821	0.998432	hsa-miR-127-3p	0.00895566	1
MIMAT0002814	24.6192	-0.0109522	0.381142	-0.0287353	0.977076	0.998432	hsa-miR-432-5p	-0.000647772	1
MIMAT0000448	27.4979	-0.176862	0.369162	-0.479091	0.631874	0.998432	hsa-miR-136-5p	-0.0119695	1
MIMAT0004606	94.752	-0.225727	0.235929	-0.956755	0.338691	0.998432	hsa-miR-136-3p	-0.0355544	1
MIMAT0000733	793.239	0.173811	0.188553	0.921815	0.356625	0.998432	hsa-miR-379-5p	0.0398317	1
MIMAT0003329	287.739	-0.0051236	0.222245	-0.0230539	0.981607	0.998432	hsa-miR-411-5p	-0.000772913	1
MIMAT0004813	38.1297	0.0268806	0.323914	0.0829869	0.933862	0.998432	hsa-miR-411-3p	0.00233884	1
MIMAT0002890	13.3193	-0.0379116	0.546166	-0.069414	0.94466	0.998432	hsa-miR-299-5p	-0.00113572	1
MIMAT0000687	22.7168	-0.422114	0.39663	-1.06425	0.287215	0.998432	hsa-miR-299-3p	-0.0255285	1
MIMAT0000734	9.72829	-0.737138	0.617372	-1.19399	0.23248	0.998432	hsa-miR-380-5p	-0.0187951	1
MIMAT0005955	7.28836	-0.623851	0.711422	-0.876907	0.380537	0.998432	hsa-miR-1197	-0.012086	1
MIMAT0000755	175.866	-0.145926	0.25049	-0.582562	0.560188	0.998432	hsa-miR-323a-3p	-0.0200173	1
MIMAT0003879	44.224	0.393639	0.315994	1.24572	0.212869	0.998432	hsa-miR-758-3p	0.0373474	1
MIMAT0001629	7.80368	0.1258	0.660558	0.190445	0.84896	0.998432	hsa-miR-329-3p	0.00279422	1
MIMAT0002816	89.1434	-0.307143	0.278173	-1.10414	0.269531	0.998432	hsa-miR-494-3p	-0.0366407	1
MIMAT0004954	204.429	-0.100258	0.211129	-0.474864	0.634884	0.998432	hsa-miR-543	-0.0182411	1
MIMAT0002817	90.4679	0.0675979	0.243699	0.277383	0.781486	0.998432	hsa-miR-495-3p	0.00963868	1
MIMAT0000720	7.39875	-0.0840088	0.656785	-0.127909	0.898221	0.998432	hsa-miR-376c-3p	-0.00185125	1
MIMAT0004814	251.866	0.023689	0.197074	0.120203	0.904322	0.998432	hsa-miR-654-3p	0.00484797	1
MIMAT0022838	32.9786	-0.110646	0.328489	-0.336834	0.736242	0.998432	hsa-miR-1185-1-3p	-0.00920818	1
MIMAT0000736	2747.45	-0.216894	0.192984	-1.1239	0.261057	0.998432	hsa-miR-381-3p	-0.0500164	1
MIMAT0003180	19.7184	-0.0835974	0.429598	-0.194594	0.845711	0.998432	hsa-miR-487b-3p	-0.00420599	1
MIMAT0022705	23.7105	-0.361676	0.394055	-0.917831	0.358707	0.998432	hsa-miR-539-3p	-0.0219665	1
MIMAT0004921	88.1177	-0.202786	0.289324	-0.700895	0.483369	0.998432	hsa-miR-889-3p	-0.0216855	1
MIMAT0022697	55.9137	-0.0448707	0.295579	-0.151806	0.87934	0.998432	hsa-miR-382-3p	-0.00448095	1
MIMAT0000447	100.009	0.156962	0.222296	0.706095	0.480129	0.998432	hsa-miR-134-5p	0.0267094	1
MIMAT0002175	26.5996	-0.323098	0.424141	-0.761771	0.446197	0.998432	hsa-miR-485-5p	-0.016909	1
MIMAT0002176	23.284	-0.0417497	0.421372	-0.0990803	0.921074	0.998432	hsa-miR-485-3p	-0.00200051	1
MIMAT0015050	42.9413	0.0160032	0.313899	0.0509819	0.95934	0.998432	hsa-miR-323b-3p	0.00145803	1
MIMAT0001638	64.792	-0.180043	0.273876	-0.657389	0.510931	0.998432	hsa-miR-409-5p	-0.0211946	1
MIMAT0001621	25.4671	-0.183	0.398182	-0.459589	0.645811	0.998432	hsa-miR-369-5p	-0.0105317	1
MIMAT0000721	33.7209	-0.0958921	0.341134	-0.281098	0.778635	0.998432	hsa-miR-369-3p	-0.0073962	1
MIMAT0002171	9.56077	-0.339402	0.610162	-0.556249	0.578041	0.998432	hsa-miR-410-3p	-0.00878913	1
MIMAT0000264	116.109	0.112883	0.211982	0.532512	0.594371	0.998432	hsa-miR-203a-3p	0.0206363	1
MIMAT0004928	20.1648	0.101225	0.441478	0.229286	0.818647	0.998432	hsa-miR-147b-3p	0.00490151	1
MIMAT0004809	15.2066	-0.0762735	0.461203	-0.165379	0.868646	0.998432	hsa-miR-628-5p	-0.00331579	1
MIMAT0003297	22.9022	-0.34866	0.387016	-0.900894	0.367644	0.998432	hsa-miR-628-3p	-0.0218022	1
MIMAT0000458	27.5992	-0.0683861	0.386745	-0.176825	0.859646	0.998432	hsa-miR-190a-5p	-0.00418424	1
MIMAT0004810	1802.54	0.063236	0.176847	0.357575	0.720662	0.998432	hsa-miR-629-5p	0.00587358	1
MIMAT0005930	10.2942	0.502558	0.574245	0.875163	0.381485	0.998432	hsa-miR-1276	0.0146087	1
MIMAT0000252	3860.86	0.111433	0.167078	0.666955	0.504801	0.998432	hsa-miR-7-5p	0.0276865	1
MIMAT0015053	14.1325	-0.236355	0.487041	-0.485288	0.627472	0.998432	hsa-miR-3176	-0.00937299	1
MIMAT0015054	19.8407	-0.310046	0.433707	-0.714874	0.474687	0.998432	hsa-miR-3177-3p	-0.0154014	1
MIMAT0004767	149.839	0.186496	0.2147	0.868636	0.385046	0.998432	hsa-miR-193b-5p	0.0341861	1
MIMAT0000710	539.74	-0.038884	0.175272	-0.22185	0.824431	0.998432	hsa-miR-365a-3p	-0.00935884	1
MIMAT0009199	324.918	0.122724	0.189711	0.646904	0.517694	0.998432	hsa-miR-365a-5p	0.0270012	1
MIMAT0002174	844.663	-0.156211	0.169589	-0.921116	0.35699	0.998432	hsa-miR-484	-0.0423401	1
MIMAT0030416	13.2808	-0.588511	0.522957	-1.12535	0.26044	0.998432	hsa-miR-1273h-3p	-0.0207138	1
MIMAT0000430	16.4001	0.309578	0.486333	0.636554	0.524415	0.998432	hsa-miR-138-5p	0.0124242	1
MIMAT0027445	9.2082	0.481906	0.612945	0.786215	0.431742	0.998432	hsa-miR-6772-3p	0.012268	1
MIMAT0000752	22.689	-0.193162	0.398771	-0.484392	0.628107	0.998432	hsa-miR-328-3p	-0.0112293	1
MIMAT0000431	156.952	-0.0331332	0.226445	-0.146319	0.883669	0.998432	hsa-miR-140-5p	-0.00525711	1
MIMAT0027451	7.8126	-0.0433983	0.661134	-0.0656422	0.947663	0.998432	hsa-miR-6775-3p	-0.000916697	1
MIMAT0004495	67.939	0.0160262	0.261619	0.061258	0.951154	0.998432	hsa-miR-22-5p	0.0020995	1
MIMAT0004594	99.0375	0.224084	0.247039	0.90708	0.364365	0.998432	hsa-miR-132-5p	0.0324809	1
MIMAT0000269	9.00477	0.50117	0.584473	0.857473	0.391183	0.998432	hsa-miR-212-3p	0.0141747	1
MIMAT0022695	52.5784	0.191536	0.284848	0.672415	0.501319	0.998432	hsa-miR-212-5p	0.0210366	1
MIMAT0004615	68.2192	0.231558	0.280328	0.826025	0.40879	0.998432	hsa-miR-195-3p	0.0265546	1
MIMAT0000761	27.3256	0.00507944	0.392002	0.0129577	0.989662	0.998432	hsa-miR-324-5p	0.000346785	1
MIMAT0000762	28.4568	-0.104228	0.350605	-0.297281	0.766252	0.998432	hsa-miR-324-3p	-0.00761128	1
MIMAT0019058	1227.05	-0.0503326	0.196549	-0.256081	0.797888	0.998432	hsa-miR-4521	-0.0101405	1
MIMAT0004945	1831.18	0.204388	0.185143	1.10395	0.269616	0.998432	hsa-miR-744-5p	0.0500444	1
MIMAT0004946	10.1299	0.0871945	0.568584	0.153354	0.878119	0.998432	hsa-miR-744-3p	0.00261587	1
MIMAT0004748	6255.19	-0.107388	0.149451	-0.718551	0.472417	0.998432	hsa-miR-423-5p	-0.0335672	1
MIMAT0001340	20157.3	0.0188391	0.168712	0.111665	0.911089	0.998432	hsa-miR-423-3p	-0.00695215	1
MIMAT0004614	385.597	0.225478	0.204749	1.10124	0.270792	0.998432	hsa-miR-193a-5p	0.046463	1
MIMAT0000459	14.205	-0.281906	0.505229	-0.557976	0.576861	0.998432	hsa-miR-193a-3p	-0.0104158	1
MIMAT0022833	40.3907	0.240492	0.322727	0.745186	0.45616	0.998432	hsa-miR-365b-5p	0.0210712	1
MIMAT0022834	335.938	-0.228106	0.216936	-1.05149	0.293033	0.998432	hsa-miR-365b-3p	-0.0420716	1
MIMAT0027632	13.481	-0.593807	0.512944	-1.15765	0.247009	0.998432	hsa-miR-6866-5p	-0.0217602	1
MIMAT0021044	18.0123	-0.346536	0.431325	-0.803422	0.421731	0.998432	hsa-miR-5010-3p	-0.0174752	1
MIMAT0000438	2569.39	-0.0229052	0.190544	-0.12021	0.904317	0.998432	hsa-miR-152-3p	-0.00486933	1
MIMAT0026479	87.5113	-0.305874	0.272444	-1.1227	0.261564	0.998432	hsa-miR-152-5p	-0.0380675	1
MIMAT0000253	33561.4	-0.0548426	0.168481	-0.325513	0.744793	0.998432	hsa-miR-10a-5p	-0.0140438	1
MIMAT0004555	42.9834	-0.177878	0.309659	-0.574431	0.565676	0.998432	hsa-miR-10a-3p	-0.0168876	1
MIMAT0000226_1	493.481	0.147919	0.181269	0.81602	0.414489	0.998432	hsa-miR-196a-5p	0.0352691	1
MIMAT0003884	81.2159	-0.118061	0.264715	-0.445993	0.655602	0.998432	hsa-miR-454-5p	-0.0145242	1
MIMAT0000688	9.60475	-0.277507	0.589129	-0.471046	0.637608	0.998432	hsa-miR-301a-3p	-0.00753222	1
MIMAT0022696	37.9831	0.0482334	0.318159	0.151602	0.879501	0.998432	hsa-miR-301a-5p	0.00430344	1
MIMAT0017994	29.2752	0.305139	0.367952	0.82929	0.40694	0.998432	hsa-miR-3615	0.0206751	1
MIMAT0005793	13.2382	-0.348663	0.52501	-0.664106	0.506622	0.998432	hsa-miR-320c	-0.0119573	1
MIMAT0000421	16.3681	0.306389	0.453064	0.676259	0.498876	0.998432	hsa-miR-122-5p	0.0141561	1
MIMAT0015069	8.72204	0.470331	0.600133	0.78371	0.43321	0.998432	hsa-miR-3187-3p	0.0125315	1
MIMAT0019880	78.9657	0.207518	0.303638	0.683438	0.49433	0.998432	hsa-miR-4746-5p	0.0203037	1
MIMAT0000252_1	3872.27	0.101513	0.168812	0.601336	0.547616	0.998432	hsa-miR-7-5p	0.0267345	1
MIMAT0018356	18.9745	-0.187816	0.423794	-0.443178	0.657637	0.998432	hsa-miR-3940-3p	-0.00972458	1
MIMAT0000231_1	23.383	0.134119	0.394841	0.339678	0.734099	0.998432	hsa-miR-199a-5p	0.00801312	1
MIMAT0000232_1	37.7095	0.262791	0.338022	0.777438	0.436901	0.998432	hsa-miR-199a-3p	0.0213146	1
MIMAT0031177	634.161	0.0603865	0.17467	0.345718	0.729555	0.998432	hsa-miR-7974	0.0146837	1
MIMAT0000080	11384.6	0.171202	0.187757	0.911828	0.361859	0.998432	hsa-miR-24-3p	0.039747	1
MIMAT0004497	541.097	0.142661	0.217442	0.656087	0.511768	0.998432	hsa-miR-24-2-5p	0.0251404	1
MIMAT0004496	20.3343	-0.274038	0.407464	-0.672545	0.501237	0.998432	hsa-miR-23a-5p	-0.0154045	1
MIMAT0002821	124.926	-0.0301487	0.224925	-0.134039	0.893372	0.998432	hsa-miR-181d-5p	-0.00483347	1
MIMAT0004693	19.4099	-0.0217368	0.417904	-0.0520138	0.958518	0.998432	hsa-miR-330-5p	-0.00111144	1
MIMAT0000751	175.902	0.0138987	0.223414	0.0622104	0.950395	0.998432	hsa-miR-330-3p	0.00232453	1
MIMAT0003886	497.29	-0.0612561	0.208176	-0.294251	0.768566	0.998432	hsa-miR-769-5p	-0.0112271	1
MIMAT0004678	1506.19	0.0414177	0.161574	0.256339	0.797689	0.998432	hsa-miR-99b-3p	0.0114217	1
MIMAT0000066	5655.59	-0.173992	0.185573	-0.937593	0.348454	0.998432	hsa-let-7e-5p	-0.0413389	1
MIMAT0004485	59.8155	0.252125	0.261605	0.963764	0.335164	0.998432	hsa-let-7e-3p	0.0331304	1
MIMAT0000443	3820.71	-0.0883457	0.186139	-0.474622	0.635057	0.998432	hsa-miR-125a-5p	-0.0191519	1
MIMAT0004602	72.3978	0.149117	0.250394	0.59553	0.551489	0.998432	hsa-miR-125a-3p	0.0206029	1
MIMAT0005797	80.2759	0.125387	0.244016	0.513848	0.607358	0.998432	hsa-miR-1301-3p	0.0179553	1
MIMAT0026477	16.4041	0.52115	0.473143	1.10147	0.270694	0.998432	hsa-miR-128-1-5p	0.0223386	1
MIMAT0000254	4603.07	-0.0208714	0.169446	-0.123174	0.901969	0.998432	hsa-miR-10b-5p	-0.0052152	1
MIMAT0014991	8.56377	0.214832	0.636245	0.337656	0.735623	0.998432	hsa-miR-3128	0.00516768	1
MIMAT0022706	16.9522	-0.347897	0.445955	-0.780116	0.435323	0.998432	hsa-miR-561-5p	-0.0165989	1
MIMAT0017950	44.0396	-0.248732	0.327151	-0.760297	0.447077	0.998432	hsa-miR-2355-3p	-0.0211593	1
MIMAT0019931	11.2152	0.269133	0.538454	0.499826	0.617198	0.998432	hsa-miR-4775	0.00892215	1
MIMAT0004500	12.2208	0.236714	0.562401	0.4209	0.673828	0.998432	hsa-miR-26b-3p	0.00716507	1
MIMAT0000450	293.207	0.0229325	0.175832	0.130423	0.896232	0.998432	hsa-miR-149-5p	0.00559841	1
MIMAT0005943	42.5168	0.0426165	0.317619	0.134175	0.893264	0.998432	hsa-miR-1292-5p	0.00380122	1
MIMAT0000101	3732.24	0.126999	0.153023	0.829931	0.406578	0.998432	hsa-miR-103a-3p	0.0391515	1
MIMAT0005919	80.1715	0.110937	0.309266	0.358711	0.719811	0.998432	hsa-miR-548o-3p	0.0103502	1
MIMAT0000690	48.5397	0.0671082	0.296019	0.226702	0.820655	0.998432	hsa-miR-296-5p	0.00681094	1
MIMAT0004679	653.965	0.0175872	0.170543	0.103125	0.917864	0.998432	hsa-miR-296-3p	0.00431515	1
MIMAT0004984	88.9921	0.179739	0.299536	0.600056	0.548469	0.998432	hsa-miR-941	0.0180427	1
MIMAT0004984_1	142.172	0.194887	0.223154	0.873333	0.382482	0.998432	hsa-miR-941	0.0337236	1
MIMAT0004984_2	136.175	0.175983	0.262538	0.670313	0.502659	0.998432	hsa-miR-941	0.0218176	1
MIMAT0004984_3	196.818	0.0909183	0.24136	0.376692	0.706403	0.998432	hsa-miR-941	0.0132548	1
MIMAT0004984_4	130.558	0.144635	0.247492	0.584401	0.558951	0.998432	hsa-miR-941	0.0203534	1
MIMAT0000097	50585.8	-0.108653	0.156681	-0.693469	0.488015	0.998432	hsa-miR-99a-5p	-0.0345083	1
MIMAT0004511	20.9535	-0.152591	0.406585	-0.3753	0.707437	0.998432	hsa-miR-99a-3p	-0.00847047	1
MIMAT0000064	5029.42	-0.198181	0.179645	-1.10318	0.26995	0.998432	hsa-let-7c-5p	-0.0508315	1
MIMAT0026472	99.1273	-0.00243331	0.2316	-0.0105065	0.991617	0.998432	hsa-let-7c-3p	-0.000311703	1
MIMAT0000423_1	2508.16	0.0972278	0.150881	0.644402	0.519315	0.998432	hsa-miR-125b-5p	0.0304821	1
MIMAT0004603	1224.11	-0.0703644	0.168484	-0.417633	0.676216	0.998432	hsa-miR-125b-2-3p	-0.0182287	1
MIMAT0000455	1338.52	0.0503252	0.187802	0.267969	0.788723	0.998432	hsa-miR-185-5p	0.0110641	1
MIMAT0004611	40.0323	0.103119	0.32182	0.320423	0.748647	0.998432	hsa-miR-185-3p	0.00902528	1
MIMAT0005950	12.908	-0.17693	0.498422	-0.354981	0.722604	0.998432	hsa-miR-1306-3p	-0.00670465	1
MIMAT0022726	20.2504	0.380505	0.439518	0.865733	0.386637	0.998432	hsa-miR-1306-5p	0.0186788	1
MIMAT0004680	668.164	-0.0388414	0.173627	-0.223705	0.822987	0.998432	hsa-miR-130b-5p	-0.0101681	1
MIMAT0000691	28.2867	-0.0345451	0.358441	-0.0963762	0.923222	0.998432	hsa-miR-130b-3p	-0.0023946	1
MIMAT0018205	17.9811	0.164273	0.438399	0.374711	0.707875	0.998432	hsa-miR-3928-3p	0.00807757	1
MIMAT0018183	19.8119	0.448833	0.430801	1.04186	0.297478	0.998432	hsa-miR-3909	0.0231694	1
MIMAT0000091	26.8162	0.0576385	0.372717	0.154644	0.877102	0.998432	hsa-miR-33a-5p	0.00383974	1
MIMAT0004506	8.87601	0.258086	0.586578	0.439986	0.659947	0.998432	hsa-miR-33a-3p	0.00721267	1
MIMAT0019074	29.6606	-0.401487	1.02889	-0.390215	0.696377	0.998432	hsa-miR-378i	-0.00362969	1
MIMAT0000062_1	18547.3	-0.0849079	0.18649	-0.455295	0.648897	0.998432	hsa-let-7a-5p	-0.0187832	1
MIMAT0004481	624.511	-0.165635	0.165139	-1.00301	0.315858	0.998432	hsa-let-7a-3p	-0.0471803	1
MIMAT0000063	15420	-0.168593	0.164751	-1.02332	0.306156	0.998432	hsa-let-7b-5p	-0.0419157	1
MIMAT0000430_1	106.813	-0.0918695	0.221271	-0.415189	0.678003	0.998432	hsa-miR-138-5p	-0.0156251	1
MIMAT0004607	8.91983	-0.00908045	0.586846	-0.0154733	0.987655	0.998432	hsa-miR-138-1-3p	-0.000220848	1
MIMAT0003393	721.668	-0.182923	0.165855	-1.10291	0.270067	0.998432	hsa-miR-425-5p	-0.0529407	1
MIMAT0001343	77.8792	-0.236707	0.25188	-0.93976	0.347341	0.998432	hsa-miR-425-3p	-0.03297	1
MIMAT0000440	8366.56	-0.0350355	0.177388	-0.197508	0.84343	0.998432	hsa-miR-191-5p	-0.00817564	1
MIMAT0001618	34.8263	-0.393786	0.325062	-1.21142	0.225735	0.998432	hsa-miR-191-3p	-0.0352716	1
MIMAT0000414	50088.5	-0.152421	0.170819	-0.892294	0.372235	0.998432	hsa-let-7g-5p	-0.0404789	1
MIMAT0000417	288.733	0.191278	0.187635	1.01942	0.308006	0.998432	hsa-miR-15b-5p	0.0449205	1
MIMAT0000069_1	552.392	-0.0404811	0.166084	-0.243739	0.807433	0.998432	hsa-miR-16-5p	-0.0106055	1
MIMAT0004518	1397.48	-0.136021	0.219638	-0.619298	0.53572	0.998432	hsa-miR-16-2-3p	-0.022534	1
MIMAT0000094	296.235	0.219332	0.178845	1.22638	0.220055	0.998432	hsa-miR-95-3p	0.057876	1
MIMAT0000275	74.8222	-0.14463	0.248906	-0.581065	0.561196	0.998432	hsa-miR-218-5p	-0.0199303	1
MIMAT0003238	9.4887	0.0877707	0.61312	0.143154	0.886168	0.998432	hsa-miR-573	0.00219151	1
MIMAT0003239	346.074	0.0467888	0.197069	0.237424	0.812328	0.998432	hsa-miR-574-3p	0.00953973	1
MIMAT0005906	66.2472	-0.21133	0.252951	-0.83546	0.403459	0.998432	hsa-miR-1255a	-0.0290284	1
MIMAT0003241	49.5783	0.248262	0.293459	0.845986	0.397561	0.998432	hsa-miR-576-5p	0.0262291	1
MIMAT0004796	29.1569	-0.161566	0.371644	-0.434732	0.663757	0.998432	hsa-miR-576-3p	-0.0106405	1
MIMAT0003242	36.1269	-0.300351	0.330202	-0.909596	0.363036	0.998432	hsa-miR-577	-0.0255308	1
MIMAT0041625	37.8591	-0.149679	0.334632	-0.447296	0.654661	0.998432	hsa-miR-10397-5p	-0.0122262	1
MIMAT0026616	22.0792	-0.135415	0.418399	-0.323651	0.746203	0.998432	hsa-miR-579-5p	-0.00717292	1
MIMAT0003245	9.39361	-0.430106	0.628534	-0.684299	0.493786	0.998432	hsa-miR-580-3p	-0.0103937	1
MIMAT0003246	8.17376	-0.0692791	0.608782	-0.1138	0.909397	0.998432	hsa-miR-581	-0.00176042	1
MIMAT0010251	21.1077	0.495715	0.421075	1.17726	0.239091	0.998432	hsa-miR-449c-5p	0.0266401	1
MIMAT0003247	246.953	-0.0397061	0.202995	-0.195601	0.844922	0.998432	hsa-miR-582-5p	-0.00762447	1
MIMAT0004797	6909.67	0.235914	0.221133	1.06684	0.286044	0.998432	hsa-miR-582-3p	0.044931	1
MIMAT0017352	28.2467	0.264494	0.366657	0.721367	0.470684	0.998432	hsa-miR-2277-5p	0.0181554	1
MIMAT0018082	25.5957	0.325994	0.37868	0.86087	0.38931	0.998432	hsa-miR-3661	0.0213151	1
MIMAT0004911	33.94	-0.341496	0.338225	-1.00967	0.312653	0.998432	hsa-miR-874-3p	-0.0279155	1
MIMAT0003249	227.916	0.0845227	0.20972	0.403027	0.686928	0.998432	hsa-miR-584-5p	0.0155965	1
MIMAT0004599	64.7689	0.257029	0.295553	0.869654	0.384489	0.998432	hsa-miR-143-5p	0.0269554	1
MIMAT0000437	296.086	-0.108297	0.224648	-0.482073	0.629754	0.998432	hsa-miR-145-5p	-0.0177293	1
MIMAT0004601	92.421	-0.0779075	0.24001	-0.324602	0.745483	0.998432	hsa-miR-145-3p	-0.0112995	1
MIMAT0000731	109.876	-0.0675665	0.233174	-0.289768	0.771994	0.998432	hsa-miR-378a-5p	-0.0103449	1
MIMAT0000732	8741.27	0.166248	0.174427	0.953113	0.340533	0.998432	hsa-miR-378a-3p	0.0431724	1
MIMAT0005891	18.1335	-0.0390555	0.43539	-0.0897022	0.928524	0.998432	hsa-miR-1303	-0.00187625	1
MIMAT0000101_1	3613.93	0.0967874	0.153665	0.629861	0.528785	0.998432	hsa-miR-103a-3p	0.0297822	1
MIMAT0000275_1	66.2348	0.0860504	0.26981	0.31893	0.74978	0.998432	hsa-miR-218-5p	0.0102574	1
MIMAT0018186	8.9138	0.238567	0.583106	0.409132	0.682443	0.998432	hsa-miR-3912-3p	0.00672394	1
MIMAT0005796	116.072	0.0590731	0.220303	0.268145	0.788588	0.998432	hsa-miR-1271-5p	0.0100134	1
MIMAT0000750	159.834	-0.0800041	0.215632	-0.371022	0.710621	0.998432	hsa-miR-340-3p	-0.0140416	1
MIMAT0025851	32.7242	0.0285203	0.344526	0.0827814	0.934025	0.998432	hsa-miR-6720-3p	0.00218833	1
MIMAT0004949	12.4617	0.0987932	0.515415	0.191677	0.847995	0.998432	hsa-miR-877-5p	0.00354544	1
MIMAT0004567	11.4895	-0.250713	0.559501	-0.448101	0.65408	0.998432	hsa-miR-219a-1-3p	-0.0075689	1
MIMAT0018349	57.7694	0.318466	0.270184	1.1787	0.238517	0.998432	hsa-miR-3934-5p	0.0404275	1
MIMAT0015013	34.7188	0.0994301	0.345389	0.287879	0.773439	0.998432	hsa-miR-548u	0.00758569	1
MIMAT0000244_1	3639.81	0.00549333	0.179018	0.0306858	0.97552	0.998432	hsa-miR-30c-5p	0.00137749	1
MIMAT0004550	1130.7	-0.0162156	0.201839	-0.0803391	0.935968	0.998432	hsa-miR-30c-2-3p	-0.00304187	1
MIMAT0000087	91810.8	-0.00161029	0.178815	-0.00900534	0.992815	0.998432	hsa-miR-30a-5p	-0.000245572	1
MIMAT0018083	10.9423	0.383232	0.547861	0.699506	0.484236	0.998432	hsa-miR-3662	0.0121632	1
MIMAT0000764	260.944	-0.0827935	0.210806	-0.392747	0.694506	0.998432	hsa-miR-339-5p	-0.0149089	1
MIMAT0004702	108.222	0.181689	0.224975	0.807594	0.419324	0.998432	hsa-miR-339-3p	0.0306523	1
MIMAT0004799	215.066	0.206742	0.20531	1.00697	0.313947	0.998432	hsa-miR-589-5p	0.041779	1
MIMAT0004549	36.4974	-0.109399	0.339433	-0.322297	0.747227	0.998432	hsa-miR-148a-5p	-0.00853946	1
MIMAT0000243	2025.48	0.0467787	0.528069	0.0885844	0.929412	0.998432	hsa-miR-148a-3p	0.0016968	1
MIMAT0001080	104.578	-0.0176072	0.254957	-0.0690596	0.944942	0.998432	hsa-miR-196b-5p	-0.00225295	1
MIMAT0004800	14.3249	-0.176498	0.487893	-0.361755	0.717535	0.998432	hsa-miR-550a-5p	-0.00697215	1
MIMAT0004800_1	16.1124	0.260668	0.457272	0.570051	0.568643	0.998432	hsa-miR-550a-5p	0.011762	1
MIMAT0041995	60.3952	-0.324737	0.267821	-1.21251	0.225316	0.998432	hsa-miR-10525-3p	-0.0420636	1
MIMAT0019716	24.9353	0.166104	0.419531	0.395929	0.692157	0.998432	hsa-miR-4652-5p	0.00891422	1
MIMAT0004498	171.625	-0.148983	0.21786	-0.683845	0.494073	0.998432	hsa-miR-25-5p	-0.026159	1
MIMAT0000081	8161.82	0.203634	0.177954	1.14431	0.252497	0.998432	hsa-miR-25-3p	0.0488944	1
MIMAT0000093	2551.77	0.00824698	0.171242	0.0481599	0.961589	0.998432	hsa-miR-93-5p	0.0021256	1
MIMAT0004509	57.4559	-0.107604	0.274819	-0.391547	0.695393	0.998432	hsa-miR-93-3p	-0.0124428	1
MIMAT0000680	490.668	-0.0332134	0.168263	-0.19739	0.843522	0.998432	hsa-miR-106b-5p	-0.00849593	1
MIMAT0004672	2599.09	0.248221	0.199011	1.24727	0.212298	0.998432	hsa-miR-106b-3p	0.0546532	1
MIMAT0005919_1	87.1538	0.133819	0.249293	0.536796	0.591409	0.998432	hsa-miR-548o-3p	0.018477	1
MIMAT0000242_1	11.6277	-0.331448	0.533336	-0.621463	0.534295	0.998432	hsa-miR-129-5p	-0.0111407	1
MIMAT0000259	6460.65	0.0887736	0.202692	0.437972	0.661407	0.998432	hsa-miR-182-5p	0.0135035	1
MIMAT0000261	4008.91	0.0629042	0.169818	0.370421	0.711068	0.998432	hsa-miR-183-5p	0.0161868	1
MIMAT0000765	54.5807	-0.25336	0.322142	-0.786486	0.431583	0.998432	hsa-miR-335-5p	-0.0222495	1
MIMAT0004703	754.695	-0.00610823	0.157857	-0.0386948	0.969134	0.998432	hsa-miR-335-3p	-0.00171492	1
MIMAT0000086	1688.1	-0.0486634	0.167823	-0.289969	0.77184	0.998432	hsa-miR-29a-3p	-0.0125453	1
MIMAT0000100_1	44.9086	-0.235977	0.33088	-0.71318	0.475735	0.998432	hsa-miR-29b-3p	-0.0196393	1
MIMAT0003880	67.2568	-0.0643677	0.25615	-0.251289	0.801591	0.998432	hsa-miR-671-5p	-0.00826097	1
MIMAT0004819	227.804	0.132748	0.186847	0.710462	0.477418	0.998432	hsa-miR-671-3p	0.0300743	1
MIMAT0000510	5716.14	0.063042	0.182874	0.34473	0.730297	0.998432	hsa-miR-320a-3p	0.0149181	1
MIMAT0002177	28.1621	-0.030829	0.350506	-0.0879555	0.929912	0.998432	hsa-miR-486-5p	-0.00219547	1
MIMAT0002177_1	28.5974	0.0765339	0.357138	0.214298	0.830315	0.998432	hsa-miR-486-5p	0.00552015	1
MIMAT0019729	15.0254	-0.185496	0.500671	-0.370495	0.711014	0.998432	hsa-miR-4661-5p	-0.00694051	1
MIMAT0000420	938.391	-0.188945	0.241339	-0.782901	0.433685	0.998432	hsa-miR-30b-5p	-0.027617	1
MIMAT0004589	21.61	-0.0631725	0.40026	-0.157829	0.874592	0.998432	hsa-miR-30b-3p	-0.00358221	1
MIMAT0000245	33069.1	-0.0204313	0.14528	-0.140633	0.88816	0.998432	hsa-miR-30d-5p	-0.00189886	1
MIMAT0004551	77.991	0.0880502	0.257805	0.341538	0.732699	0.998432	hsa-miR-30d-3p	0.011634	1
MIMAT0000757	16292.3	0.120041	0.20381	0.588984	0.555872	0.998432	hsa-miR-151a-3p	0.0228772	1
MIMAT0019738	129.609	-0.0277433	0.226915	-0.122263	0.902691	0.998432	hsa-miR-4664-3p	-0.00438187	1
MIMAT0004982	8.69426	-0.318273	0.617237	-0.515642	0.606105	0.998432	hsa-miR-939-5p	-0.00796904	1
MIMAT0019000	142.558	-0.199234	0.20304	-0.981256	0.326466	0.998432	hsa-miR-4473	-0.0406239	1
MIMAT0019001	7.68864	0.221882	0.712053	0.311609	0.755337	0.998432	hsa-miR-4474-3p	0.00427501	1
MIMAT0000089	2508.15	-0.108855	0.172291	-0.631811	0.527511	0.998432	hsa-miR-31-5p	-0.0280961	1
MIMAT0004953	47.449	0.242126	0.287031	0.843555	0.398918	0.998432	hsa-miR-873-5p	0.0265589	1
MIMAT0022693	44.6252	0.16662	0.307887	0.541172	0.588389	0.998432	hsa-miR-204-3p	0.0158626	1
MIMAT0000252_2	4347.98	0.147177	0.16347	0.900331	0.367944	0.998432	hsa-miR-7-5p	0.0545319	1
MIMAT0004553	15.3618	-0.0822247	0.478405	-0.171873	0.863538	0.998432	hsa-miR-7-1-3p	-0.00335545	1
MIMAT0000062_2	18601.9	-0.0988371	0.184768	-0.534924	0.592702	0.998432	hsa-let-7a-5p	-0.0237144	1
MIMAT0000067	55701.6	0.00384095	0.170587	0.0225161	0.982036	0.998432	hsa-let-7f-5p	0.00272686	1
MIMAT0004486	105.9	-0.212143	0.238567	-0.889241	0.373874	0.998432	hsa-let-7f-1-3p	-0.0323851	1
MIMAT0000065	2177.66	-0.082643	0.197369	-0.418722	0.675419	0.998432	hsa-let-7d-5p	-0.0166287	1
MIMAT0004484	540.309	-0.028057	0.190162	-0.147543	0.882704	0.998432	hsa-let-7d-3p	-0.00596651	1
MIMAT0004587	74.8823	-0.0780817	0.274458	-0.284494	0.776032	0.998432	hsa-miR-23b-5p	-0.00893819	1
MIMAT0000418	2555.21	0.145331	0.163022	0.891479	0.372672	0.998432	hsa-miR-23b-3p	0.038621	1
MIMAT0000079	33.5997	0.342669	0.347846	0.985117	0.324567	0.998432	hsa-miR-24-1-5p	0.0266117	1
MIMAT0000080_1	10963.7	0.141391	0.182005	0.776854	0.437245	0.998432	hsa-miR-24-3p	0.0319852	1
MIMAT0000090	340.728	0.00254718	0.2001	0.0127295	0.989844	0.998432	hsa-miR-32-5p	0.000569319	1
MIMAT0003150	359.058	-0.0405155	0.175004	-0.231512	0.816917	0.998432	hsa-miR-455-5p	-0.00977466	1
MIMAT0004784	64.3202	0.184172	0.264939	0.69515	0.486961	0.998432	hsa-miR-455-3p	0.0231546	1
MIMAT0004558	2050.99	0.16852	0.1784	0.944621	0.344853	0.998432	hsa-miR-181a-2-3p	0.042433	1
MIMAT0031893	31.9251	0.0145753	0.343389	0.0424454	0.966144	0.998432	hsa-miR-181b-2-3p	0.00120378	1
MIMAT0000263	12.6655	-0.350469	0.514965	-0.680568	0.496145	0.998432	hsa-miR-199b-5p	-0.0124884	1
MIMAT0004563	27.5291	-0.171912	0.380429	-0.451891	0.651348	0.998432	hsa-miR-199b-3p	-0.0109705	1
MIMAT0000445	115.862	0.161411	0.258384	0.624694	0.532172	0.998432	hsa-miR-126-3p	0.0210392	1
MIMAT0003321	128.47	0.151276	0.214758	0.704401	0.481183	0.998432	hsa-miR-651-5p	0.0274185	1
MIMAT0004568	404.487	0.221822	0.190806	1.16255	0.245012	0.998432	hsa-miR-221-5p	0.0520278	1
MIMAT0000278	2070.97	-0.0356329	0.179455	-0.198562	0.842606	0.998432	hsa-miR-221-3p	-0.00830114	1
MIMAT0002888	5466.93	-0.10097	0.195443	-0.51662	0.605421	0.998432	hsa-miR-532-5p	-0.0208578	1
MIMAT0000457	12.155	-0.223748	0.539422	-0.414792	0.678294	0.998432	hsa-miR-188-5p	-0.00735108	1
MIMAT0004773	27.751	-0.128083	0.357882	-0.357892	0.720424	0.998432	hsa-miR-500a-5p	-0.00906718	1
MIMAT0002871	388.274	0.145796	0.190645	0.764753	0.444418	0.998432	hsa-miR-500a-3p	0.0323253	1
MIMAT0000705	72.8171	-0.248843	0.246164	-1.01088	0.312074	0.998432	hsa-miR-362-5p	-0.0366316	1
MIMAT0002872	33.781	-0.148551	0.370492	-0.400956	0.688452	0.998432	hsa-miR-501-5p	-0.00983874	1
MIMAT0004774	237.063	0.00821691	0.197883	0.0415241	0.966878	0.998432	hsa-miR-501-3p	0.00172824	1
MIMAT0027032	9.14389	0.118394	0.578946	0.204499	0.837964	0.998432	hsa-miR-500b-3p	0.00339277	1
MIMAT0004775	86.978	0.00202888	0.279591	0.0072566	0.99421	0.998432	hsa-miR-502-3p	0.000283796	1
MIMAT0000096	1491.45	-0.150362	0.1989	-0.755971	0.449667	0.998432	hsa-miR-98-5p	-0.030538	1
MIMAT0000067_1	58361.6	0.0033334	0.17226	0.019351	0.984561	0.998432	hsa-let-7f-5p	0.000352083	1
MIMAT0004487	87.2838	-0.259536	0.239515	-1.08359	0.278548	0.998432	hsa-let-7f-2-3p	-0.0404807	1
MIMAT0006789	12.1643	0.195821	0.54709	0.357932	0.720394	0.998432	hsa-miR-1468-5p	0.00624648	1
MIMAT0003339	76.6414	-0.250527	0.258156	-0.970446	0.331824	0.998432	hsa-miR-421	-0.0336296	1
MIMAT0004955	682.415	0.0332339	0.177848	0.186867	0.851765	0.998432	hsa-miR-374b-5p	0.00793386	1
MIMAT0004956	29.1729	-0.345382	0.359239	-0.961427	0.336337	0.998432	hsa-miR-374b-3p	-0.0250357	1
MIMAT0000727	123.204	-0.059301	0.207651	-0.28558	0.7752	0.998432	hsa-miR-374a-5p	-0.0109704	1
MIMAT0004688	318.76	0.21369	0.228691	0.934406	0.350095	0.998432	hsa-miR-374a-3p	0.0355876	1
MIMAT0000703	280.63	-0.125908	0.179233	-0.702486	0.482376	0.998432	hsa-miR-361-5p	-0.0303655	1
MIMAT0004682	2757.57	-0.080155	0.14714	-0.544753	0.585924	0.998432	hsa-miR-361-3p	-0.0253041	1
MIMAT0003322	159.914	-0.0419349	0.196626	-0.213272	0.831115	0.998432	hsa-miR-652-3p	-0.00843005	1
MIMAT0022709	11.7797	0.123499	0.526246	0.23468	0.814457	0.998432	hsa-miR-652-5p	0.00425819	1
MIMAT0003888	13.0579	-0.480518	0.517567	-0.928418	0.353191	0.998432	hsa-miR-766-3p	-0.0170124	1
MIMAT0000092_1	37745.4	0.0206171	0.162882	0.126577	0.899275	0.998432	hsa-miR-92a-3p	0.00567701	1
MIMAT0000074_1	519.687	-0.0841313	0.17747	-0.47406	0.635457	0.998432	hsa-miR-19b-3p	-0.0200698	1
MIMAT0004909	140.888	-0.115017	0.282376	-0.407319	0.683774	0.998432	hsa-miR-450b-5p	-0.0125688	1
MIMAT0001545	50.6326	-0.284243	0.29191	-0.973735	0.330188	0.998432	hsa-miR-450a-5p	-0.0305559	1
MIMAT0001545_1	48.5646	-0.284876	0.285607	-0.99744	0.318551	0.998432	hsa-miR-450a-5p	-0.0318378	1
MIMAT0002874	58.4776	0.300918	0.293992	1.02356	0.306043	0.998432	hsa-miR-503-5p	0.0321648	1
MIMAT0001341	40.4022	-0.0780617	0.317979	-0.245493	0.806075	0.998432	hsa-miR-424-5p	-0.00686485	1
MIMAT0000281	33853.7	-0.0368757	0.147588	-0.249855	0.8027	0.998432	hsa-miR-224-5p	-0.0151382	1
MIMAT0009198	54.1135	0.00216753	0.285851	0.00758272	0.99395	0.998432	hsa-miR-224-3p	0.000283974	1
MIMAT0001635	5974.15	-0.0176637	0.174322	-0.101328	0.91929	0.998432	hsa-miR-452-5p	-0.00421246	1
MIMAT0000102	96.6364	-0.0423397	0.23687	-0.178746	0.858137	0.998432	hsa-miR-105-5p	-0.00624509	1
MIMAT0004516	9.504	-0.454084	0.589511	-0.770272	0.441138	0.998432	hsa-miR-105-3p	-0.0126936	1
MIMAT0003882	172.272	0.217747	0.209985	1.03697	0.299752	0.998432	hsa-miR-767-5p	0.0427158	1
MIMAT0003883	9.36663	-0.0639575	0.596349	-0.107248	0.914592	0.998432	hsa-miR-767-3p	-0.00166253	1
MIMAT0000102_1	99.1537	-0.0332043	0.246471	-0.134719	0.892834	0.998432	hsa-miR-105-5p	-0.00455572	1
MIMAT0004516_1	11.5392	0.246996	0.535359	0.461366	0.644536	0.998432	hsa-miR-105-3p	0.00823388	1
MIMAT0004792	556.803	-0.000686384	0.164383	-0.00417551	0.996668	0.99878	hsa-miR-92b-5p	-3.24442e-05	1
MIMAT0000756	7.02102	0.000860503	0.689917	0.00124726	0.999005	0.999005	hsa-miR-326	4.15991e-05	1
