# Supplementary material for: Comparative microRNA profiling of Trypanosoma cruzi infected human cells
Source: Front Cell Infect Microbiol. 2023 Jun 21;13:1187375. doi: 10.3389/fcimb.2023.1187375 (PMC10322668; doi:10.3389/fcimb.2023.1187375)
Supplement: Supplementary file 6 [file Table_5.xlsx]

## Sheet: miEAA enrichment
Table S5. Results from functional analysis of the six miRNAs with significant upregulation in HeLa. The table includes results from enrichment analysis of the miRNAs (miEAA); a list of HeLa downregulated genes during T. cruzi infection (pre-replicative phase); node descriptions from a network built up from these downregulated genes (using miRnet); a list of predicted and know miRNA targets for th…
Enrichment analysis of the six upregulated miRNAs performed using miEAA
Category	Subcategory	Enrichment	P-value	P-adjusted	Q-value	Expected	Observed	miRNAs/precursors
WikiPathways (miRPathDB)	BMP Signaling Pathway in Eyelid Development	over-represented	4.39e-5	0.0105617	0.0105617	0.299003	4	hsa-miR-34c-5p; hsa-miR-146a-5p; hsa-miR-200b-3p; hsa-miR-27a-5p	WikiPathways (miRPathDB)	BMP Signaling Pathway in Eyelid Development	over-represented
WikiPathways (miRPathDB)	T-Cell antigen Receptor TCR pathway during Staphylococcus aureus infection	over-represented	8.52e-5	0.0105617	0.0105617	0.348837	4	hsa-miR-1246; hsa-miR-34c-5p; hsa-miR-146a-5p; hsa-miR-200b-3p	WikiPathways (miRPathDB)	T-Cell antigen Receptor TCR pathway during Staphylococcus aureus infection	over-represented
WikiPathways (miRPathDB)	Cardiac Progenitor Differentiation	over-represented	7.65e-4	0.0284423	0.0284423	0.232558	3	hsa-miR-34c-5p; hsa-miR-146a-5p; hsa-miR-200b-3p	WikiPathways (miRPathDB)	Cardiac Progenitor Differentiation	over-represented
WikiPathways (miRPathDB)	Ectoderm Differentiation	over-represented	6.04e-4	0.0284423	0.0284423	0.215947	3	hsa-miR-1246; hsa-miR-34c-5p; hsa-miR-200b-3p	WikiPathways (miRPathDB)	Ectoderm Differentiation	over-represented
WikiPathways (miRPathDB)	Endometrial cancer	over-represented	7.03e-4	0.0284423	0.0284423	1.19601	5	hsa-miR-1246; hsa-miR-34c-5p; hsa-miR-146a-5p; hsa-miR-200b-3p; hsa-miR-27a-5p	WikiPathways (miRPathDB)	Endometrial cancer	over-represented
WikiPathways (miRPathDB)	Integrin-mediated Cell Adhesion	over-represented	7.16e-4	0.0284423	0.0284423	0.581395	4	hsa-miR-34c-5p; hsa-miR-146a-5p; hsa-miR-200b-3p; hsa-miR-27a-5p	WikiPathways (miRPathDB)	Integrin-mediated Cell Adhesion	over-represented
WikiPathways (miRPathDB)	T-Cell antigen Receptor TCR Signaling Pathway	over-represented	8.03e-4	0.0284423	0.0284423	0.598007	4	hsa-miR-34c-5p; hsa-miR-146a-5p; hsa-miR-200b-3p; hsa-miR-27a-5p	WikiPathways (miRPathDB)	T-Cell antigen Receptor TCR Signaling Pathway	over-represented
Diseases (MNDR)	ACTH-secreting pituitary adenoma	over-represented	0.0126907	0.0366311	0.0366311	0.564706	3	hsa-miR-34c-5p; hsa-miR-146a-5p; hsa-miR-200b-3p	Diseases (MNDR)	ACTH-secreting pituitary adenoma	over-represented
Diseases (MNDR)	Abortion, Habitual	over-represented	0.0136152	0.0366311	0.0366311	0.578824	3	hsa-miR-34c-5p; hsa-miR-146a-5p; hsa-miR-200b-3p	Diseases (MNDR)	Abortion, Habitual	over-represented
Diseases (MNDR)	Acute Coronary Syndrome	over-represented	0.0145796	0.0366311	0.0366311	0.592941	3	hsa-miR-34c-5p; hsa-miR-146a-5p; hsa-miR-200b-3p	Diseases (MNDR)	Acute Coronary Syndrome	over-represented
Diseases (MNDR)	Acute Lung Injury	over-represented	0.0101509	0.0366311	0.0366311	0.522353	3	hsa-miR-34c-5p; hsa-miR-146a-5p; hsa-miR-200b-3p	Diseases (MNDR)	Acute Lung Injury	over-represented
Diseases (MNDR)	Adenoviridae Infections	over-represented	0.004086	0.0366311	0.0366311	0.832941	4	hsa-miR-1246; hsa-miR-34c-5p; hsa-miR-146a-5p; hsa-miR-200b-3p	Diseases (MNDR)	Adenoviridae Infections	over-represented
Diseases (MNDR)	Aging	over-represented	0.0136152	0.0366311	0.0366311	0.578824	3	hsa-miR-34c-5p; hsa-miR-146a-5p; hsa-miR-200b-3p	Diseases (MNDR)	Aging	over-represented
Diseases (MNDR)	Albuminuria	over-represented	0.0118054	0.0366311	0.0366311	0.550588	3	hsa-miR-34c-5p; hsa-miR-146a-5p; hsa-miR-200b-3p	Diseases (MNDR)	Albuminuria	over-represented
Diseases (MNDR)	Arrhythmias, Cardiac	over-represented	0.0118054	0.0366311	0.0366311	0.550588	3	hsa-miR-34c-5p; hsa-miR-146a-5p; hsa-miR-200b-3p	Diseases (MNDR)	Arrhythmias, Cardiac	over-represented
Diseases (MNDR)	Atrophy	over-represented	0.0145796	0.0366311	0.0366311	0.592941	3	hsa-miR-34c-5p; hsa-miR-146a-5p; hsa-miR-200b-3p	Diseases (MNDR)	Atrophy	over-represented
Diseases (MNDR)	Autoimmune Diseases	over-represented	0.0101509	0.0366311	0.0366311	0.522353	3	hsa-miR-34c-5p; hsa-miR-146a-5p; hsa-miR-200b-3p	Diseases (MNDR)	Autoimmune Diseases	over-represented
Diseases (MNDR)	Behcets disease	over-represented	0.0145796	0.0366311	0.0366311	0.592941	3	hsa-miR-34c-5p; hsa-miR-146a-5p; hsa-miR-200b-3p	Diseases (MNDR)	Behcets disease	over-represented
Diseases (MNDR)	Brain Ischemia	over-represented	0.0118054	0.0366311	0.0366311	0.550588	3	hsa-miR-34c-5p; hsa-miR-146a-5p; hsa-miR-200b-3p	Diseases (MNDR)	Brain Ischemia	over-represented
Diseases (MNDR)	Burns	over-represented	0.0118054	0.0366311	0.0366311	0.550588	3	hsa-miR-34c-5p; hsa-miR-146a-5p; hsa-miR-200b-3p	Diseases (MNDR)	Burns	over-represented
Diseases (MNDR)	Cardiovascular Diseases	over-represented	0.0015467	0.0366311	0.0366311	0.649412	4	hsa-miR-1246; hsa-miR-34c-5p; hsa-miR-146a-5p; hsa-miR-200b-3p	Diseases (MNDR)	Cardiovascular Diseases	over-represented
Diseases (MNDR)	Cerebellar Neoplasms	over-represented	0.0118054	0.0366311	0.0366311	0.550588	3	hsa-miR-34c-5p; hsa-miR-146a-5p; hsa-miR-200b-3p	Diseases (MNDR)	Cerebellar Neoplasms	over-represented
Diseases (MNDR)	Cerebral Hemorrhage	over-represented	0.0118054	0.0366311	0.0366311	0.550588	3	hsa-miR-34c-5p; hsa-miR-146a-5p; hsa-miR-200b-3p	Diseases (MNDR)	Cerebral Hemorrhage	over-represented
Diseases (MNDR)	Cervical Intraepithelial Neoplasia	over-represented	0.010959	0.0366311	0.0366311	0.536471	3	hsa-miR-34c-5p; hsa-miR-146a-5p; hsa-miR-200b-3p	Diseases (MNDR)	Cervical Intraepithelial Neoplasia	over-represented
Diseases (MNDR)	Chemical and Drug Induced Liver Injury	over-represented	0.0136152	0.0366311	0.0366311	0.578824	3	hsa-miR-34c-5p; hsa-miR-146a-5p; hsa-miR-200b-3p	Diseases (MNDR)	Chemical and Drug Induced Liver Injury	over-represented
Diseases (MNDR)	Child Development Disorders, Pervasive	over-represented	0.0136152	0.0366311	0.0366311	0.578824	3	hsa-miR-34c-5p; hsa-miR-146a-5p; hsa-miR-200b-3p	Diseases (MNDR)	Child Development Disorders, Pervasive	over-represented
Diseases (MNDR)	Cicatrix	over-represented	0.0101509	0.0366311	0.0366311	0.522353	3	hsa-miR-34c-5p; hsa-miR-146a-5p; hsa-miR-200b-3p	Diseases (MNDR)	Cicatrix	over-represented
Diseases (MNDR)	Cocaine-Related Disorders	over-represented	0.0145796	0.0366311	0.0366311	0.592941	3	hsa-miR-34c-5p; hsa-miR-146a-5p; hsa-miR-200b-3p	Diseases (MNDR)	Cocaine-Related Disorders	over-represented
Diseases (MNDR)	Colorectal Neoplasms, Hereditary Nonpolyposis	over-represented	0.0118054	0.0366311	0.0366311	0.550588	3	hsa-miR-34c-5p; hsa-miR-146a-5p; hsa-miR-200b-3p	Diseases (MNDR)	Colorectal Neoplasms, Hereditary Nonpolyposis	over-represented
Diseases (MNDR)	Cowden disease	over-represented	0.0136152	0.0366311	0.0366311	0.578824	3	hsa-miR-34c-5p; hsa-miR-146a-5p; hsa-miR-200b-3p	Diseases (MNDR)	Cowden disease	over-represented
Diseases (MNDR)	Creutzfeldt-Jakob disease	over-represented	0.0118054	0.0366311	0.0366311	0.550588	3	hsa-miR-34c-5p; hsa-miR-146a-5p; hsa-miR-200b-3p	Diseases (MNDR)	Creutzfeldt-Jakob disease	over-represented
Diseases (MNDR)	Crohns disease	over-represented	0.0031139	0.0366311	0.0366311	0.776471	4	hsa-miR-1246; hsa-miR-34c-5p; hsa-miR-146a-5p; hsa-miR-200b-3p	Diseases (MNDR)	Crohns disease	over-represented
Diseases (MNDR)	Diabetes Complications	over-represented	0.0118054	0.0366311	0.0366311	0.550588	3	hsa-miR-34c-5p; hsa-miR-146a-5p; hsa-miR-200b-3p	Diseases (MNDR)	Diabetes Complications	over-represented
Diseases (MNDR)	Digestive System Neoplasms	over-represented	0.0136152	0.0366311	0.0366311	0.578824	3	hsa-miR-34c-5p; hsa-miR-146a-5p; hsa-miR-200b-3p	Diseases (MNDR)	Digestive System Neoplasms	over-represented
Diseases (MNDR)	Down syndrome	over-represented	0.0087361	0.0366311	0.0366311	1.01647	4	hsa-miR-1246; hsa-miR-34c-5p; hsa-miR-146a-5p; hsa-miR-200b-3p	Diseases (MNDR)	Down syndrome	over-represented
Diseases (MNDR)	Ehrlich tumor carcinoma	over-represented	0.0155842	0.0366311	0.0366311	0.607059	3	hsa-miR-34c-5p; hsa-miR-146a-5p; hsa-miR-200b-3p	Diseases (MNDR)	Ehrlich tumor carcinoma	over-represented
Diseases (MNDR)	Encephalomyelitis, Autoimmune, Experimental	over-represented	0.0118054	0.0366311	0.0366311	0.550588	3	hsa-miR-34c-5p; hsa-miR-146a-5p; hsa-miR-200b-3p	Diseases (MNDR)	Encephalomyelitis, Autoimmune, Experimental	over-represented
Diseases (MNDR)	Endothelium, Vascular	over-represented	0.010959	0.0366311	0.0366311	0.536471	3	hsa-miR-34c-5p; hsa-miR-146a-5p; hsa-miR-200b-3p	Diseases (MNDR)	Endothelium, Vascular	over-represented
Diseases (MNDR)	Ependymoma	over-represented	0.0082866	0.0366311	0.0366311	1.00235	4	hsa-miR-34c-5p; hsa-miR-146a-5p; hsa-miR-200b-3p; hsa-miR-27a-5p	Diseases (MNDR)	Ependymoma	over-represented
Diseases (MNDR)	Erythropoiesis	over-represented	0.010959	0.0366311	0.0366311	0.536471	3	hsa-miR-34c-5p; hsa-miR-146a-5p; hsa-miR-200b-3p	Diseases (MNDR)	Erythropoiesis	over-represented
Diseases (MNDR)	Esophagus	over-represented	0.0136152	0.0366311	0.0366311	0.578824	3	hsa-miR-34c-5p; hsa-miR-146a-5p; hsa-miR-200b-3p	Diseases (MNDR)	Esophagus	over-represented
Diseases (MNDR)	Eye Abnormalities	over-represented	0.0093805	0.0366311	0.0366311	0.508235	3	hsa-miR-34c-5p; hsa-miR-146a-5p; hsa-miR-200b-3p	Diseases (MNDR)	Eye Abnormalities	over-represented
Diseases (MNDR)	Fanconi anemia	over-represented	0.010959	0.0366311	0.0366311	0.536471	3	hsa-miR-34c-5p; hsa-miR-146a-5p; hsa-miR-200b-3p	Diseases (MNDR)	Fanconi anemia	over-represented
Diseases (MNDR)	Fatty Liver	over-represented	0.0155842	0.0366311	0.0366311	0.607059	3	hsa-miR-34c-5p; hsa-miR-146a-5p; hsa-miR-200b-3p	Diseases (MNDR)	Fatty Liver	over-represented
Diseases (MNDR)	Fibroblasts	over-represented	0.0118054	0.0366311	0.0366311	0.550588	3	hsa-miR-34c-5p; hsa-miR-146a-5p; hsa-miR-200b-3p	Diseases (MNDR)	Fibroblasts	over-represented
Diseases (MNDR)	Fibrosis	over-represented	0.0166296	0.0366311	0.0366311	0.621176	3	hsa-miR-34c-5p; hsa-miR-146a-5p; hsa-miR-200b-3p	Diseases (MNDR)	Fibrosis	over-represented
Diseases (MNDR)	Francisella	over-represented	0.0118054	0.0366311	0.0366311	0.550588	3	hsa-miR-34c-5p; hsa-miR-146a-5p; hsa-miR-200b-3p	Diseases (MNDR)	Francisella	over-represented
Diseases (MNDR)	Gerstmann-Straussler-Scheinker syndrome	over-represented	0.0118054	0.0366311	0.0366311	0.550588	3	hsa-miR-34c-5p; hsa-miR-146a-5p; hsa-miR-200b-3p	Diseases (MNDR)	Gerstmann-Straussler-Scheinker syndrome	over-represented
Diseases (MNDR)	Gilles de la Tourette syndrome	over-represented	0.010959	0.0366311	0.0366311	0.536471	3	hsa-miR-34c-5p; hsa-miR-146a-5p; hsa-miR-200b-3p	Diseases (MNDR)	Gilles de la Tourette syndrome	over-represented
Diseases (MNDR)	Graft vs Host Disease	over-represented	0.0136152	0.0366311	0.0366311	0.578824	3	hsa-miR-34c-5p; hsa-miR-146a-5p; hsa-miR-200b-3p	Diseases (MNDR)	Graft vs Host Disease	over-represented
Diseases (MNDR)	HCV	over-represented	0.0136152	0.0366311	0.0366311	0.578824	3	hsa-miR-34c-5p; hsa-miR-146a-5p; hsa-miR-200b-3p	Diseases (MNDR)	HCV	over-represented
Diseases (MNDR)	HEV	over-represented	0.0126907	0.0366311	0.0366311	0.564706	3	hsa-miR-34c-5p; hsa-miR-146a-5p; hsa-miR-200b-3p	Diseases (MNDR)	HEV	over-represented
Diseases (MNDR)	HIV-1	over-represented	0.0155842	0.0366311	0.0366311	0.607059	3	hsa-miR-34c-5p; hsa-miR-146a-5p; hsa-miR-200b-3p	Diseases (MNDR)	HIV-1	over-represented
Diseases (MNDR)	Hailey-Hailey disease	over-represented	0.010959	0.0366311	0.0366311	0.536471	3	hsa-miR-34c-5p; hsa-miR-146a-5p; hsa-miR-200b-3p	Diseases (MNDR)	Hailey-Hailey disease	over-represented
Diseases (MNDR)	Hearing Loss	over-represented	0.0118054	0.0366311	0.0366311	0.550588	3	hsa-miR-34c-5p; hsa-miR-146a-5p; hsa-miR-200b-3p	Diseases (MNDR)	Hearing Loss	over-represented
Diseases (MNDR)	Heart Defects, Congenital	over-represented	0.0136152	0.0366311	0.0366311	0.578824	3	hsa-miR-34c-5p; hsa-miR-146a-5p; hsa-miR-200b-3p	Diseases (MNDR)	Heart Defects, Congenital	over-represented
Diseases (MNDR)	Helplessness, Learned	over-represented	0.0145796	0.0366311	0.0366311	0.592941	3	hsa-miR-34c-5p; hsa-miR-146a-5p; hsa-miR-200b-3p	Diseases (MNDR)	Helplessness, Learned	over-represented
Diseases (MNDR)	Hypertrophy, Left Ventricular	over-represented	0.0166296	0.0366311	0.0366311	0.621176	3	hsa-miR-34c-5p; hsa-miR-146a-5p; hsa-miR-200b-3p	Diseases (MNDR)	Hypertrophy, Left Ventricular	over-represented
Diseases (MNDR)	Hypoxia	over-represented	0.0101509	0.0366311	0.0366311	0.522353	3	hsa-miR-34c-5p; hsa-miR-146a-5p; hsa-miR-200b-3p	Diseases (MNDR)	Hypoxia	over-represented
Diseases (MNDR)	Hypoxia-Ischemia, Brain	over-represented	0.0126907	0.0366311	0.0366311	0.564706	3	hsa-miR-34c-5p; hsa-miR-146a-5p; hsa-miR-200b-3p	Diseases (MNDR)	Hypoxia-Ischemia, Brain	over-represented
Diseases (MNDR)	Influenza, Human	over-represented	0.0145796	0.0366311	0.0366311	0.592941	3	hsa-miR-34c-5p; hsa-miR-146a-5p; hsa-miR-200b-3p	Diseases (MNDR)	Influenza, Human	over-represented
Diseases (MNDR)	Intervertebral Disc	over-represented	0.0118054	0.0366311	0.0366311	0.550588	3	hsa-miR-34c-5p; hsa-miR-146a-5p; hsa-miR-200b-3p	Diseases (MNDR)	Intervertebral Disc	over-represented
Diseases (MNDR)	Ischemic Preconditioning	over-represented	0.0101509	0.0366311	0.0366311	0.522353	3	hsa-miR-34c-5p; hsa-miR-146a-5p; hsa-miR-200b-3p	Diseases (MNDR)	Ischemic Preconditioning	over-represented
Diseases (MNDR)	Keloid	over-represented	0.010959	0.0366311	0.0366311	0.536471	3	hsa-miR-34c-5p; hsa-miR-146a-5p; hsa-miR-200b-3p	Diseases (MNDR)	Keloid	over-represented
Diseases (MNDR)	Leukemia, B-Cell	over-represented	0.0136152	0.0366311	0.0366311	0.578824	3	hsa-miR-34c-5p; hsa-miR-146a-5p; hsa-miR-200b-3p	Diseases (MNDR)	Leukemia, B-Cell	over-represented
Diseases (MNDR)	Leukemia, Biphenotypic, Acute	over-represented	0.0155842	0.0366311	0.0366311	0.607059	3	hsa-miR-34c-5p; hsa-miR-146a-5p; hsa-miR-200b-3p	Diseases (MNDR)	Leukemia, Biphenotypic, Acute	over-represented
Diseases (MNDR)	Leukemia, Myeloid, Chronic-Phase	over-represented	0.0166296	0.0366311	0.0366311	0.621176	3	hsa-miR-34c-5p; hsa-miR-146a-5p; hsa-miR-200b-3p	Diseases (MNDR)	Leukemia, Myeloid, Chronic-Phase	over-represented
Diseases (MNDR)	Leukoplakia, Oral	over-represented	0.0118054	0.0366311	0.0366311	0.550588	3	hsa-miR-34c-5p; hsa-miR-146a-5p; hsa-miR-200b-3p	Diseases (MNDR)	Leukoplakia, Oral	over-represented
Diseases (MNDR)	Lichen Planus, Oral	over-represented	0.0155842	0.0366311	0.0366311	0.607059	3	hsa-miR-34c-5p; hsa-miR-146a-5p; hsa-miR-200b-3p	Diseases (MNDR)	Lichen Planus, Oral	over-represented
Diseases (MNDR)	Liver Cirrhosis, Biliary	over-represented	0.0101509	0.0366311	0.0366311	0.522353	3	hsa-miR-34c-5p; hsa-miR-146a-5p; hsa-miR-200b-3p	Diseases (MNDR)	Liver Cirrhosis, Biliary	over-represented
Diseases (MNDR)	Liver Failure	over-represented	0.0145796	0.0366311	0.0366311	0.592941	3	hsa-miR-34c-5p; hsa-miR-146a-5p; hsa-miR-200b-3p	Diseases (MNDR)	Liver Failure	over-represented
Diseases (MNDR)	Lymphoma, Extranodal NK-T-Cell	over-represented	0.0145796	0.0366311	0.0366311	0.592941	3	hsa-miR-34c-5p; hsa-miR-146a-5p; hsa-miR-200b-3p	Diseases (MNDR)	Lymphoma, Extranodal NK-T-Cell	over-represented
Diseases (MNDR)	Lymphoma, Large-Cell, Anaplastic	over-represented	0.0155842	0.0366311	0.0366311	0.607059	3	hsa-miR-34c-5p; hsa-miR-146a-5p; hsa-miR-200b-3p	Diseases (MNDR)	Lymphoma, Large-Cell, Anaplastic	over-represented
Diseases (MNDR)	Lymphoma, Primary Effusion	over-represented	0.0166296	0.0366311	0.0366311	0.621176	3	hsa-miR-34c-5p; hsa-miR-146a-5p; hsa-miR-200b-3p	Diseases (MNDR)	Lymphoma, Primary Effusion	over-represented
Diseases (MNDR)	Lymphoma, T-Cell	over-represented	0.0145796	0.0366311	0.0366311	0.592941	3	hsa-miR-34c-5p; hsa-miR-146a-5p; hsa-miR-200b-3p	Diseases (MNDR)	Lymphoma, T-Cell	over-represented
Diseases (MNDR)	Lymphoproliferative Disorders	over-represented	0.0136152	0.0366311	0.0366311	0.578824	3	hsa-miR-34c-5p; hsa-miR-146a-5p; hsa-miR-200b-3p	Diseases (MNDR)	Lymphoproliferative Disorders	over-represented
Diseases (MNDR)	Marek Disease	over-represented	0.0136152	0.0366311	0.0366311	0.578824	3	hsa-miR-34c-5p; hsa-miR-146a-5p; hsa-miR-200b-3p	Diseases (MNDR)	Marek Disease	over-represented
Diseases (MNDR)	Multiple Sclerosis, Chronic Progressive	over-represented	0.0072167	0.0366311	0.0366311	1.66588	5	hsa-miR-1246; hsa-miR-146a-5p; hsa-miR-200b-3p; hsa-miR-27a-5p; hsa-miR-27b-5p	Diseases (MNDR)	Multiple Sclerosis, Chronic Progressive	over-represented
Diseases (MNDR)	Musculoskeletal Abnormalities	over-represented	0.0145796	0.0366311	0.0366311	0.592941	3	hsa-miR-34c-5p; hsa-miR-146a-5p; hsa-miR-200b-3p	Diseases (MNDR)	Musculoskeletal Abnormalities	over-represented
Diseases (MNDR)	Myeloproliferative Disorders	over-represented	0.0166296	0.0366311	0.0366311	0.621176	3	hsa-miR-34c-5p; hsa-miR-146a-5p; hsa-miR-200b-3p	Diseases (MNDR)	Myeloproliferative Disorders	over-represented
Diseases (MNDR)	Myocardial Ischemia	over-represented	0.0136152	0.0366311	0.0366311	0.578824	3	hsa-miR-34c-5p; hsa-miR-146a-5p; hsa-miR-200b-3p	Diseases (MNDR)	Myocardial Ischemia	over-represented
Diseases (MNDR)	Myocardial Reperfusion Injury	over-represented	0.0126907	0.0366311	0.0366311	0.564706	3	hsa-miR-34c-5p; hsa-miR-146a-5p; hsa-miR-200b-3p	Diseases (MNDR)	Myocardial Reperfusion Injury	over-represented
Diseases (MNDR)	Myocardium	over-represented	0.0155842	0.0366311	0.0366311	0.607059	3	hsa-miR-34c-5p; hsa-miR-146a-5p; hsa-miR-200b-3p	Diseases (MNDR)	Myocardium	over-represented
Diseases (MNDR)	Myocytes, Cardiac	over-represented	0.0155842	0.0366311	0.0366311	0.607059	3	hsa-miR-34c-5p; hsa-miR-146a-5p; hsa-miR-200b-3p	Diseases (MNDR)	Myocytes, Cardiac	over-represented
Diseases (MNDR)	Nasal Polyps	over-represented	0.010959	0.0366311	0.0366311	0.536471	3	hsa-miR-34c-5p; hsa-miR-146a-5p; hsa-miR-200b-3p	Diseases (MNDR)	Nasal Polyps	over-represented
Diseases (MNDR)	Neoplasms, Glandular and Epithelial	over-represented	0.010959	0.0366311	0.0366311	0.536471	3	hsa-miR-34c-5p; hsa-miR-146a-5p; hsa-miR-200b-3p	Diseases (MNDR)	Neoplasms, Glandular and Epithelial	over-represented
Diseases (MNDR)	Neurofibromatosis 2	over-represented	0.0101509	0.0366311	0.0366311	0.522353	3	hsa-miR-34c-5p; hsa-miR-146a-5p; hsa-miR-200b-3p	Diseases (MNDR)	Neurofibromatosis 2	over-represented
Diseases (MNDR)	Nevus, Pigmented	over-represented	0.010959	0.0366311	0.0366311	0.536471	3	hsa-miR-34c-5p; hsa-miR-146a-5p; hsa-miR-200b-3p	Diseases (MNDR)	Nevus, Pigmented	over-represented
Diseases (MNDR)	Odontogenic Tumors	over-represented	0.0126907	0.0366311	0.0366311	0.564706	3	hsa-miR-34c-5p; hsa-miR-146a-5p; hsa-miR-200b-3p	Diseases (MNDR)	Odontogenic Tumors	over-represented
Diseases (MNDR)	Osteolysis	over-represented	0.0118054	0.0366311	0.0366311	0.550588	3	hsa-miR-34c-5p; hsa-miR-146a-5p; hsa-miR-200b-3p	Diseases (MNDR)	Osteolysis	over-represented
Diseases (MNDR)	Pain	over-represented	0.0166296	0.0366311	0.0366311	0.621176	3	hsa-miR-34c-5p; hsa-miR-146a-5p; hsa-miR-200b-3p	Diseases (MNDR)	Pain	over-represented
Diseases (MNDR)	Patau syndrome	over-represented	0.0126907	0.0366311	0.0366311	0.564706	3	hsa-miR-34c-5p; hsa-miR-146a-5p; hsa-miR-200b-3p	Diseases (MNDR)	Patau syndrome	over-represented
Diseases (MNDR)	Pheochromocytoma	over-represented	0.0166296	0.0366311	0.0366311	0.621176	3	hsa-miR-34c-5p; hsa-miR-146a-5p; hsa-miR-200b-3p	Diseases (MNDR)	Pheochromocytoma	over-represented
Diseases (MNDR)	Polycystic Kidney Diseases	over-represented	0.0155842	0.0366311	0.0366311	0.607059	3	hsa-miR-34c-5p; hsa-miR-146a-5p; hsa-miR-200b-3p	Diseases (MNDR)	Polycystic Kidney Diseases	over-represented
Diseases (MNDR)	Precursor B-Cell Lymphoblastic Leukemia-Lymphoma	over-represented	0.0136152	0.0366311	0.0366311	0.578824	3	hsa-miR-34c-5p; hsa-miR-146a-5p; hsa-miR-200b-3p	Diseases (MNDR)	Precursor B-Cell Lymphoblastic Leukemia-Lymphoma	over-represented
Diseases (MNDR)	Precursor T-Cell Lymphoblastic Leukemia-Lymphoma	over-represented	0.010959	0.0366311	0.0366311	0.536471	3	hsa-miR-34c-5p; hsa-miR-146a-5p; hsa-miR-200b-3p	Diseases (MNDR)	Precursor T-Cell Lymphoblastic Leukemia-Lymphoma	over-represented
Diseases (MNDR)	RNA Virus Infections	over-represented	0.0118054	0.0366311	0.0366311	0.550588	3	hsa-miR-34c-5p; hsa-miR-146a-5p; hsa-miR-200b-3p	Diseases (MNDR)	RNA Virus Infections	over-represented
Diseases (MNDR)	Radiation Injuries	over-represented	0.0118054	0.0366311	0.0366311	0.550588	3	hsa-miR-34c-5p; hsa-miR-146a-5p; hsa-miR-200b-3p	Diseases (MNDR)	Radiation Injuries	over-represented
Diseases (MNDR)	Renal Insufficiency	over-represented	0.0118054	0.0366311	0.0366311	0.550588	3	hsa-miR-34c-5p; hsa-miR-146a-5p; hsa-miR-200b-3p	Diseases (MNDR)	Renal Insufficiency	over-represented
Diseases (MNDR)	Retinal Neovascularization	over-represented	0.0155842	0.0366311	0.0366311	0.607059	3	hsa-miR-34c-5p; hsa-miR-146a-5p; hsa-miR-200b-3p	Diseases (MNDR)	Retinal Neovascularization	over-represented
Diseases (MNDR)	Rhinitis, Allergic, Perennial	over-represented	0.0155842	0.0366311	0.0366311	0.607059	3	hsa-miR-34c-5p; hsa-miR-146a-5p; hsa-miR-200b-3p	Diseases (MNDR)	Rhinitis, Allergic, Perennial	over-represented
Diseases (MNDR)	SARS Virus	over-represented	0.0166296	0.0366311	0.0366311	0.621176	3	hsa-miR-34c-5p; hsa-miR-146a-5p; hsa-miR-200b-3p	Diseases (MNDR)	SARS Virus	over-represented
Diseases (MNDR)	Sezarys disease	over-represented	0.0136152	0.0366311	0.0366311	0.578824	3	hsa-miR-34c-5p; hsa-miR-146a-5p; hsa-miR-200b-3p	Diseases (MNDR)	Sezarys disease	over-represented
Diseases (MNDR)	Sjogrens syndrome	over-represented	0.0145796	0.0366311	0.0366311	0.592941	3	hsa-miR-34c-5p; hsa-miR-146a-5p; hsa-miR-200b-3p	Diseases (MNDR)	Sjogrens syndrome	over-represented
Diseases (MNDR)	Spinal Cord Injuries	over-represented	0.0145796	0.0366311	0.0366311	0.592941	3	hsa-miR-34c-5p; hsa-miR-146a-5p; hsa-miR-200b-3p	Diseases (MNDR)	Spinal Cord Injuries	over-represented
Diseases (MNDR)	Synapses	over-represented	0.010959	0.0366311	0.0366311	0.536471	3	hsa-miR-34c-5p; hsa-miR-146a-5p; hsa-miR-200b-3p	Diseases (MNDR)	Synapses	over-represented
Diseases (MNDR)	Toxoplasma	over-represented	0.0155842	0.0366311	0.0366311	0.607059	3	hsa-miR-34c-5p; hsa-miR-146a-5p; hsa-miR-200b-3p	Diseases (MNDR)	Toxoplasma	over-represented
Diseases (MNDR)	Vascular Calcification	over-represented	0.0126907	0.0366311	0.0366311	0.564706	3	hsa-miR-34c-5p; hsa-miR-146a-5p; hsa-miR-200b-3p	Diseases (MNDR)	Vascular Calcification	over-represented
Diseases (MNDR)	abdominal aortic aneurysm	over-represented	0.0155842	0.0366311	0.0366311	0.607059	3	hsa-miR-34c-5p; hsa-miR-146a-5p; hsa-miR-200b-3p	Diseases (MNDR)	abdominal aortic aneurysm	over-represented
Diseases (MNDR)	acoustic neuroma	over-represented	0.0118054	0.0366311	0.0366311	0.550588	3	hsa-miR-34c-5p; hsa-miR-146a-5p; hsa-miR-200b-3p	Diseases (MNDR)	acoustic neuroma	over-represented
Diseases (MNDR)	acquired immunodeficiency syndrome	over-represented	0.0145796	0.0366311	0.0366311	0.592941	3	hsa-miR-34c-5p; hsa-miR-146a-5p; hsa-miR-200b-3p	Diseases (MNDR)	acquired immunodeficiency syndrome	over-represented
Diseases (MNDR)	acute kidney failure	over-represented	0.0101509	0.0366311	0.0366311	0.522353	3	hsa-miR-34c-5p; hsa-miR-146a-5p; hsa-miR-200b-3p	Diseases (MNDR)	acute kidney failure	over-represented
Diseases (MNDR)	acute leukemia	over-represented	0.010959	0.0366311	0.0366311	0.536471	3	hsa-miR-34c-5p; hsa-miR-146a-5p; hsa-miR-200b-3p	Diseases (MNDR)	acute leukemia	over-represented
Diseases (MNDR)	adenoma	over-represented	0.0148691	0.0366311	0.0366311	1.17176	4	hsa-miR-1246; hsa-miR-34c-5p; hsa-miR-146a-5p; hsa-miR-200b-3p	Diseases (MNDR)	adenoma	over-represented
Diseases (MNDR)	adrenal cortex cancer	over-represented	0.0145796	0.0366311	0.0366311	0.592941	3	hsa-miR-34c-5p; hsa-miR-146a-5p; hsa-miR-200b-3p	Diseases (MNDR)	adrenal cortex cancer	over-represented
Diseases (MNDR)	adrenal cortical adenoma	over-represented	0.0145796	0.0366311	0.0366311	0.592941	3	hsa-miR-34c-5p; hsa-miR-146a-5p; hsa-miR-200b-3p	Diseases (MNDR)	adrenal cortical adenoma	over-represented
Diseases (MNDR)	adult T-cell leukemia	over-represented	0.0166296	0.0366311	0.0366311	0.621176	3	hsa-miR-34c-5p; hsa-miR-146a-5p; hsa-miR-200b-3p	Diseases (MNDR)	adult T-cell leukemia	over-represented
Diseases (MNDR)	alcoholic hepatitis	over-represented	0.0118054	0.0366311	0.0366311	0.550588	3	hsa-miR-34c-5p; hsa-miR-146a-5p; hsa-miR-200b-3p	Diseases (MNDR)	alcoholic hepatitis	over-represented
Diseases (MNDR)	alopecia	over-represented	0.0145796	0.0366311	0.0366311	0.592941	3	hsa-miR-34c-5p; hsa-miR-146a-5p; hsa-miR-200b-3p	Diseases (MNDR)	alopecia	over-represented
Diseases (MNDR)	amyloidosis	over-represented	0.0126907	0.0366311	0.0366311	0.564706	3	hsa-miR-34c-5p; hsa-miR-146a-5p; hsa-miR-200b-3p	Diseases (MNDR)	amyloidosis	over-represented
Diseases (MNDR)	angiosarcoma	over-represented	0.0155842	0.0366311	0.0366311	0.607059	3	hsa-miR-34c-5p; hsa-miR-146a-5p; hsa-miR-200b-3p	Diseases (MNDR)	angiosarcoma	over-represented
Diseases (MNDR)	antiphospholipid syndrome	over-represented	0.0136152	0.0366311	0.0366311	0.578824	3	hsa-miR-34c-5p; hsa-miR-146a-5p; hsa-miR-200b-3p	Diseases (MNDR)	antiphospholipid syndrome	over-represented
Diseases (MNDR)	anus neoplasm	over-represented	0.010959	0.0366311	0.0366311	0.536471	3	hsa-miR-34c-5p; hsa-miR-146a-5p; hsa-miR-200b-3p	Diseases (MNDR)	anus neoplasm	over-represented
Diseases (MNDR)	anxiety disorder	over-represented	0.0145796	0.0366311	0.0366311	0.592941	3	hsa-miR-34c-5p; hsa-miR-146a-5p; hsa-miR-200b-3p	Diseases (MNDR)	anxiety disorder	over-represented
Diseases (MNDR)	aortic valve insufficiency	over-represented	0.0126907	0.0366311	0.0366311	0.564706	3	hsa-miR-34c-5p; hsa-miR-146a-5p; hsa-miR-200b-3p	Diseases (MNDR)	aortic valve insufficiency	over-represented
Diseases (MNDR)	aortic valve stenosis	over-represented	0.0166296	0.0366311	0.0366311	0.621176	3	hsa-miR-34c-5p; hsa-miR-146a-5p; hsa-miR-200b-3p	Diseases (MNDR)	aortic valve stenosis	over-represented
Diseases (MNDR)	atopic dermatitis	over-represented	0.0145796	0.0366311	0.0366311	0.592941	3	hsa-miR-34c-5p; hsa-miR-146a-5p; hsa-miR-200b-3p	Diseases (MNDR)	atopic dermatitis	over-represented
Diseases (MNDR)	atrophic gastritis	over-represented	0.0126907	0.0366311	0.0366311	0.564706	3	hsa-miR-34c-5p; hsa-miR-146a-5p; hsa-miR-200b-3p	Diseases (MNDR)	atrophic gastritis	over-represented
Diseases (MNDR)	autistic disorder	over-represented	0.0166296	0.0366311	0.0366311	0.621176	3	hsa-miR-34c-5p; hsa-miR-146a-5p; hsa-miR-200b-3p	Diseases (MNDR)	autistic disorder	over-represented
Diseases (MNDR)	azoospermia	over-represented	0.0155842	0.0366311	0.0366311	0.607059	3	hsa-miR-34c-5p; hsa-miR-146a-5p; hsa-miR-200b-3p	Diseases (MNDR)	azoospermia	over-represented
Diseases (MNDR)	biliary Atresia	over-represented	0.0155842	0.0366311	0.0366311	0.607059	3	hsa-miR-34c-5p; hsa-miR-146a-5p; hsa-miR-200b-3p	Diseases (MNDR)	biliary Atresia	over-represented
Diseases (MNDR)	biliary tract neoplasm	over-represented	0.0145796	0.0366311	0.0366311	0.592941	3	hsa-miR-34c-5p; hsa-miR-146a-5p; hsa-miR-200b-3p	Diseases (MNDR)	biliary tract neoplasm	over-represented
Diseases (MNDR)	brain ischemia	over-represented	0.0101509	0.0366311	0.0366311	0.522353	3	hsa-miR-34c-5p; hsa-miR-146a-5p; hsa-miR-200b-3p	Diseases (MNDR)	brain ischemia	over-represented
Diseases (MNDR)	breast ductal carcinoma	over-represented	0.0118054	0.0366311	0.0366311	0.550588	3	hsa-miR-34c-5p; hsa-miR-146a-5p; hsa-miR-200b-3p	Diseases (MNDR)	breast ductal carcinoma	over-represented
Diseases (MNDR)	cardiomyopathy	over-represented	0.0166296	0.0366311	0.0366311	0.621176	3	hsa-miR-34c-5p; hsa-miR-146a-5p; hsa-miR-200b-3p	Diseases (MNDR)	cardiomyopathy	over-represented
Diseases (MNDR)	cataract	over-represented	0.0101509	0.0366311	0.0366311	0.522353	3	hsa-miR-34c-5p; hsa-miR-146a-5p; hsa-miR-200b-3p	Diseases (MNDR)	cataract	over-represented
Diseases (MNDR)	central nervous system disease	over-represented	0.0101509	0.0366311	0.0366311	0.522353	3	hsa-miR-34c-5p; hsa-miR-146a-5p; hsa-miR-200b-3p	Diseases (MNDR)	central nervous system disease	over-represented
Diseases (MNDR)	chlamydia	over-represented	0.0118054	0.0366311	0.0366311	0.550588	3	hsa-miR-34c-5p; hsa-miR-146a-5p; hsa-miR-200b-3p	Diseases (MNDR)	chlamydia	over-represented
Diseases (MNDR)	cholesteatoma	over-represented	0.0126907	0.0366311	0.0366311	0.564706	3	hsa-miR-34c-5p; hsa-miR-146a-5p; hsa-miR-200b-3p	Diseases (MNDR)	cholesteatoma	over-represented
Diseases (MNDR)	chondrodysplasia punctata	over-represented	0.0101509	0.0366311	0.0366311	0.522353	3	hsa-miR-34c-5p; hsa-miR-146a-5p; hsa-miR-200b-3p	Diseases (MNDR)	chondrodysplasia punctata	over-represented
Diseases (MNDR)	choriocarcinoma	over-represented	0.0166296	0.0366311	0.0366311	0.621176	3	hsa-miR-34c-5p; hsa-miR-146a-5p; hsa-miR-200b-3p	Diseases (MNDR)	choriocarcinoma	over-represented
Diseases (MNDR)	colitis	over-represented	0.0118054	0.0366311	0.0366311	0.550588	3	hsa-miR-34c-5p; hsa-miR-146a-5p; hsa-miR-200b-3p	Diseases (MNDR)	colitis	over-represented
Diseases (MNDR)	cryptosporidiosis	over-represented	0.0166296	0.0366311	0.0366311	0.621176	3	hsa-miR-34c-5p; hsa-miR-146a-5p; hsa-miR-200b-3p	Diseases (MNDR)	cryptosporidiosis	over-represented
Diseases (MNDR)	cystic fibrosis	over-represented	0.0126907	0.0366311	0.0366311	0.564706	3	hsa-miR-34c-5p; hsa-miR-146a-5p; hsa-miR-200b-3p	Diseases (MNDR)	cystic fibrosis	over-represented
Diseases (MNDR)	dementia	over-represented	0.0126907	0.0366311	0.0366311	0.564706	3	hsa-miR-34c-5p; hsa-miR-146a-5p; hsa-miR-200b-3p	Diseases (MNDR)	dementia	over-represented
Diseases (MNDR)	demyelinating disease	over-represented	0.0136152	0.0366311	0.0366311	0.578824	3	hsa-miR-34c-5p; hsa-miR-146a-5p; hsa-miR-200b-3p	Diseases (MNDR)	demyelinating disease	over-represented
Diseases (MNDR)	dermatitis	over-represented	0.0155842	0.0366311	0.0366311	0.607059	3	hsa-miR-34c-5p; hsa-miR-146a-5p; hsa-miR-200b-3p	Diseases (MNDR)	dermatitis	over-represented
Diseases (MNDR)	diabetic retinopathy	over-represented	0.0126907	0.0366311	0.0366311	0.564706	3	hsa-miR-34c-5p; hsa-miR-146a-5p; hsa-miR-200b-3p	Diseases (MNDR)	diabetic retinopathy	over-represented
Diseases (MNDR)	disease of metabolism	over-represented	0.0126907	0.0366311	0.0366311	0.564706	3	hsa-miR-34c-5p; hsa-miR-146a-5p; hsa-miR-200b-3p	Diseases (MNDR)	disease of metabolism	over-represented
Diseases (MNDR)	dyspepsia	over-represented	0.0093805	0.0366311	0.0366311	0.508235	3	hsa-miR-34c-5p; hsa-miR-146a-5p; hsa-miR-200b-3p	Diseases (MNDR)	dyspepsia	over-represented
Diseases (MNDR)	embryonal carcinoma	over-represented	0.010959	0.0366311	0.0366311	0.536471	3	hsa-miR-34c-5p; hsa-miR-146a-5p; hsa-miR-200b-3p	Diseases (MNDR)	embryonal carcinoma	over-represented
Diseases (MNDR)	endometrial carcinoma	over-represented	0.0166296	0.0366311	0.0366311	0.621176	3	hsa-miR-34c-5p; hsa-miR-146a-5p; hsa-miR-200b-3p	Diseases (MNDR)	endometrial carcinoma	over-represented
Diseases (MNDR)	endomyocardial fibrosis	over-represented	0.0166296	0.0366311	0.0366311	0.621176	3	hsa-miR-34c-5p; hsa-miR-146a-5p; hsa-miR-200b-3p	Diseases (MNDR)	endomyocardial fibrosis	over-represented
Diseases (MNDR)	familial hyperlipidemia	over-represented	0.0118054	0.0366311	0.0366311	0.550588	3	hsa-miR-34c-5p; hsa-miR-146a-5p; hsa-miR-200b-3p	Diseases (MNDR)	familial hyperlipidemia	over-represented
Diseases (MNDR)	fatty liver disease	over-represented	0.0155842	0.0366311	0.0366311	0.607059	3	hsa-miR-34c-5p; hsa-miR-146a-5p; hsa-miR-200b-3p	Diseases (MNDR)	fatty liver disease	over-represented
Diseases (MNDR)	fibrosarcoma	over-represented	0.0126907	0.0366311	0.0366311	0.564706	3	hsa-miR-34c-5p; hsa-miR-146a-5p; hsa-miR-200b-3p	Diseases (MNDR)	fibrosarcoma	over-represented
Diseases (MNDR)	focal epithelial hyperplasia	over-represented	0.0118054	0.0366311	0.0366311	0.550588	3	hsa-miR-34c-5p; hsa-miR-146a-5p; hsa-miR-200b-3p	Diseases (MNDR)	focal epithelial hyperplasia	over-represented
Diseases (MNDR)	germ cell and embryonal cancer	over-represented	0.0118054	0.0366311	0.0366311	0.550588	3	hsa-miR-34c-5p; hsa-miR-146a-5p; hsa-miR-200b-3p	Diseases (MNDR)	germ cell and embryonal cancer	over-represented
Diseases (MNDR)	giant cell tumor	over-represented	0.0126907	0.0366311	0.0366311	0.564706	3	hsa-miR-34c-5p; hsa-miR-146a-5p; hsa-miR-200b-3p	Diseases (MNDR)	giant cell tumor	over-represented
Diseases (MNDR)	glomerulonephritis	over-represented	0.0101509	0.0366311	0.0366311	0.522353	3	hsa-miR-34c-5p; hsa-miR-146a-5p; hsa-miR-200b-3p	Diseases (MNDR)	glomerulonephritis	over-represented
Diseases (MNDR)	granulosa cell tumor	over-represented	0.0118054	0.0366311	0.0366311	0.550588	3	hsa-miR-34c-5p; hsa-miR-146a-5p; hsa-miR-200b-3p	Diseases (MNDR)	granulosa cell tumor	over-represented
Diseases (MNDR)	hand, foot and mouth disease	over-represented	0.0166296	0.0366311	0.0366311	0.621176	3	hsa-miR-34c-5p; hsa-miR-146a-5p; hsa-miR-200b-3p	Diseases (MNDR)	hand, foot and mouth disease	over-represented
Diseases (MNDR)	hemangioma	over-represented	0.0118054	0.0366311	0.0366311	0.550588	3	hsa-miR-34c-5p; hsa-miR-146a-5p; hsa-miR-200b-3p	Diseases (MNDR)	hemangioma	over-represented
Diseases (MNDR)	hepatoblastoma	over-represented	0.0155842	0.0366311	0.0366311	0.607059	3	hsa-miR-34c-5p; hsa-miR-146a-5p; hsa-miR-200b-3p	Diseases (MNDR)	hepatoblastoma	over-represented
Diseases (MNDR)	hyperglycemia	over-represented	0.0118054	0.0366311	0.0366311	0.550588	3	hsa-miR-34c-5p; hsa-miR-146a-5p; hsa-miR-200b-3p	Diseases (MNDR)	hyperglycemia	over-represented
Diseases (MNDR)	hypertrophic cardiomyopathy	over-represented	0.0155842	0.0366311	0.0366311	0.607059	3	hsa-miR-34c-5p; hsa-miR-146a-5p; hsa-miR-200b-3p	Diseases (MNDR)	hypertrophic cardiomyopathy	over-represented
Diseases (MNDR)	hypopharynx cancer	over-represented	0.0126907	0.0366311	0.0366311	0.564706	3	hsa-miR-34c-5p; hsa-miR-146a-5p; hsa-miR-200b-3p	Diseases (MNDR)	hypopharynx cancer	over-represented
Diseases (MNDR)	intermediate coronary syndrome	over-represented	0.0126907	0.0366311	0.0366311	0.564706	3	hsa-miR-34c-5p; hsa-miR-146a-5p; hsa-miR-200b-3p	Diseases (MNDR)	intermediate coronary syndrome	over-represented
Diseases (MNDR)	interstitial cystitis	over-represented	0.0155842	0.0366311	0.0366311	0.607059	3	hsa-miR-34c-5p; hsa-miR-146a-5p; hsa-miR-200b-3p	Diseases (MNDR)	interstitial cystitis	over-represented
Diseases (MNDR)	irritable bowel syndrome	over-represented	0.0118054	0.0366311	0.0366311	0.550588	3	hsa-miR-34c-5p; hsa-miR-146a-5p; hsa-miR-200b-3p	Diseases (MNDR)	irritable bowel syndrome	over-represented
Diseases (MNDR)	ischemia	over-represented	0.0145796	0.0366311	0.0366311	0.592941	3	hsa-miR-34c-5p; hsa-miR-146a-5p; hsa-miR-200b-3p	Diseases (MNDR)	ischemia	over-represented
Diseases (MNDR)	keratoconus	over-represented	0.0093805	0.0366311	0.0366311	0.508235	3	hsa-miR-34c-5p; hsa-miR-146a-5p; hsa-miR-200b-3p	Diseases (MNDR)	keratoconus	over-represented
Diseases (MNDR)	leiomyoma	over-represented	0.0118054	0.0366311	0.0366311	0.550588	3	hsa-miR-34c-5p; hsa-miR-146a-5p; hsa-miR-200b-3p	Diseases (MNDR)	leiomyoma	over-represented
Diseases (MNDR)	leiomyosarcoma	over-represented	0.0118054	0.0366311	0.0366311	0.550588	3	hsa-miR-34c-5p; hsa-miR-146a-5p; hsa-miR-200b-3p	Diseases (MNDR)	leiomyosarcoma	over-represented
Diseases (MNDR)	leprosy	over-represented	0.0126907	0.0366311	0.0366311	0.564706	3	hsa-miR-34c-5p; hsa-miR-146a-5p; hsa-miR-200b-3p	Diseases (MNDR)	leprosy	over-represented
Diseases (MNDR)	lipid metabolism disorder	over-represented	0.0126907	0.0366311	0.0366311	0.564706	3	hsa-miR-34c-5p; hsa-miR-146a-5p; hsa-miR-200b-3p	Diseases (MNDR)	lipid metabolism disorder	over-represented
Diseases (MNDR)	localized scleroderma	over-represented	0.010959	0.0366311	0.0366311	0.536471	3	hsa-miR-34c-5p; hsa-miR-146a-5p; hsa-miR-200b-3p	Diseases (MNDR)	localized scleroderma	over-represented
Diseases (MNDR)	long QT syndrome	over-represented	0.010959	0.0366311	0.0366311	0.536471	3	hsa-miR-34c-5p; hsa-miR-146a-5p; hsa-miR-200b-3p	Diseases (MNDR)	long QT syndrome	over-represented
Diseases (MNDR)	lymphoplasmacytic lymphoma	over-represented	0.0136152	0.0366311	0.0366311	0.578824	3	hsa-miR-34c-5p; hsa-miR-146a-5p; hsa-miR-200b-3p	Diseases (MNDR)	lymphoplasmacytic lymphoma	over-represented
Diseases (MNDR)	male infertility	over-represented	0.0155842	0.0366311	0.0366311	0.607059	3	hsa-miR-34c-5p; hsa-miR-146a-5p; hsa-miR-200b-3p	Diseases (MNDR)	male infertility	over-represented
Diseases (MNDR)	middle cerebral artery infarction	over-represented	0.0016836	0.0366311	0.0366311	0.663529	4	hsa-miR-1246; hsa-miR-34c-5p; hsa-miR-146a-5p; hsa-miR-27b-5p	Diseases (MNDR)	middle cerebral artery infarction	over-represented
Diseases (MNDR)	multiple endocrine neoplasia type 1	over-represented	0.0101509	0.0366311	0.0366311	0.522353	3	hsa-miR-34c-5p; hsa-miR-146a-5p; hsa-miR-200b-3p	Diseases (MNDR)	multiple endocrine neoplasia type 1	over-represented
Diseases (MNDR)	myasthenia gravis	over-represented	0.0136152	0.0366311	0.0366311	0.578824	3	hsa-miR-34c-5p; hsa-miR-146a-5p; hsa-miR-200b-3p	Diseases (MNDR)	myasthenia gravis	over-represented
Diseases (MNDR)	mycosis fungoides	over-represented	0.0136152	0.0366311	0.0366311	0.578824	3	hsa-miR-34c-5p; hsa-miR-146a-5p; hsa-miR-200b-3p	Diseases (MNDR)	mycosis fungoides	over-represented
Diseases (MNDR)	myocarditis	over-represented	0.0126907	0.0366311	0.0366311	0.564706	3	hsa-miR-34c-5p; hsa-miR-146a-5p; hsa-miR-200b-3p	Diseases (MNDR)	myocarditis	over-represented
Diseases (MNDR)	myopia	over-represented	0.0093805	0.0366311	0.0366311	0.508235	3	hsa-miR-34c-5p; hsa-miR-146a-5p; hsa-miR-200b-3p	Diseases (MNDR)	myopia	over-represented
Diseases (MNDR)	myositis ossificans	over-represented	0.010959	0.0366311	0.0366311	0.536471	3	hsa-miR-34c-5p; hsa-miR-146a-5p; hsa-miR-200b-3p	Diseases (MNDR)	myositis ossificans	over-represented
Diseases (MNDR)	nephrosclerosis	over-represented	0.0155842	0.0366311	0.0366311	0.607059	3	hsa-miR-34c-5p; hsa-miR-146a-5p; hsa-miR-200b-3p	Diseases (MNDR)	nephrosclerosis	over-represented
Diseases (MNDR)	nervous system disease	over-represented	0.0118054	0.0366311	0.0366311	0.550588	3	hsa-miR-34c-5p; hsa-miR-146a-5p; hsa-miR-200b-3p	Diseases (MNDR)	nervous system disease	over-represented
Diseases (MNDR)	neurilemmoma	over-represented	0.0155842	0.0366311	0.0366311	0.607059	3	hsa-miR-34c-5p; hsa-miR-146a-5p; hsa-miR-200b-3p	Diseases (MNDR)	neurilemmoma	over-represented
Diseases (MNDR)	neuroendocrine carcinoma	over-represented	0.0136152	0.0366311	0.0366311	0.578824	3	hsa-miR-34c-5p; hsa-miR-146a-5p; hsa-miR-200b-3p	Diseases (MNDR)	neuroendocrine carcinoma	over-represented
Diseases (MNDR)	neutropenia	over-represented	0.0155842	0.0366311	0.0366311	0.607059	3	hsa-miR-34c-5p; hsa-miR-146a-5p; hsa-miR-200b-3p	Diseases (MNDR)	neutropenia	over-represented
Diseases (MNDR)	osteoporosis	over-represented	0.0118054	0.0366311	0.0366311	0.550588	3	hsa-miR-34c-5p; hsa-miR-146a-5p; hsa-miR-200b-3p	Diseases (MNDR)	osteoporosis	over-represented
Diseases (MNDR)	panic disorder	over-represented	0.0155842	0.0366311	0.0366311	0.607059	3	hsa-miR-34c-5p; hsa-miR-146a-5p; hsa-miR-200b-3p	Diseases (MNDR)	panic disorder	over-represented
Diseases (MNDR)	periodontal disease	over-represented	0.0155842	0.0366311	0.0366311	0.607059	3	hsa-miR-34c-5p; hsa-miR-146a-5p; hsa-miR-200b-3p	Diseases (MNDR)	periodontal disease	over-represented
Diseases (MNDR)	peripheral nerve sheath neoplasm	over-represented	0.010959	0.0366311	0.0366311	0.536471	3	hsa-miR-34c-5p; hsa-miR-146a-5p; hsa-miR-200b-3p	Diseases (MNDR)	peripheral nerve sheath neoplasm	over-represented
Diseases (MNDR)	polycythemia vera	over-represented	0.0145796	0.0366311	0.0366311	0.592941	3	hsa-miR-34c-5p; hsa-miR-146a-5p; hsa-miR-200b-3p	Diseases (MNDR)	polycythemia vera	over-represented
Diseases (MNDR)	prion disease	over-represented	0.0145796	0.0366311	0.0366311	0.592941	3	hsa-miR-34c-5p; hsa-miR-146a-5p; hsa-miR-200b-3p	Diseases (MNDR)	prion disease	over-represented
Diseases (MNDR)	psoriatic arthritis	over-represented	0.0145796	0.0366311	0.0366311	0.592941	3	hsa-miR-34c-5p; hsa-miR-146a-5p; hsa-miR-200b-3p	Diseases (MNDR)	psoriatic arthritis	over-represented
Diseases (MNDR)	psychotic disorder	over-represented	0.0136152	0.0366311	0.0366311	0.578824	3	hsa-miR-34c-5p; hsa-miR-146a-5p; hsa-miR-200b-3p	Diseases (MNDR)	psychotic disorder	over-represented
Diseases (MNDR)	pulmonary embolism	over-represented	0.0101509	0.0366311	0.0366311	0.522353	3	hsa-miR-34c-5p; hsa-miR-146a-5p; hsa-miR-200b-3p	Diseases (MNDR)	pulmonary embolism	over-represented
Diseases (MNDR)	pulmonary fibrosis	over-represented	0.0136152	0.0366311	0.0366311	0.578824	3	hsa-miR-34c-5p; hsa-miR-146a-5p; hsa-miR-200b-3p	Diseases (MNDR)	pulmonary fibrosis	over-represented
Diseases (MNDR)	rhabdomyosarcoma	over-represented	0.0145796	0.0366311	0.0366311	0.592941	3	hsa-miR-34c-5p; hsa-miR-146a-5p; hsa-miR-200b-3p	Diseases (MNDR)	rhabdomyosarcoma	over-represented
Diseases (MNDR)	rheumatoid arthritis	over-represented	0.0055843	0.0366311	0.0366311	0.903529	4	hsa-miR-1246; hsa-miR-34c-5p; hsa-miR-146a-5p; hsa-miR-200b-3p	Diseases (MNDR)	rheumatoid arthritis	over-represented
Diseases (MNDR)	schistosomiasis	over-represented	0.0118054	0.0366311	0.0366311	0.550588	3	hsa-miR-34c-5p; hsa-miR-146a-5p; hsa-miR-200b-3p	Diseases (MNDR)	schistosomiasis	over-represented
Diseases (MNDR)	sickle cell anemia	over-represented	0.0136152	0.0366311	0.0366311	0.578824	3	hsa-miR-34c-5p; hsa-miR-146a-5p; hsa-miR-200b-3p	Diseases (MNDR)	sickle cell anemia	over-represented
Diseases (MNDR)	small cell carcinoma	over-represented	0.0136152	0.0366311	0.0366311	0.578824	3	hsa-miR-34c-5p; hsa-miR-146a-5p; hsa-miR-200b-3p	Diseases (MNDR)	small cell carcinoma	over-represented
Diseases (MNDR)	stomach disease	over-represented	0.0136152	0.0366311	0.0366311	0.578824	3	hsa-miR-34c-5p; hsa-miR-146a-5p; hsa-miR-200b-3p	Diseases (MNDR)	stomach disease	over-represented
Diseases (MNDR)	systemic mastocytosis	over-represented	0.010959	0.0366311	0.0366311	0.536471	3	hsa-miR-34c-5p; hsa-miR-146a-5p; hsa-miR-200b-3p	Diseases (MNDR)	systemic mastocytosis	over-represented
Diseases (MNDR)	testicular cancer	over-represented	0.0145796	0.0366311	0.0366311	0.592941	3	hsa-miR-34c-5p; hsa-miR-146a-5p; hsa-miR-200b-3p	Diseases (MNDR)	testicular cancer	over-represented
Diseases (MNDR)	thoracic aortic aneurysm	over-represented	0.0166296	0.0366311	0.0366311	0.621176	3	hsa-miR-34c-5p; hsa-miR-146a-5p; hsa-miR-200b-3p	Diseases (MNDR)	thoracic aortic aneurysm	over-represented
Diseases (MNDR)	tongue cancer	over-represented	0.0166296	0.0366311	0.0366311	0.621176	3	hsa-miR-34c-5p; hsa-miR-146a-5p; hsa-miR-200b-3p	Diseases (MNDR)	tongue cancer	over-represented
Diseases (MNDR)	toxoplasmosis	over-represented	0.0155842	0.0366311	0.0366311	0.607059	3	hsa-miR-34c-5p; hsa-miR-146a-5p; hsa-miR-200b-3p	Diseases (MNDR)	toxoplasmosis	over-represented
Diseases (MNDR)	type 1 diabetes mellitus	over-represented	0.0136152	0.0366311	0.0366311	0.578824	3	hsa-miR-34c-5p; hsa-miR-146a-5p; hsa-miR-200b-3p	Diseases (MNDR)	type 1 diabetes mellitus	over-represented
Diseases (MNDR)	ulcerative colitis	over-represented	0.0031139	0.0366311	0.0366311	0.776471	4	hsa-miR-1246; hsa-miR-34c-5p; hsa-miR-146a-5p; hsa-miR-200b-3p	Diseases (MNDR)	ulcerative colitis	over-represented
Diseases (MNDR)	vitiligo	over-represented	0.0126907	0.0366311	0.0366311	0.564706	3	hsa-miR-34c-5p; hsa-miR-146a-5p; hsa-miR-200b-3p	Diseases (MNDR)	vitiligo	over-represented
Diseases (MNDR)	Barretts esophagus	over-represented	0.0177162	0.0371419	0.0371419	0.635294	3	hsa-miR-34c-5p; hsa-miR-146a-5p; hsa-miR-200b-3p	Diseases (MNDR)	Barretts esophagus	over-represented
Diseases (MNDR)	Brain Injuries	over-represented	0.0177162	0.0371419	0.0371419	0.635294	3	hsa-miR-34c-5p; hsa-miR-146a-5p; hsa-miR-200b-3p	Diseases (MNDR)	Brain Injuries	over-represented
Diseases (MNDR)	Ewing sarcoma	over-represented	0.0177162	0.0371419	0.0371419	0.635294	3	hsa-miR-34c-5p; hsa-miR-146a-5p; hsa-miR-200b-3p	Diseases (MNDR)	Ewing sarcoma	over-represented
Diseases (MNDR)	Laryngeal Neoplasms	over-represented	0.0177162	0.0371419	0.0371419	0.635294	3	hsa-miR-34c-5p; hsa-miR-146a-5p; hsa-miR-200b-3p	Diseases (MNDR)	Laryngeal Neoplasms	over-represented
Diseases (MNDR)	eclampsia	over-represented	0.0177162	0.0371419	0.0371419	0.635294	3	hsa-miR-34c-5p; hsa-miR-146a-5p; hsa-miR-200b-3p	Diseases (MNDR)	eclampsia	over-represented
Diseases (MNDR)	interstitial lung disease	over-represented	0.0177162	0.0371419	0.0371419	0.635294	3	hsa-miR-34c-5p; hsa-miR-146a-5p; hsa-miR-200b-3p	Diseases (MNDR)	interstitial lung disease	over-represented
Diseases (MNDR)	mantle cell lymphoma	over-represented	0.0177162	0.0371419	0.0371419	0.635294	3	hsa-miR-34c-5p; hsa-miR-146a-5p; hsa-miR-200b-3p	Diseases (MNDR)	mantle cell lymphoma	over-represented
Diseases (MNDR)	periodontitis	over-represented	0.0177162	0.0371419	0.0371419	0.635294	3	hsa-miR-34c-5p; hsa-miR-146a-5p; hsa-miR-200b-3p	Diseases (MNDR)	periodontitis	over-represented
Diseases (MNDR)	rectum cancer	over-represented	0.0177162	0.0371419	0.0371419	0.635294	3	hsa-miR-34c-5p; hsa-miR-146a-5p; hsa-miR-200b-3p	Diseases (MNDR)	rectum cancer	over-represented
Diseases (MNDR)	sarcoma	over-represented	0.0177162	0.0371419	0.0371419	0.635294	3	hsa-miR-34c-5p; hsa-miR-146a-5p; hsa-miR-200b-3p	Diseases (MNDR)	sarcoma	over-represented
Diseases (MNDR)	viral hepatitis	over-represented	0.0177162	0.0371419	0.0371419	0.635294	3	hsa-miR-34c-5p; hsa-miR-146a-5p; hsa-miR-200b-3p	Diseases (MNDR)	viral hepatitis	over-represented
Diseases (MNDR)	Hypertrophy	over-represented	0.0188443	0.0376886	0.0376886	0.649412	3	hsa-miR-34c-5p; hsa-miR-146a-5p; hsa-miR-200b-3p	Diseases (MNDR)	Hypertrophy	over-represented
Diseases (MNDR)	IgA glomerulonephritis	over-represented	0.0188443	0.0376886	0.0376886	0.649412	3	hsa-miR-34c-5p; hsa-miR-146a-5p; hsa-miR-200b-3p	Diseases (MNDR)	IgA glomerulonephritis	over-represented
Diseases (MNDR)	Kaposis sarcoma	over-represented	0.0188443	0.0376886	0.0376886	0.649412	3	hsa-miR-34c-5p; hsa-miR-146a-5p; hsa-miR-200b-3p	Diseases (MNDR)	Kaposis sarcoma	over-represented
Diseases (MNDR)	Reperfusion Injury	over-represented	0.0188443	0.0376886	0.0376886	0.649412	3	hsa-miR-34c-5p; hsa-miR-146a-5p; hsa-miR-200b-3p	Diseases (MNDR)	Reperfusion Injury	over-represented
Diseases (MNDR)	Stroke	over-represented	0.0188443	0.0376886	0.0376886	0.649412	3	hsa-miR-34c-5p; hsa-miR-146a-5p; hsa-miR-200b-3p	Diseases (MNDR)	Stroke	over-represented
Diseases (MNDR)	Trophoblasts	over-represented	0.0188443	0.0376886	0.0376886	0.649412	3	hsa-miR-34c-5p; hsa-miR-146a-5p; hsa-miR-200b-3p	Diseases (MNDR)	Trophoblasts	over-represented
Diseases (MNDR)	Wounds and Injuries	over-represented	0.0188443	0.0376886	0.0376886	0.649412	3	hsa-miR-34c-5p; hsa-miR-146a-5p; hsa-miR-200b-3p	Diseases (MNDR)	Wounds and Injuries	over-represented
Diseases (MNDR)	chronic kidney disease	over-represented	0.0188443	0.0376886	0.0376886	0.649412	3	hsa-miR-34c-5p; hsa-miR-146a-5p; hsa-miR-200b-3p	Diseases (MNDR)	chronic kidney disease	over-represented
Diseases (MNDR)	myeloid leukemia	over-represented	0.0188443	0.0376886	0.0376886	0.649412	3	hsa-miR-34c-5p; hsa-miR-146a-5p; hsa-miR-200b-3p	Diseases (MNDR)	myeloid leukemia	over-represented
Diseases (MNDR)	obesity	over-represented	0.0188443	0.0376886	0.0376886	0.649412	3	hsa-miR-34c-5p; hsa-miR-146a-5p; hsa-miR-200b-3p	Diseases (MNDR)	obesity	over-represented
Diseases (MNDR)	pre-eclampsia	over-represented	0.0188443	0.0376886	0.0376886	0.649412	3	hsa-miR-34c-5p; hsa-miR-146a-5p; hsa-miR-200b-3p	Diseases (MNDR)	pre-eclampsia	over-represented
Diseases (MNDR)	HIV	over-represented	0.0200143	0.0385759	0.0385759	0.663529	3	hsa-miR-34c-5p; hsa-miR-146a-5p; hsa-miR-200b-3p	Diseases (MNDR)	HIV	over-represented
Diseases (MNDR)	Mesothelioma	over-represented	0.0200143	0.0385759	0.0385759	0.663529	3	hsa-miR-34c-5p; hsa-miR-146a-5p; hsa-miR-200b-3p	Diseases (MNDR)	Mesothelioma	over-represented
Diseases (MNDR)	Sepsis	over-represented	0.0200143	0.0385759	0.0385759	0.663529	3	hsa-miR-34c-5p; hsa-miR-146a-5p; hsa-miR-200b-3p	Diseases (MNDR)	Sepsis	over-represented
Diseases (MNDR)	chronic obstructive pulmonary disease	over-represented	0.0200143	0.0385759	0.0385759	0.663529	3	hsa-miR-34c-5p; hsa-miR-146a-5p; hsa-miR-200b-3p	Diseases (MNDR)	chronic obstructive pulmonary disease	over-represented
Diseases (MNDR)	eosinophilic esophagitis	over-represented	0.0200143	0.0385759	0.0385759	0.663529	3	hsa-miR-34c-5p; hsa-miR-146a-5p; hsa-miR-200b-3p	Diseases (MNDR)	eosinophilic esophagitis	over-represented
Diseases (MNDR)	gastrointestinal system cancer	over-represented	0.0200143	0.0385759	0.0385759	0.663529	3	hsa-miR-34c-5p; hsa-miR-146a-5p; hsa-miR-200b-3p	Diseases (MNDR)	gastrointestinal system cancer	over-represented
Diseases (MNDR)	hematologic cancer	over-represented	0.0200143	0.0385759	0.0385759	0.663529	3	hsa-miR-34c-5p; hsa-miR-146a-5p; hsa-miR-200b-3p	Diseases (MNDR)	hematologic cancer	over-represented
Diseases (MNDR)	progressive supranuclear palsy	over-represented	0.0200143	0.0385759	0.0385759	0.663529	3	hsa-miR-34c-5p; hsa-miR-146a-5p; hsa-miR-200b-3p	Diseases (MNDR)	progressive supranuclear palsy	over-represented
Diseases (MNDR)	systemic scleroderma	over-represented	0.0200143	0.0385759	0.0385759	0.663529	3	hsa-miR-34c-5p; hsa-miR-146a-5p; hsa-miR-200b-3p	Diseases (MNDR)	systemic scleroderma	over-represented
Diseases (MNDR)	Inflammation	over-represented	0.0212267	0.0401042	0.0401042	0.677647	3	hsa-miR-34c-5p; hsa-miR-146a-5p; hsa-miR-200b-3p	Diseases (MNDR)	Inflammation	over-represented
Diseases (MNDR)	acute promyelocytic leukemia	over-represented	0.0212267	0.0401042	0.0401042	0.677647	3	hsa-miR-34c-5p; hsa-miR-146a-5p; hsa-miR-200b-3p	Diseases (MNDR)	acute promyelocytic leukemia	over-represented
Diseases (MNDR)	inflammatory bowel disease	over-represented	0.0212267	0.0401042	0.0401042	0.677647	3	hsa-miR-34c-5p; hsa-miR-146a-5p; hsa-miR-200b-3p	Diseases (MNDR)	inflammatory bowel disease	over-represented
Diseases (MNDR)	muscular dystrophy	over-represented	0.0212267	0.0401042	0.0401042	0.677647	3	hsa-miR-34c-5p; hsa-miR-146a-5p; hsa-miR-200b-3p	Diseases (MNDR)	muscular dystrophy	over-represented
Diseases (MNDR)	myelodysplasticmyeloproliferative neoplasm	over-represented	0.0212267	0.0401042	0.0401042	0.677647	3	hsa-miR-34c-5p; hsa-miR-146a-5p; hsa-miR-200b-3p	Diseases (MNDR)	myelodysplasticmyeloproliferative neoplasm	over-represented
Diseases (MNDR)	basal cell carcinoma	over-represented	0.0224817	0.0419775	0.0419775	0.691765	3	hsa-miR-34c-5p; hsa-miR-146a-5p; hsa-miR-200b-3p	Diseases (MNDR)	basal cell carcinoma	over-represented
Diseases (MNDR)	liver cirrhosis	over-represented	0.0224817	0.0419775	0.0419775	0.691765	3	hsa-miR-34c-5p; hsa-miR-146a-5p; hsa-miR-200b-3p	Diseases (MNDR)	liver cirrhosis	over-represented
Diseases (MNDR)	salivary gland cancer	over-represented	0.0224817	0.0419775	0.0419775	0.691765	3	hsa-miR-34c-5p; hsa-miR-146a-5p; hsa-miR-200b-3p	Diseases (MNDR)	salivary gland cancer	over-represented
Diseases (MNDR)	triple-receptor negative breast cancer	over-represented	0.0230034	0.0427845	0.0427845	0.254118	2	hsa-miR-146a-5p; hsa-miR-200b-3p	Diseases (MNDR)	triple-receptor negative breast cancer	over-represented
Diseases (MNDR)	Diabetic Nephropathies	over-represented	0.0237796	0.0435504	0.0435504	0.705882	3	hsa-miR-34c-5p; hsa-miR-146a-5p; hsa-miR-200b-3p	Diseases (MNDR)	Diabetic Nephropathies	over-represented
Diseases (MNDR)	carotid artery disease	over-represented	0.0237796	0.0435504	0.0435504	0.705882	3	hsa-miR-34c-5p; hsa-miR-146a-5p; hsa-miR-200b-3p	Diseases (MNDR)	carotid artery disease	over-represented
Diseases (MNDR)	oligodendroglioma	over-represented	0.0237796	0.0435504	0.0435504	0.705882	3	hsa-miR-34c-5p; hsa-miR-146a-5p; hsa-miR-200b-3p	Diseases (MNDR)	oligodendroglioma	over-represented
Diseases (MNDR)	squamous cell neoplasm	over-represented	0.0237796	0.0435504	0.0435504	0.705882	3	hsa-miR-34c-5p; hsa-miR-146a-5p; hsa-miR-200b-3p	Diseases (MNDR)	squamous cell neoplasm	over-represented
Diseases (MNDR)	atrial fibrillation	over-represented	0.0251209	0.0454841	0.0454841	0.72	3	hsa-miR-34c-5p; hsa-miR-146a-5p; hsa-miR-200b-3p	Diseases (MNDR)	atrial fibrillation	over-represented
Diseases (MNDR)	brain cancer	over-represented	0.0251209	0.0454841	0.0454841	0.72	3	hsa-miR-34c-5p; hsa-miR-146a-5p; hsa-miR-200b-3p	Diseases (MNDR)	brain cancer	over-represented
Diseases (MNDR)	osteoarthritis	over-represented	0.0251209	0.0454841	0.0454841	0.72	3	hsa-miR-34c-5p; hsa-miR-146a-5p; hsa-miR-200b-3p	Diseases (MNDR)	osteoarthritis	over-represented
WikiPathways (miRPathDB)	LncRNA involvement in canonical Wnt signaling and colorectal cancer	over-represented	0.0014985	0.0464535	0.0464535	0.697674	4	hsa-miR-1246; hsa-miR-34c-5p; hsa-miR-200b-3p; hsa-miR-27a-5p	WikiPathways (miRPathDB)	LncRNA involvement in canonical Wnt signaling and colorectal cancer	over-represented
Diseases (MNDR)	lupus nephritis	over-represented	0.0265056	0.0478101	0.0478101	0.734118	3	hsa-miR-34c-5p; hsa-miR-146a-5p; hsa-miR-200b-3p	Diseases (MNDR)	lupus nephritis	over-represented
Diseases (MNDR)	Graves disease	over-represented	0.0279342	0.0489667	0.0489667	0.748235	3	hsa-miR-34c-5p; hsa-miR-146a-5p; hsa-miR-200b-3p	Diseases (MNDR)	Graves disease	over-represented
Diseases (MNDR)	myocardial infarction	over-represented	0.0279342	0.0489667	0.0489667	0.748235	3	hsa-miR-34c-5p; hsa-miR-146a-5p; hsa-miR-200b-3p	Diseases (MNDR)	myocardial infarction	over-represented
Diseases (MNDR)	pulmonary tuberculosis	over-represented	0.0279342	0.0489667	0.0489667	0.748235	3	hsa-miR-34c-5p; hsa-miR-146a-5p; hsa-miR-200b-3p	Diseases (MNDR)	pulmonary tuberculosis	over-represented
Diseases (MNDR)	retinal degeneration	over-represented	0.0279342	0.0489667	0.0489667	0.748235	3	hsa-miR-34c-5p; hsa-miR-146a-5p; hsa-miR-200b-3p	Diseases (MNDR)	retinal degeneration	over-represented
WikiPathways (miRPathDB)	Wnt Signaling Pathway and Pluripotency	over-represented	0.0018065	0.0497791	0.0497791	0.730897	4	hsa-miR-1246; hsa-miR-34c-5p; hsa-miR-146a-5p; hsa-miR-200b-3p	WikiPathways (miRPathDB)	Wnt Signaling Pathway and Pluripotency	over-represented

## Sheet: HeLa DOWN
List of 161 genes that were down-regulated during T. cruzi infection (pre-replicative phase) REFS: Chiribao et al. 2014; Libisch 2020.
NFE2
PDE4B
HEY1
TRIM6
PRR15
LOC400604
PLCXD3
VAV3
ARID5B
DLC1
LOC100507413
SIPA1L3
RASSF9
AGBL1
SPEG
HEXIM2
ZNF521
LHX9
FLJ39653
LOC253039
ERMAP
ID2
LMO1
PSMD9
CCDC102A
PITPNM2
ARHGEF37
LOC151009
CXXC5
NUDT18
ARL10
KCNK3
GNAZ
ZNF248
CRB1
KRT19
CCDC18
MTUS1
MGC21881
MAGI1
MMACHC
NR2F1
ADAMTS6
PDE8B
TSC22D3
LRRC20
SPDYE5
NYNRIN
PBX1
CDC42BPG
STXBP5
SORBS2
ANKRD32
LOC100132815
SAMD13
CCNA1
E2F2
LOC100506029
LOC100505956
TENC1
KIF26A
CSRP2BP
TNS3
MTHFR
LRRC61
RUNDC3B
FOXO4
ZKSCAN3
PDGFRB
PCBD2
JAG2
SIRT3
LYPD1
LOC100507280
ARHGAP18
SPINK5
KLRG1
BCAN
PNMA2
TRDMT1
PCDHA11
FAM165B
RBM43
BBS9
SAMD11
LOC653160
CASKIN2
WDR60
CEP290
LRRIQ1
GABPB2
RAB3C
DNAJC21
ACAD11
CA9
NEBL
MOBKL2B
ANK3
LCLAT1
GREM2
SPINK13
KIAA1958
PCM1
TP53
BRWD1
VPS13A
MAPKAP1
SFXN1
MARCH1
SSPN
PLEKHA2
PANK3
AGXT2L1
ZDHHC21
ATP8B3
SREBF1
MAP2K6
TMEM106B
LOC100506123
SUV39H2
ADSSL1
KLHDC9
NFIA
IFIT2
PPARGC1A
NBEA
EXOC5
BOD1L
TMEM45A
KDM6B
AKAP9
APAF1
METTL7A
LOC643401
SLC24A3
NKX3-2
CNR1
CEBPA
MTUS2
PRKCB
COX18
TRERF1
FUBP1
PCDH11Y
EIF3H
PAIP2B
PDE1A
USP47
HCFC1
NEK9
ADRA2A
KIAA0825
CCDC34
EDN2
FBXL19-AS1
ACOX1
FBXW2
SEMA3D
CDS1
CDH6
CXXC4

## Sheet: miRNet node table
miRNet output. The table depicts the node table of the miRNA-target-gene network built up from the list of 161 HeLa downregulated genes during T. cruzi infection (pre-replicative phase).
Id	Label	Degree	Betweenness
TP53	TP53	117	24046.1583709712
BRWD1	BRWD1	87	4196.75635674633
PANK3	PANK3	84	5199.98637648272
hsa-mir-16-5p	hsa-mir-16-5p	75	5391.48220443166
hsa-let-7b-5p	hsa-let-7b-5p	64	3279.54146517336
NFIA	NFIA	62	2259.65268741066
TSC22D3	TSC22D3	60	2006.02871961124
hsa-mir-124-3p	hsa-mir-124-3p	60	3505.87429872533
hsa-mir-1-3p	hsa-mir-1-3p	59	3871.20184811316
ARID5B	ARID5B	59	1934.34102061024
hsa-mir-155-5p	hsa-mir-155-5p	58	2842.76892228034
DLC1	DLC1	58	2379.1106356688
SFXN1	SFXN1	58	1854.67462976267
FBXW2	FBXW2	55	1806.7576940056
hsa-mir-27a-3p	hsa-mir-27a-3p	54	3383.54428819385
ID2	ID2	50	5061.83272755558
PBX1	PBX1	50	2130.81197191429
VAV3	VAV3	49	1622.18628451997
E2F2	E2F2	47	1726.62817999254
ZDHHC21	ZDHHC21	47	1083.66065011023
hsa-mir-146a-5p	hsa-mir-146a-5p	46	1550.04555170868
KDM6B	KDM6B	45	1347.61418650494
TMEM106B	TMEM106B	44	1644.3530043491
LCLAT1	LCLAT1	44	1286.5390014796
HCFC1	HCFC1	43	2072.53173146455
APAF1	APAF1	43	3512.82809505526
EXOC5	EXOC5	43	1240.12319762778
PCM1	PCM1	43	1116.96939030928
RAB3C	RAB3C	43	1090.19877197751
hsa-mir-34a-5p	hsa-mir-34a-5p	41	1831.24020765209
ANK3	ANK3	41	796.893643349505
hsa-mir-129-2-3p	hsa-mir-129-2-3p	40	1643.76112212355
NEK9	NEK9	40	966.59618196709
hsa-mir-374a-5p	hsa-mir-374a-5p	39	1623.95772778076
MTUS1	MTUS1	39	623.960221723407
hsa-mir-335-5p	hsa-mir-335-5p	38	2044.47268857163
ACOX1	ACOX1	38	1799.5079870667
hsa-mir-101-3p	hsa-mir-101-3p	37	1468.95078134875
USP47	USP47	37	627.332970449588
hsa-mir-107	hsa-mir-107	36	1622.48764785768
hsa-mir-182-5p	hsa-mir-182-5p	34	1076.31139463317
PRKCB	PRKCB	34	959.051685110292
FUBP1	FUBP1	34	656.951139473789
PLEKHA2	PLEKHA2	34	1454.41417715391
IFIT2	IFIT2	34	670.049653979142
hsa-let-7a-5p	hsa-let-7a-5p	33	758.181876244728
PNMA2	PNMA2	33	691.640811405519
ARHGAP18	ARHGAP18	33	451.967495373837
hsa-mir-26a-5p	hsa-mir-26a-5p	32	669.416790103138
hsa-mir-103a-3p	hsa-mir-103a-3p	32	1188.96850554558
hsa-mir-210-3p	hsa-mir-210-3p	32	1009.77271017254
KIAA1958	KIAA1958	32	989.470022428431
hsa-let-7i-5p	hsa-let-7i-5p	31	622.774795666316
hsa-mir-128-3p	hsa-mir-128-3p	31	1112.33893499577
SREBF1	SREBF1	31	619.767190895786
CXXC5	CXXC5	31	919.297234625112
hsa-let-7f-5p	hsa-let-7f-5p	30	582.673702417651
hsa-mir-98-5p	hsa-mir-98-5p	30	870.647324850844
hsa-mir-195-5p	hsa-mir-195-5p	30	880.406163084361
MAPKAP1	MAPKAP1	30	479.301677323581
hsa-mir-7-5p	hsa-mir-7-5p	29	691.517719136555
HEY1	HEY1	29	2267.57817988157
TNS3	TNS3	29	723.208348685229
METTL7A	METTL7A	29	587.320408866
CDS1	CDS1	29	661.660931066447
hsa-let-7c-5p	hsa-let-7c-5p	28	530.537737312705
PPARGC1A	PPARGC1A	28	2297.04519248331
ARL10	ARL10	28	912.268906978699
VPS13A	VPS13A	28	447.873124840741
NEBL	NEBL	28	469.930306774102
hsa-let-7e-5p	hsa-let-7e-5p	27	526.272130894166
hsa-mir-19b-3p	hsa-mir-19b-3p	27	679.244467723473
hsa-mir-26b-5p	hsa-mir-26b-5p	27	835.196635309346
hsa-mir-181a-5p	hsa-mir-181a-5p	27	667.975112061449
hsa-mir-23b-3p	hsa-mir-23b-3p	27	672.274178891094
hsa-mir-522-5p	hsa-mir-522-5p	27	869.262419768829
RBM43	RBM43	27	685.215705337184
hsa-mir-27b-3p	hsa-mir-27b-3p	26	690.997842693837
NBEA	NBEA	26	473.352559874423
RASSF9	RASSF9	26	617.229967245059
hsa-mir-20a-5p	hsa-mir-20a-5p	25	564.593728771993
hsa-mir-29c-3p	hsa-mir-29c-3p	25	623.468376303828
hsa-mir-1343-3p	hsa-mir-1343-3p	25	622.006329005758
TMEM45A	TMEM45A	25	274.920051329544
AKAP9	AKAP9	25	363.368502211843
STXBP5	STXBP5	25	432.983509737674
hsa-mir-15a-5p	hsa-mir-15a-5p	24	814.595344266802
hsa-mir-17-5p	hsa-mir-17-5p	24	501.247239054755
CA9	CA9	24	3901.67507813572
CEBPA	CEBPA	24	1823.26396004807
ZNF521	ZNF521	24	326.662220619375
hsa-let-7d-5p	hsa-let-7d-5p	23	386.299170899858
hsa-mir-30c-5p	hsa-mir-30c-5p	23	466.828136260731
hsa-mir-203a-3p	hsa-mir-203a-3p	23	593.612365280407
hsa-mir-30b-5p	hsa-mir-30b-5p	23	511.978521532599
hsa-mir-130a-3p	hsa-mir-130a-3p	23	304.920770376219
DNAJC21	DNAJC21	23	629.11011814064
PITPNM2	PITPNM2	23	327.817105886446
hsa-mir-24-3p	hsa-mir-24-3p	22	656.381314132961
hsa-mir-224-5p	hsa-mir-224-5p	22	355.923612825664
hsa-mir-9-5p	hsa-mir-9-5p	22	413.625844574489
hsa-mir-375	hsa-mir-375	22	815.131537861529
hsa-mir-21-3p	hsa-mir-21-3p	22	511.660621961428
hsa-mir-191-5p	hsa-mir-191-5p	22	744.351857564255
CDH6	CDH6	22	1021.14379733255
PDGFRB	PDGFRB	22	1175.22421220268
ZNF248	ZNF248	22	373.591397741483
SUV39H2	SUV39H2	22	159.721546329353
hsa-mir-19a-3p	hsa-mir-19a-3p	21	482.589291840309
hsa-mir-21-5p	hsa-mir-21-5p	21	235.192655219347
hsa-mir-22-3p	hsa-mir-22-3p	21	539.203691175413
hsa-mir-30a-5p	hsa-mir-30a-5p	21	464.905751007673
hsa-mir-133a-3p	hsa-mir-133a-3p	21	359.546152863299
hsa-mir-495-3p	hsa-mir-495-3p	21	369.330933001939
CCNA1	CCNA1	21	2998.80621137035
LRRC20	LRRC20	21	644.95270225813
SORBS2	SORBS2	21	359.950732572348
hsa-mir-23a-3p	hsa-mir-23a-3p	20	252.470323053393
hsa-mir-29b-3p	hsa-mir-29b-3p	20	337.646429107605
hsa-mir-218-5p	hsa-mir-218-5p	20	368.20976079318
hsa-mir-766-3p	hsa-mir-766-3p	20	509.73449078752
hsa-mir-27a-5p	hsa-mir-27a-5p	20	270.660340135051
hsa-mir-147a	hsa-mir-147a	20	272.359196217296
CNR1	CNR1	20	592.544515160503
TRERF1	TRERF1	20	228.036856551442
PLCXD3	PLCXD3	20	668.078297707708
hsa-mir-25-3p	hsa-mir-25-3p	19	557.001855271417
hsa-mir-29a-3p	hsa-mir-29a-3p	19	278.296135946116
hsa-mir-10b-5p	hsa-mir-10b-5p	19	468.053430510579
hsa-mir-200b-3p	hsa-mir-200b-3p	19	254.16515383119
hsa-mir-122-5p	hsa-mir-122-5p	19	343.24559095328
NR2F1	NR2F1	19	1994.21388423658
KRT19	KRT19	19	372.143485930528
MAP2K6	MAP2K6	19	323.35097458782
PDE8B	PDE8B	19	196.608059786139
MMACHC	MMACHC	18	393.871038767377
EIF3H	EIF3H	18	223.421536504961
RUNDC3B	RUNDC3B	18	254.258186450475
SIPA1L3	SIPA1L3	18	199.874431369113
ATP8B3	ATP8B3	18	265.658062479446
COX18	COX18	18	317.150637594322
KCNK3	KCNK3	18	282.713445996141
CEP290	CEP290	18	114.148134692281
hsa-mir-92a-3p	hsa-mir-92a-3p	17	223.427835911171
hsa-mir-148b-3p	hsa-mir-148b-3p	17	278.779397589419
hsa-mir-361-5p	hsa-mir-361-5p	17	159.682581972395
SSPN	SSPN	17	774.751236591027
GABPB2	GABPB2	17	503.750915370577
MAGI1	MAGI1	17	249.775392459134
PCBD2	PCBD2	17	351.954082626837
TRIM6	TRIM6	17	204.433648725134
JAG2	JAG2	17	250.745565191846
hsa-mir-212-3p	hsa-mir-212-3p	16	284.286641119
hsa-mir-221-3p	hsa-mir-221-3p	16	281.905722454153
hsa-mir-141-3p	hsa-mir-141-3p	16	149.117098751002
MTHFR	MTHFR	16	797.946539014914
PSMD9	PSMD9	16	213.923323948367
CCDC34	CCDC34	16	155.556400507941
PDE4B	PDE4B	16	202.787589217595
ADAMTS6	ADAMTS6	16	97.858930377574
LYPD1	LYPD1	16	86.3440573533273
hsa-mir-186-5p	hsa-mir-186-5p	15	160.556101649724
hsa-mir-485-3p	hsa-mir-485-3p	15	182.938943713636
hsa-mir-425-5p	hsa-mir-425-5p	15	100.398534032901
hsa-mir-590-3p	hsa-mir-590-3p	15	409.232055557783
CCDC18	CCDC18	15	471.177003238683
SEMA3D	SEMA3D	15	194.068016708459
KIF26A	KIF26A	15	149.907443943927
PDE1A	PDE1A	15	218.283433362134
ARHGEF37	ARHGEF37	15	533.536693301812
hsa-mir-148a-3p	hsa-mir-148a-3p	14	114.334340166333
hsa-mir-125b-5p	hsa-mir-125b-5p	14	237.379402434104
hsa-mir-301a-3p	hsa-mir-301a-3p	14	124.16200854265
hsa-mir-429	hsa-mir-429	14	178.044196520257
hsa-mir-877-3p	hsa-mir-877-3p	14	113.397833362105
FOXO4	FOXO4	14	239.642139304469
ZKSCAN3	ZKSCAN3	14	171.269176232474
PRR15	PRR15	14	121.964167051495
PAIP2B	PAIP2B	14	256.079216914478
hsa-mir-192-5p	hsa-mir-192-5p	13	159.002457226417
hsa-mir-204-5p	hsa-mir-204-5p	13	224.490578572949
hsa-mir-214-3p	hsa-mir-214-3p	13	235.31392521522
hsa-mir-320a	hsa-mir-320a	13	112.713098545125
hsa-mir-369-3p	hsa-mir-369-3p	13	97.8273535258166
hsa-mir-484	hsa-mir-484	13	120.619231721985
hsa-mir-30c-2-3p	hsa-mir-30c-2-3p	13	127.433446827522
ADRA2A	ADRA2A	13	73.4852196130789
EDN2	EDN2	13	365.838760395637
MTUS2	MTUS2	13	36.8446982454677
hsa-mir-32-5p	hsa-mir-32-5p	12	73.0706243941973
hsa-mir-503-5p	hsa-mir-503-5p	12	100.971768011695
hsa-mir-30b-3p	hsa-mir-30b-3p	12	114.079626439111
hsa-mir-30c-1-3p	hsa-mir-30c-1-3p	12	104.67597430036
hsa-mir-455-3p	hsa-mir-455-3p	12	140.550780608432
hsa-mir-153-3p	hsa-mir-153-3p	12	88.7324681596939
GNAZ	GNAZ	12	109.928707296781
PCDH11Y	PCDH11Y	12	209.346104716035
hsa-mir-30a-3p	hsa-mir-30a-3p	11	56.48241767769
hsa-mir-33a-5p	hsa-mir-33a-5p	11	77.1032916542659
hsa-mir-96-5p	hsa-mir-96-5p	11	76.3317805527018
hsa-mir-129-5p	hsa-mir-129-5p	11	95.2034185776182
hsa-mir-132-3p	hsa-mir-132-3p	11	73.584796495332
hsa-mir-145-5p	hsa-mir-145-5p	11	73.0151226997918
hsa-mir-494-3p	hsa-mir-494-3p	11	65.8764842447474
hsa-mir-193b-3p	hsa-mir-193b-3p	11	81.0763695181062
hsa-mir-423-5p	hsa-mir-423-5p	11	82.0414938502264
hsa-mir-574-5p	hsa-mir-574-5p	11	178.95299321171
hsa-mir-942-5p	hsa-mir-942-5p	11	79.4129144066708
hsa-mir-126-3p	hsa-mir-126-3p	11	90.1519878470968
hsa-mir-579-3p	hsa-mir-579-3p	11	60.3865194503387
CDC42BPG	CDC42BPG	11	177.558376071715
GREM2	GREM2	11	175.713934243859
CXXC4	CXXC4	11	168.677132651305
SAMD11	SAMD11	11	96.4558925345083
hsa-mir-196a-5p	hsa-mir-196a-5p	10	87.2910715783632
hsa-mir-181b-5p	hsa-mir-181b-5p	10	118.98194859211
hsa-mir-222-3p	hsa-mir-222-3p	10	136.8843094046
hsa-mir-135a-5p	hsa-mir-135a-5p	10	57.2172936333443
hsa-mir-149-5p	hsa-mir-149-5p	10	142.247388165228
hsa-mir-185-5p	hsa-mir-185-5p	10	202.531290827607
hsa-mir-342-3p	hsa-mir-342-3p	10	89.9277907843864
hsa-mir-671-5p	hsa-mir-671-5p	10	109.134273875067
hsa-mir-941	hsa-mir-941	10	53.6355583032887
hsa-mir-6778-3p	hsa-mir-6778-3p	10	83.2684840645
hsa-mir-376a-5p	hsa-mir-376a-5p	10	93.9571089434068
CASKIN2	CASKIN2	10	120.539727178997
SIRT3	SIRT3	10	236.348741133037
SLC24A3	SLC24A3	10	163.438141616165
KLRG1	KLRG1	10	64.6474690424447
hsa-mir-18a-5p	hsa-mir-18a-5p	9	127.863500213791
hsa-mir-31-5p	hsa-mir-31-5p	9	49.8618973249802
hsa-mir-199a-3p	hsa-mir-199a-3p	9	79.6941226046694
hsa-mir-10a-5p	hsa-mir-10a-5p	9	49.4790960616866
hsa-mir-338-3p	hsa-mir-338-3p	9	51.4474825829783
hsa-mir-483-3p	hsa-mir-483-3p	9	54.8539345736264
hsa-mir-502-5p	hsa-mir-502-5p	9	64.4565315575047
hsa-mir-548d-3p	hsa-mir-548d-3p	9	90.6698762762298
hsa-mir-421	hsa-mir-421	9	84.8324593806566
hsa-mir-130b-5p	hsa-mir-130b-5p	9	56.6392482804212
hsa-mir-1226-3p	hsa-mir-1226-3p	9	85.780400811527
hsa-mir-1305	hsa-mir-1305	9	52.3923629815591
hsa-mir-3689a-3p	hsa-mir-3689a-3p	9	54.3664124376246
hsa-mir-4793-3p	hsa-mir-4793-3p	9	51.795641601884
hsa-mir-660-3p	hsa-mir-660-3p	9	224.647010488852
hsa-mir-7977	hsa-mir-7977	9	80.4559598275979
hsa-mir-17-3p	hsa-mir-17-3p	9	57.5213874158879
hsa-mir-221-5p	hsa-mir-221-5p	9	44.9671045477232
hsa-mir-139-5p	hsa-mir-139-5p	9	57.2992955287021
NKX3-2	NKX3-2	9	83.8836020469625
WDR60	WDR60	9	70.2448835051628
SAMD13	SAMD13	9	54.6658732167906
BBS9	BBS9	9	44.7201313011045
NUDT18	NUDT18	9	84.0329693631354
KLHDC9	KLHDC9	9	39.1969709155378
hsa-mir-197-3p	hsa-mir-197-3p	8	29.4839030642027
hsa-mir-205-5p	hsa-mir-205-5p	8	118.117989750492
hsa-mir-138-5p	hsa-mir-138-5p	8	50.231212242277
hsa-mir-363-3p	hsa-mir-363-3p	8	36.9081295228016
hsa-mir-330-3p	hsa-mir-330-3p	8	94.2189585259182
hsa-mir-324-5p	hsa-mir-324-5p	8	210.767660591672
hsa-mir-485-5p	hsa-mir-485-5p	8	94.6485260806884
hsa-mir-615-3p	hsa-mir-615-3p	8	38.9516202031395
hsa-mir-103a-2-5p	hsa-mir-103a-2-5p	8	27.4080642654943
hsa-mir-6791-3p	hsa-mir-6791-3p	8	56.2647124125362
LRRC61	LRRC61	8	30.632360718632
NYNRIN	NYNRIN	8	28.3313681507177
hsa-mir-215-5p	hsa-mir-215-5p	7	43.5534095502999
hsa-mir-142-5p	hsa-mir-142-5p	7	34.5837646542114
hsa-mir-150-5p	hsa-mir-150-5p	7	123.541716177029
hsa-mir-378a-5p	hsa-mir-378a-5p	7	57.208099368607
hsa-mir-629-3p	hsa-mir-629-3p	7	34.9616510328357
hsa-mir-661	hsa-mir-661	7	23.3746227893645
hsa-mir-32-3p	hsa-mir-32-3p	7	48.9924494749715
hsa-mir-34a-3p	hsa-mir-34a-3p	7	27.9322457567515
hsa-mir-223-5p	hsa-mir-223-5p	7	75.3503370340053
hsa-mir-3065-3p	hsa-mir-3065-3p	7	35.8442485177249
hsa-mir-4279	hsa-mir-4279	7	46.5394022671841
hsa-mir-1273e	hsa-mir-1273e	7	43.5158762619677
hsa-mir-4469	hsa-mir-4469	7	33.4384067273921
hsa-mir-5011-5p	hsa-mir-5011-5p	7	45.9144337622594
hsa-mir-6832-3p	hsa-mir-6832-3p	7	61.6540136487852
NFE2	NFE2	7	149.378352996326
LHX9	LHX9	7	56.1326572110224
ERMAP	ERMAP	7	74.264279306049
HEXIM2	HEXIM2	7	19.7418316729733
SPINK13	SPINK13	7	28.4187353975732
hsa-mir-499a-5p	hsa-mir-499a-5p	6	48.7236515298932
hsa-mir-650	hsa-mir-650	6	24.0168443621299
hsa-mir-15a-3p	hsa-mir-15a-3p	6	23.139349684442
hsa-mir-29b-2-5p	hsa-mir-29b-2-5p	6	15.6640077418332
hsa-mir-302f	hsa-mir-302f	6	38.1614308600032
hsa-mir-4775	hsa-mir-4775	6	77.9069231645859
hsa-mir-1247-3p	hsa-mir-1247-3p	6	121.763701574554
hsa-mir-1306-5p	hsa-mir-1306-5p	6	71.9104534100963
hsa-mir-511-3p	hsa-mir-511-3p	6	77.4505756122183
hsa-mir-6756-5p	hsa-mir-6756-5p	6	86.679878744368
hsa-mir-5682	hsa-mir-5682	6	476.514994982739
MARCH1	MARCH1	6	41.1181896417115
PCDHA11	PCDHA11	6	12.2517643105015
TRDMT1	TRDMT1	6	26.0180507992673
SP1	SP1	5	59.071811520171
hsa-mir-193a-3p	hsa-mir-193a-3p	5	22.9100178678134
hsa-mir-331-3p	hsa-mir-331-3p	5	19.0984067130256
hsa-mir-520f-3p	hsa-mir-520f-3p	5	20.144991547534
hsa-mir-500a-3p	hsa-mir-500a-3p	5	16.9408117821041
hsa-mir-548b-3p	hsa-mir-548b-3p	5	13.4241234876752
hsa-mir-588	hsa-mir-588	5	16.2059695932149
hsa-mir-616-5p	hsa-mir-616-5p	5	16.5478909401846
hsa-mir-363-5p	hsa-mir-363-5p	5	19.5758408787216
hsa-mir-624-3p	hsa-mir-624-3p	5	27.921830731417
hsa-mir-1304-5p	hsa-mir-1304-5p	5	19.141118985829
hsa-mir-548o-3p	hsa-mir-548o-3p	5	16.8778895677677
hsa-mir-3179	hsa-mir-3179	5	26.8118347086693
hsa-mir-3667-3p	hsa-mir-3667-3p	5	19.5727779661657
hsa-mir-3685	hsa-mir-3685	5	60.3126954099093
hsa-mir-4719	hsa-mir-4719	5	38.3393995797036
hsa-mir-4745-5p	hsa-mir-4745-5p	5	12.9858895515177
hsa-mir-4756-3p	hsa-mir-4756-3p	5	18.3151346667822
hsa-mir-5008-5p	hsa-mir-5008-5p	5	22.1475575434091
hsa-mir-5008-3p	hsa-mir-5008-3p	5	16.1129371889003
hsa-mir-5581-5p	hsa-mir-5581-5p	5	54.0723220970289
hsa-mir-6734-3p	hsa-mir-6734-3p	5	18.8535484458855
hsa-mir-6873-3p	hsa-mir-6873-3p	5	18.5936361789393
LMO1	LMO1	5	467.415333779679
BCAN	BCAN	5	116.839494985558
SPINK5	SPINK5	5	8.47478609826005
MYC	MYC	4	73.4537940239462
hsa-mir-383-5p	hsa-mir-383-5p	4	26.6501566290223
hsa-mir-337-3p	hsa-mir-337-3p	4	32.7908767752075
hsa-mir-515-5p	hsa-mir-515-5p	4	8.9663143294302
hsa-mir-567	hsa-mir-567	4	26.9137411561198
hsa-mir-654-5p	hsa-mir-654-5p	4	11.0825999146061
hsa-mir-1238-3p	hsa-mir-1238-3p	4	11.1323775066576
hsa-mir-365a-5p	hsa-mir-365a-5p	4	10.8720924867001
hsa-mir-3190-5p	hsa-mir-3190-5p	4	18.9851290847167
hsa-mir-4301	hsa-mir-4301	4	7.0539364361067
hsa-mir-4311	hsa-mir-4311	4	20.1616235218399
hsa-mir-6087	hsa-mir-6087	4	15.394564491353
hsa-mir-670-3p	hsa-mir-670-3p	4	12.0860308163801
CRB1	CRB1	4	6.3261915394659
CCDC102A	CCDC102A	4	4.05913503941171
AGBL1	AGBL1	4	3.17242662605418
hsa-mir-302a-5p	hsa-mir-302a-5p	3	13.3547938707596
hsa-mir-512-5p	hsa-mir-512-5p	3	9.48179528647945
hsa-mir-767-5p	hsa-mir-767-5p	3	7.70552524412091
hsa-mir-765	hsa-mir-765	3	9.78342318672802
hsa-mir-500a-5p	hsa-mir-500a-5p	3	5.34750492301656
hsa-mir-625-3p	hsa-mir-625-3p	3	5.96426799834016
hsa-mir-4434	hsa-mir-4434	3	35.5585308225604
hsa-mir-5694	hsa-mir-5694	3	16.3627972685923
hsa-mir-1266-3p	hsa-mir-1266-3p	3	10.9009045613471
KIAA0825	KIAA0825	3	1.79212807622118
SPEG	SPEG	3	3.3852032369698
E2F1	E2F1	2	0
ESR1	ESR1	2	8.41195123651134
ETS1	ETS1	2	49.1281475039279
GATA1	GATA1	2	1.99227445090181
HOXA10	HOXA10	2	0
JUN	JUN	2	20.1735777847371
KLF4	KLF4	2	8.41195123651134
MITF	MITF	2	1.71512540297083
MYB	MYB	2	7.59810438409631
MYCN	MYCN	2	0
PPARG	PPARG	2	27.0790470611144
VHL	VHL	2	49.1281475039279
YY1	YY1	2	12.5460380879674
ZBTB16	ZBTB16	2	6.74643226445577
hsa-mir-432-3p	hsa-mir-432-3p	2	6.92909647132735
hsa-mir-4310	hsa-mir-4310	2	11.5954861286316
hsa-mir-3935	hsa-mir-3935	2	6.5854864886439
hsa-mir-4793-5p	hsa-mir-4793-5p	2	1.94301072830496
hsa-mir-5584-5p	hsa-mir-5584-5p	2	2.92777129469116
hsa-mir-5690	hsa-mir-5690	2	7.96795770469013
hsa-mir-6880-3p	hsa-mir-6880-3p	2	2.76806573727324
LRRIQ1	LRRIQ1	2	0.888139522006692
AATF	AATF	1	0
ABL1	ABL1	1	0
AHR	AHR	1	0
ARNT	ARNT	1	0
ARX	ARX	1	0
ATF1	ATF1	1	0
ATF3	ATF3	1	0
ATF4	ATF4	1	0
BDP1	BDP1	1	0
BTF3	BTF3	1	0
CREB1	CREB1	1	0
CREBBP	CREBBP	1	0
CREM	CREM	1	0
CRTC1	CRTC1	1	0
DDIT3	DDIT3	1	0
DNMT1	DNMT1	1	0
DNMT3A	DNMT3A	1	0
DUX4	DUX4	1	0
E2F4	E2F4	1	0
E2F6	E2F6	1	0
EGR1	EGR1	1	0
ELF4	ELF4	1	0
EP300	EP300	1	0
EPAS1	EPAS1	1	0
ERCC2	ERCC2	1	0
ESRRA	ESRRA	1	0
ETS2	ETS2	1	0
EZH2	EZH2	1	0
FLI1	FLI1	1	0
FOS	FOS	1	0
HDAC1	HDAC1	1	0
HDAC2	HDAC2	1	0
HDAC4	HDAC4	1	0
HDAC9	HDAC9	1	0
HIF1A	HIF1A	1	0
HIPK2	HIPK2	1	0
HMGA1	HMGA1	1	0
HOXA9	HOXA9	1	0
IFI16	IFI16	1	0
IKBKB	IKBKB	1	0
ING1	ING1	1	0
ING4	ING4	1	0
IRF1	IRF1	1	0
KDM4B	KDM4B	1	0
LEF1	LEF1	1	0
MAML1	MAML1	1	0
MDM4	MDM4	1	0
MEF2A	MEF2A	1	0
MSX1	MSX1	1	0
MYBL2	MYBL2	1	0
NF1	NF1	1	0
NFE2L2	NFE2L2	1	0
NFKB1	NFKB1	1	0
NR0B1	NR0B1	1	0
NR2F2	NR2F2	1	0
NR3C1	NR3C1	1	0
NR5A1	NR5A1	1	0
NUPR1	NUPR1	1	0
PAX2	PAX2	1	0
PAX5	PAX5	1	0
PAX8	PAX8	1	0
PML	PML	1	0
POU2AF1	POU2AF1	1	0
POU2F2	POU2F2	1	0
POU5F1	POU5F1	1	0
PPARA	PPARA	1	0
RARA	RARA	1	0
RB1	RB1	1	0
RELA	RELA	1	0
RUVBL1	RUVBL1	1	0
SIRT1	SIRT1	1	0
SOX6	SOX6	1	0
SP3	SP3	1	0
STAT1	STAT1	1	0
STAT3	STAT3	1	0
STAT6	STAT6	1	0
TFDP1	TFDP1	1	0
TP63	TP63	1	0
TWIST1	TWIST1	1	0
TWIST2	TWIST2	1	0
WT1	WT1	1	0
YEATS4	YEATS4	1	0
ZBTB2	ZBTB2	1	0
ZNF24	ZNF24	1	0
ADSSL1	ADSSL1	1	0
ACAD11	ACAD11	1	0

## Sheet: miRNet miRNA-target table
miRNet output. The table depicts the mir-target table of the network built up from the list of 161 HeLa downregulated genes during T. cruzi infection (pre-replicative phase). This is only a partial output where we show the results for DE miRNAs only.
ID	Accession	Target	TargetID	Experiment	Literature	Tissue
hsa-mir-1246	MIMAT0005898	ARID5B	84159	PAR-CLIP	tarbase	Unspecified
hsa-mir-1246	MIMAT0005898	BRWD1	54014	Luciferase Reporter Assay	tarbase	Unspecified
hsa-mir-1246	MIMAT0005898	SFXN1	94081	PAR-CLIP	tarbase	Unspecified
hsa-mir-1246	MIMAT0005898	TP53	7157	qPCR, Western Blot	tarbase	Unspecified
hsa-mir-1246	MIMAT0005898	VPS13A	23230	PAR-CLIP	tarbase	Unspecified
hsa-mir-146a-5p	MIMAT0000449	ADAMTS6	11174	Microarrays	tarbase	Unspecified
hsa-mir-146a-5p	MIMAT0000449	ARHGAP18	93663	Microarrays	tarbase	Unspecified
hsa-mir-146a-5p	MIMAT0000449	ARHGEF37	389337	Microarrays	tarbase	Unspecified
hsa-mir-146a-5p	MIMAT0000449	ATP8B3	148229	Microarrays	tarbase	Unspecified
hsa-mir-146a-5p	MIMAT0000449	BRWD1	54014	PAR-CLIP	26701625	Unspecified
hsa-mir-146a-5p	MIMAT0000449	CCDC18	343099	Microarrays	tarbase	Unspecified
hsa-mir-146a-5p	MIMAT0000449	CCDC34	91057	Microarrays	tarbase	Unspecified
hsa-mir-146a-5p	MIMAT0000449	CDC42BPG	55561	Microarrays	tarbase	Unspecified
hsa-mir-146a-5p	MIMAT0000449	CEP290	80184	Microarrays	tarbase	Unspecified
hsa-mir-146a-5p	MIMAT0000449	CXXC5	51523	Microarrays	tarbase	Unspecified
hsa-mir-146a-5p	MIMAT0000449	DNAJC21	134218	Microarrays	tarbase	Unspecified
hsa-mir-146a-5p	MIMAT0000449	E2F2	1870	Microarrays	tarbase	Unspecified
hsa-mir-146a-5p	MIMAT0000449	E2F2	1870	Microarrays	tarbase	Unspecified
hsa-mir-146a-5p	MIMAT0000449	EXOC5	10640	Microarrays	tarbase	Unspecified
hsa-mir-146a-5p	MIMAT0000449	FBXW2	26190	Microarrays	tarbase	Unspecified
hsa-mir-146a-5p	MIMAT0000449	FOXO4	4303	Microarrays	tarbase	Unspecified
hsa-mir-146a-5p	MIMAT0000449	GABPB2	126626	Microarrays	tarbase	Unspecified
hsa-mir-146a-5p	MIMAT0000449	GNAZ	2781	Microarrays	tarbase	Unspecified
hsa-mir-146a-5p	MIMAT0000449	ID2	3398	Microarrays	tarbase	Unspecified
hsa-mir-146a-5p	MIMAT0000449	JAG2	3714	Microarrays	tarbase	Unspecified
hsa-mir-146a-5p	MIMAT0000449	KDM6B	23135	PAR-CLIP	26701625	Unspecified
hsa-mir-146a-5p	MIMAT0000449	KLRG1	10219	Microarrays	tarbase	Unspecified
hsa-mir-146a-5p	MIMAT0000449	KRT19	3880	Microarrays	tarbase	Unspecified
hsa-mir-146a-5p	MIMAT0000449	LYPD1	116372	Microarrays	tarbase	Unspecified
hsa-mir-146a-5p	MIMAT0000449	MAGI1	9223	Microarrays	tarbase	Unspecified
hsa-mir-146a-5p	MIMAT0000449	MAGI1	9223	Microarrays	tarbase	Unspecified
hsa-mir-146a-5p	MIMAT0000449	METTL7A	25840	PAR-CLIP	22100165	Unspecified
hsa-mir-146a-5p	MIMAT0000449	MMACHC	25974	Microarrays	tarbase	Unspecified
hsa-mir-146a-5p	MIMAT0000449	MTUS1	57509	Microarrays	tarbase	Unspecified
hsa-mir-146a-5p	MIMAT0000449	MTUS2	23281	Microarray	18057241	Unspecified
hsa-mir-146a-5p	MIMAT0000449	NEK9	91754	Microarrays	tarbase	Unspecified
hsa-mir-146a-5p	MIMAT0000449	NFE2	4778	Microarrays	tarbase	Unspecified
hsa-mir-146a-5p	MIMAT0000449	NFIA	4774	Microarrays	tarbase	Unspecified
hsa-mir-146a-5p	MIMAT0000449	PANK3	79646	Microarrays	tarbase	Unspecified
hsa-mir-146a-5p	MIMAT0000449	PCBD2	84105	Microarrays	tarbase	Unspecified
hsa-mir-146a-5p	MIMAT0000449	PCM1	5108	Microarrays	tarbase	Unspecified
hsa-mir-146a-5p	MIMAT0000449	SAMD11	148398	Microarrays	tarbase	Unspecified
hsa-mir-146a-5p	MIMAT0000449	SIRT3	23410	Microarrays	tarbase	Unspecified
hsa-mir-146a-5p	MIMAT0000449	SPINK13	153218	Microarrays	tarbase	Unspecified
hsa-mir-146a-5p	MIMAT0000449	SPINK5	11005	Microarrays	tarbase	Unspecified
hsa-mir-146a-5p	MIMAT0000449	STXBP5	134957	Microarrays	tarbase	Unspecified
hsa-mir-146a-5p	MIMAT0000449	SUV39H2	79723	Microarrays	tarbase	Unspecified
hsa-mir-146a-5p	MIMAT0000449	TRERF1	55809	Microarrays	tarbase	Unspecified
hsa-mir-146a-5p	MIMAT0000449	USP47	55031	Microarrays	tarbase	Unspecified
hsa-mir-146a-5p	MIMAT0000449	VAV3	10451	Microarrays	tarbase	Unspecified
hsa-mir-146a-5p	MIMAT0000449	VPS13A	23230	Microarrays	tarbase	Unspecified
hsa-mir-146a-5p	MIMAT0000449	ZDHHC21	340481	Microarrays	tarbase	Unspecified
hsa-mir-146a-5p	MIMAT0000449	ZNF521	25925	Microarrays	tarbase	Unspecified
hsa-mir-200b-3p	MIMAT0000318	ADAMTS6	11174	Microarrays	tarbase	Unspecified
hsa-mir-200b-3p	MIMAT0000318	ADRA2A	150	Microarrays	tarbase	Unspecified
hsa-mir-200b-3p	MIMAT0000318	APAF1	317	Microarrays	tarbase	Unspecified
hsa-mir-200b-3p	MIMAT0000318	ARHGAP18	93663	HITS-CLIP	tarbase	Unspecified
hsa-mir-200b-3p	MIMAT0000318	ARID5B	84159	Microarrays	tarbase	Unspecified
hsa-mir-200b-3p	MIMAT0000318	CEBPA	1050	HITS-CLIP, Microarrays	tarbase	Unspecified
hsa-mir-200b-3p	MIMAT0000318	DLC1	10395	qRT-PCR//Western blot	23708087	Unspecified
hsa-mir-200b-3p	MIMAT0000318	E2F2	1870	Microarrays	tarbase	Unspecified
hsa-mir-200b-3p	MIMAT0000318	E2F2	1870	Microarrays	tarbase	Unspecified
hsa-mir-200b-3p	MIMAT0000318	KLHDC9	126823	Microarrays	tarbase	Unspecified
hsa-mir-200b-3p	MIMAT0000318	LRRC20	55222	Microarrays	tarbase	Unspecified
hsa-mir-200b-3p	MIMAT0000318	MTUS1	57509	HITS-CLIP	tarbase	Unspecified
hsa-mir-200b-3p	MIMAT0000318	NFIA	4774	HITS-CLIP	tarbase	Unspecified
hsa-mir-200b-3p	MIMAT0000318	PANK3	79646	HITS-CLIP	tarbase	Unspecified
hsa-mir-200b-3p	MIMAT0000318	PBX1	5087	HITS-CLIP	tarbase	Unspecified
hsa-mir-200b-3p	MIMAT0000318	SFXN1	94081	HITS-CLIP	tarbase	Unspecified
hsa-mir-200b-3p	MIMAT0000318	SIPA1L3	23094	Microarrays	tarbase	Unspecified
hsa-mir-200b-3p	MIMAT0000318	SREBF1	6720	Microarrays	tarbase	Unspecified
hsa-mir-200b-3p	MIMAT0000318	SUV39H2	79723	Microarrays	tarbase	Unspecified
hsa-mir-200b-3p	MIMAT0000318	TRERF1	55809	Microarrays	tarbase	Unspecified
hsa-mir-27a-5p	MIMAT0004501	ARHGAP18	93663	Microarrays	tarbase	Unspecified
hsa-mir-27a-5p	MIMAT0004501	ARHGEF37	389337	Microarrays	tarbase	Unspecified
hsa-mir-27a-5p	MIMAT0004501	DLC1	10395	HITS-CLIP	tarbase	Unspecified
hsa-mir-27a-5p	MIMAT0004501	DLC1	10395	HITS-CLIP	tarbase	Unspecified
hsa-mir-27a-5p	MIMAT0004501	ERMAP	114625	Microarrays	tarbase	Unspecified
hsa-mir-27a-5p	MIMAT0004501	FOXO4	4303	Microarrays	tarbase	Unspecified
hsa-mir-27a-5p	MIMAT0004501	HCFC1	3054	HITS-CLIP	tarbase	Unspecified
hsa-mir-27a-5p	MIMAT0004501	IFIT2	3433	Microarrays	tarbase	Unspecified
hsa-mir-27a-5p	MIMAT0004501	KLHDC9	126823	Microarrays	tarbase	Unspecified
hsa-mir-27a-5p	MIMAT0004501	KLRG1	10219	Microarrays	tarbase	Unspecified
hsa-mir-27a-5p	MIMAT0004501	METTL7A	25840	Microarrays	tarbase	Unspecified
hsa-mir-27a-5p	MIMAT0004501	MTUS1	57509	Microarrays	tarbase	Unspecified
hsa-mir-27a-5p	MIMAT0004501	NBEA	26960	Microarrays	tarbase	Unspecified
hsa-mir-27a-5p	MIMAT0004501	NFIA	4774	Microarrays	tarbase	Unspecified
hsa-mir-27a-5p	MIMAT0004501	NYNRIN	57523	Microarrays	tarbase	Unspecified
hsa-mir-27a-5p	MIMAT0004501	PNMA2	10687	Microarrays	tarbase	Unspecified
hsa-mir-27a-5p	MIMAT0004501	SORBS2	8470	Microarrays	tarbase	Unspecified
hsa-mir-27a-5p	MIMAT0004501	TSC22D3	1831	Microarrays	tarbase	Unspecified
hsa-mir-27a-5p	MIMAT0004501	VAV3	10451	PAR-CLIP	23592263|20371350|26701625|27292025	Unspecified
hsa-mir-27a-5p	MIMAT0004501	ZNF248	57209	Microarrays	tarbase	Unspecified
hsa-mir-27a-5p	MIMAT0004501	ZNF521	25925	Microarrays	tarbase	Unspecified
hsa-mir-27b-5p	MIMAT0004588	ARID5B	84159	HITS-CLIP	tarbase	Unspecified
hsa-mir-27b-5p	MIMAT0004588	STXBP5	134957	HITS-CLIP	tarbase	Unspecified
hsa-mir-27b-5p	MIMAT0004588	USP47	55031	HITS-CLIP	tarbase	Unspecified
hsa-mir-34c-5p	MIMAT0000686	ARID5B	84159	HITS-CLIP	tarbase	Unspecified
hsa-mir-34c-5p	MIMAT0000686	BRWD1	54014	HITS-CLIP	tarbase	Unspecified
hsa-mir-34c-5p	MIMAT0000686	DLC1	10395	HITS-CLIP	tarbase	Unspecified
hsa-mir-34c-5p	MIMAT0000686	DLC1	10395	HITS-CLIP	tarbase	Unspecified
hsa-mir-34c-5p	MIMAT0000686	HCFC1	3054	PAR-CLIP	tarbase	Unspecified
hsa-mir-34c-5p	MIMAT0000686	ID2	3398	Microarrays	tarbase	Unspecified
hsa-mir-34c-5p	MIMAT0000686	IFIT2	3433	Microarrays	tarbase	Unspecified
hsa-mir-34c-5p	MIMAT0000686	METTL7A	25840	Microarrays	tarbase	Unspecified
hsa-mir-34c-5p	MIMAT0000686	MTHFR	4524	HITS-CLIP	tarbase	Unspecified
hsa-mir-34c-5p	MIMAT0000686	PANK3	79646	HITS-CLIP	tarbase	Unspecified
hsa-mir-34c-5p	MIMAT0000686	PDGFRB	5159	In situ hybridization//Luciferase reporter assay//qRT-PCR//Western blot	23805317	Unspecified
hsa-mir-34c-5p	MIMAT0000686	VAV3	10451	HITS-CLIP//PAR-CLIP	24906430|23706177|26701625|27418678	Unspecified

## Sheet: miRNA-genes FIGURE 3B miRNet no
miRNet output. The table depicts the node table of the miRNA-target-gene network built up from the six upregulated miRNAs in HeLa infection with T. cruzi.
Id	Label	Degree	Betweenness
hsa-mir-200b-3p	hsa-mir-200b-3p	19	259.626
hsa-mir-146a-5p	hsa-mir-146a-5p	18	270.521
hsa-mir-34c-5p	hsa-mir-34c-5p	27	541.583
hsa-mir-27a-5p	hsa-mir-27a-5p	12	151.075
hsa-mir-27b-5p	hsa-mir-27b-5p	5	35.0852
hsa-mir-1246	hsa-mir-1246	7	75.1096
RHOA	RHOA	2	6.67334
ATP6V1E1	ATP6V1E1	2	6.3764
BCL2	BCL2	2	6.3764
CDKN1B	CDKN1B	2	6.3764
E2F3	E2F3	2	6.3764
MKNK2	MKNK2	2	6.3764
LDHA	LDHA	2	6.3764
SMAD2	SMAD2	2	6.67334
MYB	MYB	2	6.3764
NOTCH1	NOTCH1	3	22.3119
PMAIP1	PMAIP1	2	6.67334
PTPRD	PTPRD	2	13.4203
SHOX2	SHOX2	2	13.4203
TUBB2A	TUBB2A	2	16.1053
SHOC2	SHOC2	2	6.3764
CCNE2	CCNE2	2	6.3764
PABPC1	PABPC1	2	6.3764
SHCBP1	SHCBP1	2	6.67334
PARD6B	PARD6B	2	6.67334
CCND1	CCND1	2	9.2622
EGFR	EGFR	2	10.596
SMAD4	SMAD4	2	9.2622
MPP2	MPP2	2	12.5476
SFRP1	SFRP1	2	10.596
SOX2	SOX2	2	9.2622
PPP1R11	PPP1R11	2	9.2622
UMPS	UMPS	2	10.596
EDEM3	EDEM3	2	9.2622
USP48	USP48	2	12.5476
TMEM167A	TMEM167A	2	9.2622
GXYLT2	GXYLT2	2	9.2622
MAZ	MAZ	2	9.39865
PTPRJ	PTPRJ	3	31.7128
YY1	YY1	2	15.2923
VAV3	VAV3	2	9.39865
CBX3	CBX3	2	21.3482
POLL	POLL	2	9.39865
AASDHPPT	AASDHPPT	2	9.39865
RAB11FIP4	RAB11FIP4	2	15.2923
UBXN2B	UBXN2B	2	9.39865
UFM1	UFM1	2	7.02185
LMNB2	LMNB2	2	13.0676
TAOK1	TAOK1	2	10.1645

## Sheet: functional enrichment miRNA-gen
miRNet output: the table shows enrichment in Reactome and GO:BP terms for all genes present in the identified network. Enrichment was assessed by hypergeometric test (FDR-adjusted pvalue<0.05).
Reactome Pathway	Total	Expected	Hits	Pval	FDR
Pre-NOTCH Transcription and Translation	19	0.0676	3	3.69e-05	0.00302
Pre-NOTCH Expression and Processing	24	0.0853	3	7.62e-05	0.00302
Transcriptional regulation of pluripotent stem cells	30	0.107	3	0.000151	0.00302
Cyclin D associated events in G1	30	0.107	3	0.000151	0.00302
G1 Phase	30	0.107	3	0.000151	0.00302
Loss of Function of SMAD2/3 in Cancer	7	0.0249	2	0.000252	0.0036
SMAD2/3 MH2 Domain Mutants in Cancer	7	0.0249	2	0.000252	0.0036
BH3-only proteins associate with and inactivate anti-apoptotic BCL-2 members	8	0.0284	2	0.000335	0.00372
Signaling by TGF-beta Receptor Complex in Cancer	8	0.0284	2	0.000335	0.00372
Signaling by Activin	12	0.0427	2	0.000783	0.00783
Mitotic G1-G1/S phases	126	0.448	4	0.000921	0.00837
Diseases of signal transduction	235	0.836	5	0.00121	0.00954
RHO GTPases activate CIT	15	0.0533	2	0.00124	0.00954
Signaling by NODAL	19	0.0676	2	0.002	0.0134
Signaling by TGF-beta Receptor Complex	72	0.256	3	0.00201	0.0134
Downregulation of SMAD2/3:SMAD4 transcriptional activity	22	0.0782	2	0.00268	0.0168
Activation of BH3-only proteins	23	0.0818	2	0.00293	0.0172
Signaling by NOTCH	86	0.306	3	0.00333	0.0185
Developmental Biology	438	1.56	6	0.00356	0.0187
GPVI-mediated activation cascade	28	0.0996	2	0.00433	0.0206
SMAD2/SMAD3:SMAD4 heterotrimer regulates transcription	28	0.0996	2	0.00433	0.0206
PI3K/AKT activation	97	0.345	3	0.00468	0.0213
TGF-beta receptor signaling activates SMADs	32	0.114	2	0.00563	0.0245
Intrinsic Pathway for Apoptosis	36	0.128	2	0.00709	0.0295
Transcriptional activity of SMAD2/SMAD3:SMAD4 heterotrimer	43	0.153	2	0.01	0.04
Cell Cycle, Mitotic	409	1.45	5	0.013	0.05
Signal Transduction	2070	7.36	13	0.0139	0.0515
Signalling by NGF	273	0.971	4	0.0147	0.0525
GO:BP (only the first 100 most significative terms are shown)	Total	Expected	Hits	Pval	FDR
gland development	303	0.827	9	9.34e-08	9.34e-06
positive regulation of cellular component organization	560	1.53	11	1.88e-07	9.4e-06
regulation of cell proliferation	1430	3.9	16	3.69e-07	1.23e-05
positive regulation of cell differentiation	571	1.56	10	2.14e-06	5.35e-05
enzyme linked receptor protein signaling pathway	1180	3.21	13	7.87e-06	0.000141
positive regulation of signal transduction	998	2.72	12	8.45e-06	0.000141
response to UV	112	0.306	5	1.26e-05	0.00018
cell proliferation	1900	5.19	16	1.68e-05	0.00021
G1/S transition of mitotic cell cycle	209	0.57	6	1.99e-05	0.000214
negative regulation of cell proliferation	585	1.6	9	2.14e-05	0.000214
regulation of cell morphogenesis	325	0.887	7	2.43e-05	0.000221
positive regulation of response to stimulus	1550	4.24	14	3.3e-05	0.000273
positive regulation of cell proliferation	786	2.15	10	3.55e-05	0.000273
positive regulation of developmental process	817	2.23	10	4.93e-05	0.000352
cell morphogenesis involved in differentiation	827	2.26	10	5.47e-05	0.000365
cell fate commitment	254	0.693	6	5.93e-05	0.00037
negative regulation of RNA metabolic process	1020	2.8	11	6.29e-05	0.00037
response to abiotic stimulus	876	2.39	10	8.87e-05	0.000493
regulation of cyclin-dependent protein kinase activity	89	0.243	4	9.79e-05	0.000515
tissue morphogenesis	566	1.54	8	0.00012	0.00057
regulation of cellular component organization	1520	4.16	13	0.000124	0.00057
epithelial to mesenchymal transition	96	0.262	4	0.000131	0.00057
regulation of cell adhesion	294	0.802	6	0.000133	0.00057
cell-cell junction organization	186	0.508	5	0.000142	0.00057
interphase of mitotic cell cycle	435	1.19	7	0.000153	0.00057
regulation of cell growth	302	0.824	6	0.000154	0.00057
negative regulation of nucleobase-containing compound metabolic process	1130	3.09	11	0.000154	0.00057
interphase	443	1.21	7	0.000171	0.000611
response to endogenous stimulus	1360	3.72	12	0.000185	0.000619
negative regulation of growth	197	0.538	5	0.000186	0.000619
negative regulation of metabolic process	1820	4.97	14	0.000192	0.000619
regulation of cell migration	456	1.24	7	0.000204	0.000638
negative regulation of signal transduction	790	2.16	9	0.000218	0.000643
focal adhesion assembly	44	0.12	3	0.00023	0.000643
negative regulation of transcription, DNA-dependent	987	2.69	10	0.000238	0.000643
negative regulation of transcription, DNA-dependent	987	2.69	10	0.000238	0.000643
response to ionizing radiation	112	0.306	4	0.000238	0.000643
G1 phase of mitotic cell cycle	47	0.128	3	0.000281	0.000723
negative regulation of cellular metabolic process	1660	4.54	13	0.000302	0.000723
transcription initiation from RNA polymerase II promoter	219	0.598	5	0.000304	0.000723
positive regulation of epithelial cell proliferation	120	0.328	4	0.00031	0.000723
response to drug	344	0.939	6	0.000311	0.000723
response to radiation	345	0.942	6	0.000316	0.000723
G1 phase	49	0.134	3	0.000318	0.000723
response to light stimulus	229	0.625	5	0.000374	0.000831
positive regulation of cell adhesion	127	0.347	4	0.000385	0.000837
response to DNA damage stimulus	862	2.35	9	0.000417	0.000887
cell-substrate adhesion	241	0.658	5	0.000472	0.000983
regulation of cell differentiation	1290	3.52	11	0.000483	0.000986
response to hypoxia	245	0.669	5	0.000509	0.000994
regulation of cell cycle	886	2.42	9	0.00051	0.000994
regulation of anatomical structure morphogenesis	702	1.92	8	0.000517	0.000994
cellular component assembly	1790	4.88	13	0.000615	0.00114
regulation of growth	548	1.5	7	0.000621	0.00114
DNA-dependent transcription, initiation	257	0.701	5	0.000632	0.00114
regulation of cellular protein metabolic process	1560	4.25	12	0.000636	0.00114
negative regulation of transcription from RNA polymerase II promoter	552	1.51	7	0.000648	0.00114
positive regulation of cell migration	263	0.718	5	0.000702	0.00121
cell-matrix adhesion	159	0.434	4	0.000897	0.00152
cellular response to stress	1620	4.44	12	0.00093	0.00152
organ morphogenesis	966	2.64	9	0.000951	0.00152
negative regulation of response to stimulus	967	2.64	9	0.000958	0.00152
mitotic cell cycle	968	2.64	9	0.000966	0.00152
response to chemical stimulus	3830	10.5	20	0.000975	0.00152
regulation of catabolic process	595	1.62	7	0.00101	0.00155
transmembrane receptor protein tyrosine kinase signaling pathway	782	2.13	8	0.00105	0.00157
cell cycle process	1420	3.86	11	0.00106	0.00157
regulation of intracellular transport	290	0.792	5	0.00109	0.00157
developmental growth	290	0.792	5	0.00109	0.00157
positive regulation of metabolic process	2690	7.35	16	0.0011	0.00157
morphogenesis of an epithelium	440	1.2	6	0.00114	0.00161
regulation of signal transduction	2440	6.65	15	0.00118	0.00163
regulation of neurogenesis	444	1.21	6	0.00119	0.00163
phosphorylation	1680	4.58	12	0.00124	0.00167
cellular protein metabolic process	4540	12.4	22	0.00125	0.00167
negative regulation of cellular biosynthetic process	1220	3.34	10	0.00128	0.00168
B cell differentiation	82	0.224	3	0.00143	0.00184
negative regulation of biosynthetic process	1240	3.39	10	0.00145	0.00184
cell surface receptor signaling pathway	3340	9.11	18	0.00145	0.00184
response to organic substance	2500	6.82	15	0.00155	0.00194
protein phosphorylation	1480	4.05	11	0.00158	0.00195
regulation of catalytic activity	1730	4.73	12	0.00163	0.00199
growth	839	2.29	8	0.00165	0.00199
regulation of molecular function	2250	6.14	14	0.00167	0.00199
B cell activation	194	0.53	4	0.00187	0.0022
regulation of phosphorylation	1070	2.91	9	0.00191	0.00222
skeletal muscle tissue development	197	0.538	4	0.00198	0.00226
cell cycle phase	1070	2.93	9	0.00199	0.00226
positive regulation of hydrolase activity	497	1.36	6	0.00211	0.00237
cellular protein complex assembly	343	0.936	5	0.00228	0.00253
tube development	506	1.38	6	0.00231	0.00253
cell division	507	1.38	6	0.00233	0.00253
tube morphogenesis	347	0.947	5	0.0024	0.00258
regulation of protein metabolic process	1820	4.98	12	0.00257	0.00272
regionalization	353	0.964	5	0.00258	0.00272
anatomical structure formation involved in morphogenesis	2090	5.7	13	0.00265	0.00273
negative regulation of cell cycle	520	1.42	6	0.00265	0.00273
cell cycle	1860	5.08	12	0.00301	0.00307
regulation of developmental process	1880	5.13	12	0.00327	0.0033

## Sheet: miRNet modules
miRNet output. A module analysis was performed with the InfoMap algorithm on the miRNA-target-gene network built up from the list of the six upregulated miRNAs in HeLa infection with T. cruzi. Modules are tightly clustered subnetworks with more internal connections than expected by chance in the whole network.
Only module 1 was statistically significant (InfoMap pvalue 7.53x10-8)
Id	Label	Module
hsa-mir-200b-3p	hsa-mir-200b-3p	1
hsa-mir-146a-5p	hsa-mir-146a-5p	1
hsa-mir-34c-5p	hsa-mir-34c-5p	1
RHOA	RHOA	1
ATP6V1E1	ATP6V1E1	1
BCL2	BCL2	1
CDKN1B	CDKN1B	1
E2F3	E2F3	1
MKNK2	MKNK2	1
LDHA	LDHA	1
SMAD2	SMAD2	1
MYB	MYB	1
NOTCH1	NOTCH1	1
PMAIP1	PMAIP1	1
SHOC2	SHOC2	1
CCNE2	CCNE2	1
PABPC1	PABPC1	1
SHCBP1	SHCBP1	1
PARD6B	PARD6B	1
CCND1	CCND1	1
SMAD4	SMAD4	1
SOX2	SOX2	1
PPP1R11	PPP1R11	1
EDEM3	EDEM3	1
TMEM167A	TMEM167A	1
GXYLT2	GXYLT2	1
hsa-mir-27a-5p	hsa-mir-27a-5p	2
TUBB2A	TUBB2A	2
EGFR	EGFR	2
SFRP1	SFRP1	2
UMPS	UMPS	2
MAZ	MAZ	2
VAV3	VAV3	2
POLL	POLL	2
AASDHPPT	AASDHPPT	2
UBXN2B	UBXN2B	2
hsa-mir-27b-5p	hsa-mir-27b-5p	3
PTPRJ	PTPRJ	3
YY1	YY1	3
RAB11FIP4	RAB11FIP4	3
UFM1	UFM1	3
TAOK1	TAOK1	3
hsa-mir-1246	hsa-mir-1246	4
PTPRD	PTPRD	4
SHOX2	SHOX2	4
MPP2	MPP2	4
USP48	USP48	4
CBX3	CBX3	4
LMNB2	LMNB2	4

## Sheet: module 1 functional enrichment
miRNet output: the table shows enrichment in Reactome and GO:BP terms for all genes present in the identified module (relevant subnetworks). Enrichment was assessed by hypergeometric test (FDR-adjusted pvalue<0.05).
Module 1 (seeds miR-34c-5p, miR-146a-5p and miR-200b-3p)
Reactome Pathway	Total	Expected	Hits	Pval	FDR
Pre-NOTCH Transcription and Translation	19	0.0479	3	1.25e-05	0.00103
Pre-NOTCH Expression and Processing	24	0.0605	3	2.6e-05	0.00103
Transcriptional regulation of pluripotent stem cells	30	0.0756	3	5.17e-05	0.00103
Cyclin D associated events in G1	30	0.0756	3	5.17e-05	0.00103
G1 Phase	30	0.0756	3	5.17e-05	0.00103
Loss of Function of SMAD2/3 in Cancer	7	0.0176	2	0.000124	0.00177
SMAD2/3 MH2 Domain Mutants in Cancer	7	0.0176	2	0.000124	0.00177
BH3-only proteins associate with and inactivate anti-apoptotic BCL-2 members	8	0.0202	2	0.000166	0.00184
Signaling by TGF-beta Receptor Complex in Cancer	8	0.0202	2	0.000166	0.00184
Mitotic G1-G1/S phases	126	0.317	4	0.000228	0.00228
Signaling by Activin	12	0.0302	2	0.000388	0.00353
RHO GTPases activate CIT	15	0.0378	2	0.000615	0.00512
Signaling by TGF-beta Receptor Complex	72	0.181	3	0.000711	0.00547
Signaling by NODAL	19	0.0479	2	0.000996	0.00711
Signaling by NOTCH	86	0.217	3	0.00119	0.00793
Downregulation of SMAD2/3:SMAD4 transcriptional activity	22	0.0554	2	0.00134	0.00838
Activation of BH3-only proteins	23	0.0579	2	0.00146	0.00859
SMAD2/SMAD3:SMAD4 heterotrimer regulates transcription	28	0.0705	2	0.00217	0.0121
Diseases of signal transduction	235	0.592	4	0.00238	0.0125
TGF-beta receptor signaling activates SMADs	32	0.0806	2	0.00283	0.0142
Intrinsic Pathway for Apoptosis	36	0.0907	2	0.00358	0.017
Transcriptional activity of SMAD2/SMAD3:SMAD4 heterotrimer	43	0.108	2	0.00508	0.0231
Cyclin E associated events during G1/S transition	61	0.154	2	0.01	0.0435
Generic Transcription Pathway	189	0.476	3	0.011	0.0458
Gene Ontolgy: Biological Process (only the most significative 100 terms are shown)	Total	Expected	Hits	Pval	FDR
regulation of cell proliferation	1430	2.1	11	1.31e-06	0.000131
gland development	303	0.445	6	3.59e-06	0.00016
response to organic substance	2500	3.67	13	6.97e-06	0.00016
response to endogenous stimulus	1360	2	10	8.01e-06	0.00016
positive regulation of cellular component organization	560	0.823	7	9.85e-06	0.00016
G1/S transition of mitotic cell cycle	209	0.307	5	1.07e-05	0.00016
positive regulation of cell differentiation	571	0.839	7	1.12e-05	0.00016
negative regulation of cell proliferation	585	0.86	7	1.31e-05	0.000164
cell proliferation	1900	2.8	11	2.22e-05	0.000247
cell fate commitment	254	0.373	5	2.75e-05	0.000257
interphase of mitotic cell cycle	435	0.639	6	2.83e-05	0.000257
interphase	443	0.651	6	3.14e-05	0.000262
G1 phase of mitotic cell cycle	47	0.0691	3	4.26e-05	0.000328
G1 phase	49	0.072	3	4.83e-05	0.000345
positive regulation of metabolic process	2690	3.96	12	0.000105	0.0007
positive regulation of developmental process	817	1.2	7	0.000112	0.0007
response to chemical stimulus	3830	5.63	14	0.000154	0.000872
enzyme linked receptor protein signaling pathway	1180	1.73	8	0.000157	0.000872
response to abiotic stimulus	876	1.29	7	0.000173	0.000911
regulation of cellular protein metabolic process	1560	2.29	9	0.000184	0.00092
transcription initiation from RNA polymerase II promoter	219	0.322	4	0.000262	0.00125
regulation of cyclin-dependent protein kinase activity	89	0.131	3	0.000286	0.00128
regulation of cell differentiation	1290	1.89	8	0.000299	0.00128
positive regulation of cellular metabolic process	2530	3.71	11	0.000319	0.00128
mitotic cell cycle	968	1.42	7	0.000321	0.00128
epithelial to mesenchymal transition	96	0.141	3	0.000358	0.00138
positive regulation of signal transduction	998	1.47	7	0.000387	0.00143
response to hypoxia	245	0.36	4	0.000401	0.00143
negative regulation of RNA metabolic process	1020	1.51	7	0.000453	0.00156
DNA-dependent transcription, initiation	257	0.378	4	0.000481	0.0016
response to UV	112	0.165	3	0.000563	0.00165
response to ionizing radiation	112	0.165	3	0.000563	0.00165
cell cycle process	1420	2.08	8	0.000567	0.00165
cell cycle phase	1070	1.58	7	0.000602	0.00165
regulation of molecular function	2250	3.3	10	0.000602	0.00165
regulation of protein metabolic process	1820	2.68	9	0.000615	0.00165
positive regulation of protein metabolic process	1080	1.59	7	0.000636	0.00165
positive regulation of cysteine-type endopeptidase activity involved in apoptotic process	118	0.173	3	0.000655	0.00165
tube development	506	0.744	5	0.000694	0.00165
cell division	507	0.745	5	0.0007	0.00165
cell cycle	1860	2.73	9	0.000709	0.00165
positive regulation of cell proliferation	786	1.16	6	0.000723	0.00165
negative regulation of signal transduction	790	1.16	6	0.000743	0.00165
regulation of intracellular transport	290	0.426	4	0.000757	0.00165
developmental growth	290	0.426	4	0.000757	0.00165
regulation of developmental process	1880	2.76	9	0.000761	0.00165
negative regulation of cell cycle	520	0.764	5	0.000785	0.00167
negative regulation of nucleobase-containing compound metabolic process	1130	1.66	7	0.000826	0.00172
cell surface receptor signaling pathway	3340	4.9	12	0.000878	0.00176
regulation of cell growth	302	0.444	4	0.000881	0.00176
regulation of cellular component organization	1520	2.24	8	0.000934	0.00182
cell morphogenesis involved in differentiation	827	1.22	6	0.000945	0.00182
regulation of growth	548	0.805	5	0.000995	0.00187
growth	839	1.23	6	0.00102	0.00187
negative regulation of transcription from RNA polymerase II promoter	552	0.811	5	0.00103	0.00187
positive regulation of response to stimulus	1550	2.28	8	0.00106	0.00188
cellular protein metabolic process	4540	6.67	14	0.00107	0.00188
tissue morphogenesis	566	0.832	5	0.00115	0.00195
regulation of cell morphogenesis	325	0.478	4	0.00116	0.00195
protein complex assembly	861	1.27	6	0.00117	0.00195
regulation of neuron apoptotic process	150	0.22	3	0.00131	0.00215
regulation of cell cycle	886	1.3	6	0.00135	0.00218
cellular protein complex assembly	343	0.504	4	0.00141	0.00224
tube morphogenesis	347	0.51	4	0.00148	0.00231
negative regulation of cellular metabolic process	1660	2.45	8	0.00167	0.00257
neuron apoptotic process	169	0.248	3	0.00185	0.00279
metal ion transport	631	0.927	5	0.00187	0.00279
developmental maturation	177	0.26	3	0.00211	0.00297
organ morphogenesis	966	1.42	6	0.00211	0.00297
negative regulation of response to stimulus	967	1.42	6	0.00213	0.00297
positive regulation of cellular protein metabolic process	968	1.42	6	0.00214	0.00297
mitochondrial membrane organization	47	0.0691	2	0.00214	0.00297
regulation of catalytic activity	1730	2.55	8	0.00217	0.00297
transmembrane receptor protein serine/threonine kinase signaling pathway	388	0.57	4	0.00222	0.003
negative regulation of transcription, DNA-dependent	987	1.45	6	0.00236	0.00311
negative regulation of transcription, DNA-dependent	987	1.45	6	0.00236	0.00311
cell-cell junction organization	186	0.273	3	0.00243	0.00316
negative regulation of developmental process	674	0.991	5	0.00249	0.00319
regulation of binding	189	0.278	3	0.00254	0.00322
cellular component assembly	1790	2.63	8	0.00267	0.00334
homeostasis of number of cells	196	0.288	3	0.00282	0.00345
negative regulation of growth	197	0.29	3	0.00286	0.00345
skeletal muscle tissue development	197	0.29	3	0.00286	0.00345
regulation of anatomical structure morphogenesis	702	1.03	5	0.00298	0.00351
negative regulation of metabolic process	1820	2.68	8	0.00301	0.00351
positive regulation of translation	56	0.0823	2	0.00302	0.00351
cell cycle arrest	428	0.629	4	0.00317	0.00364
morphogenesis of an epithelium	440	0.647	4	0.0035	0.00398
regulation of neurogenesis	444	0.653	4	0.00362	0.00407
transforming growth factor beta receptor signaling pathway	221	0.325	3	0.00395	0.00433
regulation of cell migration	456	0.67	4	0.00398	0.00433
response to hormone stimulus	751	1.1	5	0.00398	0.00433
protein phosphorylation	1480	2.18	7	0.00404	0.00434
regulation of translation	228	0.335	3	0.00431	0.00459
response to light stimulus	229	0.337	3	0.00437	0.0046
macromolecular complex assembly	1120	1.65	6	0.00449	0.00468
transmembrane receptor protein tyrosine kinase signaling pathway	782	1.15	5	0.00474	0.00489
regulation of signal transduction	2440	3.58	9	0.00492	0.00501
sensory organ development	485	0.713	4	0.00496	0.00501
