# Supplementary material for: Comparative microRNA profiling of Trypanosoma cruzi infected human cells
Source: Front Cell Infect Microbiol. 2023 Jun 21;13:1187375. doi: 10.3389/fcimb.2023.1187375 (PMC10322668; doi:10.3389/fcimb.2023.1187375)
Supplement: Supplementary file 7 [file Table_6.xlsx]

## Sheet: Table_S6
Table S6. Summary statistics of Wald tests performed using DESeq2 for infection versus control contrast in THP1-derived macrophages. Wald tests were done with default |log2FC|>0 and |log2FC|>1 hypothesis. Apeglm shrinkage of log2FC estimations are also shown.
ID	baseMean	log2FoldChange	lfcSE	stat	pvalue	padj	name	apeglm	log2FCgt1.pa
MIMAT0005898	2524.05	9.57825	0.318272	30.0945	5.71439e-199	2.84005e-196	hsa-miR-1246	9.56142	2.23595e-157
MIMAT0004608	320.169	2.82361	0.217792	12.9647	1.93893e-38	4.81824e-36	hsa-miR-146a-3p	2.79261	1.17762e-14
MIMAT0000449	11734.5	2.39033	0.225739	10.5889	3.35552e-26	5.55897e-24	hsa-miR-146a-5p	2.35205	6.14945e-08
MIMAT0002819	43.5398	3.77653	0.417697	9.0413	1.54822e-19	1.92366e-17	hsa-miR-193b-3p	3.68734	3.13613e-09
MIMAT0005880	99.7658	8.96616	1.04715	8.56247	1.10476e-17	1.09813e-15	hsa-miR-1290	8.7323	3.91249e-12
MIMAT0004926	44.7022	2.77156	0.365224	7.58867	3.23217e-14	2.67731e-12	hsa-miR-708-5p	2.68054	8.61549e-05
MIMAT0041630	188.225	1.64107	0.219914	7.46235	8.49921e-14	6.03444e-12	hsa-miR-10399-3p	1.59269	0.0995559
MIMAT0022695	189.677	1.64248	0.223451	7.35051	1.97447e-13	1.22664e-11	hsa-miR-212-5p	1.59248	0.105971
MIMAT0004594	312.297	1.5142	0.208226	7.27194	3.54363e-13	1.95687e-11	hsa-miR-132-5p	1.46866	0.315745
MIMAT0004501	2139.41	1.45984	0.205718	7.09633	1.28112e-12	6.36719e-11	hsa-miR-27a-5p	1.41459	0.561423
MIMAT0000416_1	48.4298	2.48639	0.35447	7.01438	2.30968e-12	1.04355e-10	hsa-miR-1-3p	2.39213	0.00132695
MIMAT0004602	42.1298	2.48848	0.356944	6.97161	3.13341e-12	1.29775e-10	hsa-miR-125a-3p	2.39307	0.00132695
MIMAT0000646	43115.6	1.14527	0.165833	6.90616	4.97939e-12	1.90366e-10	hsa-miR-155-5p	1.11726	1
MIMAT0000426	407.051	1.3753	0.205819	6.68209	2.35558e-11	8.36232e-10	hsa-miR-132-3p	1.32854	1
MIMAT0031180	118.892	1.7923	0.270293	6.63094	3.33559e-11	1.10519e-09	hsa-miR-7977	1.72268	0.0995559
MIMAT0004927	48.0082	2.71923	0.413112	6.58231	4.63183e-11	1.43876e-09	hsa-miR-708-3p	2.59999	0.00132695
MIMAT0000416	55.8836	2.07148	0.337832	6.13168	8.69556e-10	2.54217e-08	hsa-miR-1-3p	1.9723	0.0489735
MIMAT0004749	458.988	-1.13184	0.189522	-5.97209	2.34232e-09	6.46739e-08	hsa-miR-424-3p	-1.0882	1
MIMAT0022259	29.9605	2.6939	0.460021	5.85604	4.74038e-09	1.23998e-07	hsa-miR-5100	2.54293	0.00882791
MIMAT0004766	411.724	1.0748	0.185627	5.79011	7.03385e-09	1.74791e-07	hsa-miR-146b-3p	1.03299	1
MIMAT0000084	35434.3	1.2158	0.212954	5.7092	1.13506e-08	2.6863e-07	hsa-miR-27a-3p	1.16311	1
MIMAT0000073	961.184	-1.07345	0.190046	-5.64839	1.61956e-08	3.65874e-07	hsa-miR-19a-3p	-1.0288	1
MIMAT0001618	92.1755	-1.64927	0.295777	-5.57605	2.4604e-08	5.31661e-07	hsa-miR-191-3p	-1.55995	0.591243
MIMAT0002875	19.9577	2.57856	0.47347	5.44608	5.14909e-08	1.06629e-06	hsa-miR-504-5p	2.41246	0.0299606
MIMAT0018968	11.8646	5.87391	1.12482	5.22209	1.76913e-07	3.51703e-06	hsa-miR-4449	5.46025	0.000882303
MIMAT0004678	640.026	1.02487	0.214939	4.7682	1.8588e-06	3.55316e-05	hsa-miR-99b-3p	0.967762	1
MIMAT0000066	2255.56	0.775177	0.165644	4.67977	2.87199e-06	5.28658e-05	hsa-let-7e-5p	0.740784	1
MIMAT0004928	149.369	1.33361	0.28678	4.65028	3.31481e-06	5.88378e-05	hsa-miR-147b-3p	1.23977	1
MIMAT0000689	9760.4	1.02991	0.22349	4.60832	4.05936e-06	6.95691e-05	hsa-miR-99b-5p	0.964269	1
MIMAT0004551	89.5337	-1.17659	0.261328	-4.50235	6.7206e-06	0.000111338	hsa-miR-30d-3p	-1.09439	1
MIMAT0000437	45.6949	-1.60478	0.364601	-4.40146	1.07525e-05	0.000172386	hsa-miR-145-5p	-1.46441	1
MIMAT0000254	10.8791	2.76577	0.630164	4.38897	1.1389e-05	0.000176886	hsa-miR-10b-5p	2.47863	0.125443
MIMAT0001545_1	352.141	-0.828895	0.190624	-4.34833	1.3718e-05	0.000206601	hsa-miR-450a-5p	-0.782549	1
MIMAT0004658	22.4173	1.84743	0.425931	4.3374	1.44176e-05	0.000210752	hsa-miR-155-3p	1.6705	0.932691
MIMAT0000080_1	21002.9	0.830425	0.193408	4.29364	1.75764e-05	0.000249584	hsa-miR-24-3p	0.783461	1
MIMAT0041629	34.7021	1.67528	0.398934	4.1994	2.67629e-05	0.000369476	hsa-miR-10399-5p	1.51014	1
MIMAT0004909	551.111	-0.830264	0.200351	-4.14404	3.4124e-05	0.000458368	hsa-miR-450b-5p	-0.779017	1
MIMAT0000076	876277	0.989206	0.239553	4.12939	3.6373e-05	0.00047572	hsa-miR-21-5p	0.918521	1
MIMAT0000267	94.9367	1.00044	0.248962	4.01846	5.85797e-05	0.000746516	hsa-miR-210-3p	0.923236	1
MIMAT0000080	21645	0.784289	0.195591	4.00985	6.07584e-05	0.000754923	hsa-miR-24-3p	0.737227	1
MIMAT0004559	50.0122	1.23945	0.312058	3.97185	7.13165e-05	0.000864495	hsa-miR-181c-3p	1.12377	1
MIMAT0004680	561.676	-0.789332	0.200317	-3.94042	8.13403e-05	0.000962527	hsa-miR-130b-5p	-0.73825	1
MIMAT0004494	1264.3	0.66142	0.169257	3.90778	9.31498e-05	0.00107664	hsa-miR-21-3p	0.626461	1
MIMAT0005882	154.868	-0.87447	0.227281	-3.84752	0.000119317	0.00134774	hsa-miR-548k	-0.80877	1
MIMAT0000421	11.6206	2.09799	0.561754	3.73471	0.000187931	0.0020756	hsa-miR-122-5p	1.80622	0.966644
MIMAT0000067	69553.8	0.67942	0.184684	3.67882	0.000234318	0.00253165	hsa-let-7f-5p	0.638082	1
MIMAT0000250	94.5404	0.952388	0.262703	3.62534	0.00028858	0.00305158	hsa-miR-139-5p	0.8656	1
MIMAT0000074_1	1235.77	-0.677354	0.192667	-3.51567	0.000438645	0.00454181	hsa-miR-19b-3p	-0.630968	1
MIMAT0018940	22.906	1.4516	0.414683	3.50051	0.000464375	0.00461589	hsa-miR-4425	1.25604	1
MIMAT0000263	1950	-0.734596	0.209831	-3.50089	0.000463711	0.00461589	hsa-miR-199b-5p	-0.678759	1
MIMAT0016847	132.767	0.826644	0.239546	3.45088	0.000558765	0.00544522	hsa-miR-378c	0.754404	1
MIMAT0004911	35.3839	-1.25985	0.36601	-3.44213	0.000577146	0.00551618	hsa-miR-874-3p	-1.10017	1
MIMAT0000692	138868	-0.667638	0.194529	-3.43208	0.00059897	0.00561676	hsa-miR-30e-5p	-0.620359	1
MIMAT0000067_1	76348.8	0.629286	0.183926	3.42141	0.000622976	0.00573369	hsa-let-7f-5p	0.590117	1
MIMAT0003260	32.7542	-1.37873	0.407357	-3.38458	0.000712873	0.00644178	hsa-miR-592	-1.18587	1
MIMAT0000269	37.5324	1.28965	0.381896	3.37695	0.000732945	0.00650489	hsa-miR-212-3p	1.11596	1
MIMAT0004773	47.1237	1.06516	0.316585	3.36451	0.000766785	0.00668583	hsa-miR-500a-5p	0.940584	1
MIMAT0004481_1	450.27	-0.754476	0.225746	-3.34214	0.000831338	0.0071237	hsa-let-7a-3p	-0.690041	1
MIMAT0000278	63282.9	-0.740726	0.224761	-3.29562	0.000982038	0.00821118	hsa-miR-221-3p	-0.678409	1
MIMAT0004776	19.7704	-1.58581	0.481571	-3.29299	0.000991289	0.00821118	hsa-miR-505-5p	-1.33308	1
MIMAT0004692	12603.4	-0.528487	0.161564	-3.27108	0.00107138	0.0087291	hsa-miR-340-5p	-0.497865	1
MIMAT0000759	8578.81	-0.688523	0.214873	-3.20433	0.00135378	0.0107204	hsa-miR-148b-3p	-0.640898	1
MIMAT0001545	363.299	-0.600312	0.187408	-3.20324	0.00135892	0.0107204	hsa-miR-450a-5p	-0.558003	1
MIMAT0000101_1	10707.2	0.618815	0.194528	3.18111	0.00146711	0.011393	hsa-miR-103a-3p	0.574116	1
MIMAT0000245	27184.5	-0.512354	0.162898	-3.14525	0.00165946	0.0126885	hsa-miR-30d-5p	-0.481179	1
MIMAT0000422_2	66.5764	0.987281	0.315081	3.13342	0.00172783	0.0128169	hsa-miR-124-3p	0.862239	1
MIMAT0002876	166.061	-0.853968	0.272474	-3.13412	0.0017237	0.0128169	hsa-miR-505-3p	-0.759665	1
MIMAT0000101	10866.6	0.613666	0.196525	3.12258	0.00179271	0.0131026	hsa-miR-103a-3p	0.55873	1
MIMAT0004819	150.215	-0.800202	0.259147	-3.08782	0.00201628	0.014523	hsa-miR-671-3p	-0.715103	1
MIMAT0005875	39.8306	-1.06483	0.345801	-3.07931	0.00207481	0.0147312	hsa-miR-548j-5p	-0.915573	1
MIMAT0000062	21830.6	0.506332	0.165425	3.06079	0.00220752	0.015238	hsa-let-7a-5p	0.474511	1
MIMAT0000732	12008.6	0.697864	0.227882	3.06239	0.00219576	0.015238	hsa-miR-378a-3p	0.634326	1
MIMAT0000424	6437.53	-0.627102	0.206875	-3.03132	0.00243491	0.0165774	hsa-miR-128-3p	-0.5749	1
MIMAT0022720	57.3731	-0.994974	0.328748	-3.02656	0.00247357	0.016613	hsa-miR-1304-3p	-0.858114	1
MIMAT0000752	644.492	-0.633161	0.216793	-2.92058	0.00349378	0.0231521	hsa-miR-328-3p	-0.576019	1
MIMAT0004481	503.457	-0.635332	0.219682	-2.89205	0.0038274	0.0250292	hsa-let-7a-3p	-0.576423	1
MIMAT0000242	14.6573	1.42765	0.4947	2.88589	0.00390307	0.0250444	hsa-miR-129-5p	1.13787	1
MIMAT0022709	21.0408	-1.41147	0.489466	-2.88369	0.0039305	0.0250444	hsa-miR-652-5p	-1.13051	1
MIMAT0039764	288.328	0.566838	0.198732	2.85227	0.00434087	0.0269676	hsa-miR-1843	0.52119	1
MIMAT0000062_1	22484	0.476093	0.1667	2.85599	0.00429023	0.0269676	hsa-let-7a-5p	0.448645	1
MIMAT0004597	9787.45	0.580554	0.204681	2.83638	0.00456277	0.0279963	hsa-miR-140-3p	0.532001	1
MIMAT0000062_2	22878.4	0.460789	0.166055	2.77492	0.00552151	0.0334657	hsa-let-7a-5p	0.43265	1
MIMAT0004485	51.2769	0.842069	0.305114	2.75985	0.00578281	0.0346272	hsa-let-7e-3p	0.724894	1
MIMAT0041622	213.118	0.601801	0.218829	2.7501	0.0059577	0.0352497	hsa-miR-10395-3p	0.545496	1
MIMAT0002821	89.8263	0.696146	0.25371	2.74387	0.00607201	0.0355034	hsa-miR-181d-5p	0.617428	1
MIMAT0000072	524.767	0.569517	0.21144	2.69351	0.00707033	0.0408599	hsa-miR-18a-5p	0.518055	1
MIMAT0000422_1	60.0046	0.878185	0.328598	2.67252	0.00752835	0.0430068	hsa-miR-124-3p	0.742182	1
MIMAT0000756	74.8883	-0.769687	0.289445	-2.65918	0.00783309	0.0442391	hsa-miR-326	-0.664904	1
MIMAT0000068	199.501	0.572805	0.216638	2.64406	0.00819183	0.0457454	hsa-miR-15a-5p	0.518653	1
MIMAT0003311	26.9424	-1.06647	0.406023	-2.62661	0.00862396	0.0476234	hsa-miR-641	-0.860475	1
MIMAT0000760	59.349	-0.838466	0.320888	-2.61296	0.00897618	0.0484909	hsa-miR-331-3p	-0.708903	1
MIMAT0000243	42004.8	-0.489705	0.18728	-2.61483	0.00892714	0.0484909	hsa-miR-148a-3p	-0.450853	1
MIMAT0004586	205.81	-0.560701	0.215078	-2.60697	0.00913485	0.0488174	hsa-miR-15b-3p	-0.507105	1
MIMAT0000417	586.725	0.653773	0.253017	2.58391	0.00976865	0.0516491	hsa-miR-15b-5p	0.577211	1
MIMAT0000691	54.5788	0.747575	0.290131	2.57668	0.00997547	0.0521874	hsa-miR-130b-3p	0.643504	1
MIMAT0005577	27.4276	-1.02841	0.40451	-2.54235	0.0110109	0.0570041	hsa-miR-1226-3p	-0.822984	1
MIMAT0004784	202.719	-0.622218	0.246171	-2.52759	0.0114848	0.0588449	hsa-miR-455-3p	-0.549775	1
MIMAT0000617	119.276	0.595399	0.236389	2.51872	0.0117781	0.0597316	hsa-miR-200c-3p	0.530158	1
MIMAT0022696	20.9085	-1.1276	0.452306	-2.49301	0.0126665	0.0635882	hsa-miR-301a-5p	-0.873096	1
MIMAT0000772	219.518	-0.549457	0.222546	-2.46896	0.0135505	0.0673459	hsa-miR-345-5p	-0.492772	1
MIMAT0004693	48.9496	0.745731	0.302998	2.46118	0.0138481	0.0681438	hsa-miR-330-5p	0.632603	1
MIMAT0002174	830.404	-0.572578	0.236155	-2.42458	0.015326	0.0732404	hsa-miR-484	-0.507751	1
MIMAT0000441_2	5093.19	0.490324	0.201714	2.43079	0.015066	0.0732404	hsa-miR-9-5p	0.446745	1
MIMAT0000435	1112.87	-0.44708	0.184269	-2.42624	0.0152563	0.0732404	hsa-miR-143-3p	-0.411159	1
MIMAT0000460_1	16.635	1.2015	0.500847	2.39894	0.0164428	0.0760937	hsa-miR-194-5p	0.885967	1
MIMAT0022834	329.393	-0.512133	0.213516	-2.39857	0.0164594	0.0760937	hsa-miR-365b-3p	-0.461253	1
MIMAT0005891	7.70684	-1.88221	0.784302	-2.39985	0.0164017	0.0760937	hsa-miR-1303	-1.21606	NA
MIMAT0004800	18.0981	1.13354	0.47359	2.3935	0.0166886	0.0760937	hsa-miR-550a-5p	0.850052	1
MIMAT0003150	1212.12	-0.437499	0.182659	-2.39516	0.0166129	0.0760937	hsa-miR-455-5p	-0.402857	1
MIMAT0004592	5.4326	-2.45794	1.03006	-2.38621	0.0170231	0.0769135	hsa-miR-125b-1-3p	-1.4663	NA
MIMAT0004811	9.08501	-1.65919	0.699581	-2.37169	0.0177071	0.0792832	hsa-miR-33b-3p	-1.10093	NA
MIMAT0000441	5124.33	0.461277	0.200687	2.29848	0.0215343	0.0942971	hsa-miR-9-5p	0.42112	1
MIMAT0000074	1379.85	-0.450373	0.195579	-2.30277	0.0212921	0.0942971	hsa-miR-19b-3p	-0.410217	1
MIMAT0000441_1	5096.8	0.475727	0.207424	2.2935	0.0218192	0.0942971	hsa-miR-9-5p	0.43352	1
MIMAT0000710	246.877	-0.536807	0.233991	-2.29414	0.0217825	0.0942971	hsa-miR-365a-3p	-0.475249	1
MIMAT0000764	799.548	-0.45851	0.200403	-2.28794	0.0221409	0.0948622	hsa-miR-339-5p	-0.416109	1
MIMAT0000222	400.815	0.528157	0.231614	2.28034	0.0225877	0.0951361	hsa-miR-192-5p	0.468936	1
MIMAT0004569	98.6754	0.559587	0.24507	2.28337	0.0224085	0.0951361	hsa-miR-222-5p	0.491608	1
MIMAT0004748	5294.2	-0.385637	0.172646	-2.23368	0.0255039	0.106516	hsa-miR-423-5p	-0.356853	1
MIMAT0027376	5.66854	-2.07246	0.932972	-2.22135	0.0263272	0.109039	hsa-miR-6737-3p	-1.14464	NA
MIMAT0021044	94.9282	-0.556566	0.251748	-2.21081	0.0270492	0.111103	hsa-miR-5010-3p	-0.484446	1
MIMAT0027370	4.9558	-2.28906	1.04236	-2.19603	0.0280901	0.114121	hsa-miR-6734-3p	-1.16469	NA
MIMAT0000078	10233.3	0.458998	0.209216	2.19389	0.0282433	0.114121	hsa-miR-23a-3p	0.414342	1
MIMAT0004489	29.0375	-0.829042	0.379358	-2.18538	0.0288607	0.115587	hsa-miR-16-1-3p	-0.650879	1
MIMAT0025849	36.3799	0.731014	0.33494	2.18252	0.0290712	0.115587	hsa-miR-6718-5p	0.594397	1
MIMAT0001541	9.58488	1.2997	0.599816	2.16684	0.0302471	0.119308	hsa-miR-449a	0.844922	NA
MIMAT0025484	11.3795	1.27049	0.588807	2.15773	0.0309487	0.121114	hsa-miR-6514-5p	0.833211	1
MIMAT0000064	177.001	0.499685	0.232585	2.1484	0.0316824	0.123017	hsa-let-7c-5p	0.441677	1
MIMAT0004792	22.1606	-1.03105	0.481708	-2.14041	0.0323217	0.124526	hsa-miR-92b-5p	-0.740921	1
MIMAT0000232	182.95	0.565527	0.265188	2.13255	0.0329615	0.126014	hsa-miR-199a-3p	0.486458	1
MIMAT0000422	62.8047	0.722623	0.346811	2.08362	0.0371946	0.141112	hsa-miR-124-3p	0.577666	1
MIMAT0000071	313.38	0.411232	0.197943	2.07753	0.0377526	0.142144	hsa-miR-17-3p	0.373167	1
MIMAT0004498	85.0906	-0.599352	0.28939	-2.07109	0.0383506	0.14331	hsa-miR-25-5p	-0.502981	1
MIMAT0000275_1	52.043	-0.629228	0.30542	-2.0602	0.039379	0.146055	hsa-miR-218-5p	-0.520369	1
MIMAT0000094	89.0098	0.582902	0.283423	2.05665	0.03972	0.146228	hsa-miR-95-3p	0.49196	1
MIMAT0000063	17092.9	0.356512	0.173931	2.04974	0.0403902	0.14725	hsa-let-7b-5p	0.331512	1
MIMAT0004553	21.3438	0.859112	0.419551	2.04769	0.0405899	0.14725	hsa-miR-7-1-3p	0.64109	1
MIMAT0003885	119.001	-0.497155	0.24382	-2.03902	0.0414478	0.148198	hsa-miR-454-3p	-0.433259	1
MIMAT0000440	45718.2	-0.42803	0.209847	-2.03972	0.0413784	0.148198	hsa-miR-191-5p	-0.393919	1
MIMAT0018356	15.1508	-1.05646	0.520051	-2.03146	0.0422083	0.14984	hsa-miR-3940-3p	-0.721476	1
MIMAT0003333	81.4927	-0.579324	0.287368	-2.01596	0.0438037	0.1544	hsa-miR-549a-3p	-0.485748	1
MIMAT0027445	6.03292	-1.73766	0.863797	-2.01165	0.0442568	0.154899	hsa-miR-6772-3p	-0.865737	NA
MIMAT0003886	1059.23	0.390316	0.19603	1.9911	0.0464699	0.161507	hsa-miR-769-5p	0.354326	1
MIMAT0004591_1	35.9361	0.751491	0.380225	1.97643	0.0481055	0.166031	hsa-miR-124-5p	0.57771	1
MIMAT0004957	31.707	-0.763202	0.388469	-1.96464	0.049456	0.168353	hsa-miR-760	-0.581249	1
MIMAT0000753	1641.6	-0.370133	0.18814	-1.96733	0.0491453	0.168353	hsa-miR-342-3p	-0.337013	1
MIMAT0004601	25.4976	-0.784137	0.400911	-1.95589	0.0504784	0.170665	hsa-miR-145-3p	-0.589861	1
MIMAT0000099_1	10696.6	0.48306	0.247862	1.94891	0.0513066	0.172293	hsa-miR-101-3p	0.4184	1
MIMAT0018933	27.4736	-0.760736	0.395511	-1.92343	0.0544265	0.174979	hsa-miR-4420	-0.573038	1
MIMAT0027366	12.1229	-1.16156	0.603841	-1.92362	0.0544025	0.174979	hsa-miR-6732-3p	-0.714751	1
MIMAT0013518	4.20587	-2.03249	1.06067	-1.91624	0.0553347	0.174979	hsa-miR-2682-3p	-0.791366	NA
MIMAT0027378	7.16727	-1.48921	0.778082	-1.91395	0.0556271	0.174979	hsa-miR-6738-3p	-0.766302	NA
MIMAT0005948	57.1037	0.629154	0.327499	1.92109	0.0547205	0.174979	hsa-miR-664a-5p	0.50586	1
MIMAT0004496	37.801	0.648703	0.337909	1.91975	0.0548889	0.174979	hsa-miR-23a-5p	0.516658	1
MIMAT0026737	14.2476	-1.01498	0.528543	-1.92033	0.0548166	0.174979	hsa-miR-548j-3p	-0.671102	1
MIMAT0019074	61.6248	-0.777341	0.401081	-1.93811	0.0526095	0.174979	hsa-miR-378i	-0.582777	1
MIMAT0000418	280.232	-0.419781	0.219156	-1.91544	0.0554358	0.174979	hsa-miR-23b-3p	-0.372455	1
MIMAT0000279	22724.4	-0.406201	0.209795	-1.93618	0.0528459	0.174979	hsa-miR-222-3p	-0.373895	1
MIMAT0000244_1	37045.5	-0.433617	0.22748	-1.90618	0.0566274	0.177005	hsa-miR-30c-5p	-0.387726	1
MIMAT0000232_1	181.748	0.505002	0.265762	1.9002	0.0574063	0.178318	hsa-miR-199a-3p	0.430268	1
MIMAT0009451	313.456	-0.414414	0.219316	-1.88958	0.0588147	0.181558	hsa-miR-1976	-0.36745	1
MIMAT0003247	67.3216	-0.529608	0.280829	-1.88587	0.0593124	0.181965	hsa-miR-582-5p	-0.443941	1
MIMAT0000261	766.099	0.352213	0.187321	1.88027	0.0600719	0.183164	hsa-miR-183-5p	0.321608	1
MIMAT0000100_1	140.824	0.450995	0.240475	1.87543	0.0607333	0.184051	hsa-miR-29b-3p	0.392922	1
MIMAT0000099	9614.81	0.468457	0.25078	1.868	0.0617618	0.186034	hsa-miR-101-3p	0.403583	1
MIMAT0004495	53.3858	0.558607	0.29999	1.86209	0.0625907	0.186273	hsa-miR-22-5p	0.459655	1
MIMAT0004796	46.3894	0.58158	0.312175	1.86299	0.0624633	0.186273	hsa-miR-576-3p	0.473036	1
MIMAT0000244	37408.2	-0.421202	0.228795	-1.84096	0.0656278	0.192519	hsa-miR-30c-5p	-0.378438	1
MIMAT0019880	16.3464	0.908307	0.493798	1.83943	0.0658517	0.192519	hsa-miR-4746-5p	0.608474	1
MIMAT0022925	4.14807	-1.97033	1.07039	-1.84077	0.0656559	0.192519	hsa-miR-503-3p	-0.699385	NA
MIMAT0004808	190.43	-0.395634	0.21588	-1.83266	0.0668529	0.194304	hsa-miR-625-3p	-0.351298	1
MIMAT0000252_1	4371.67	0.445883	0.2448	1.82142	0.0685437	0.198059	hsa-miR-7-5p	0.382039	1
MIMAT0027475	10.52	-1.14248	0.629346	-1.81534	0.0694711	0.199579	hsa-miR-6787-3p	-0.661871	1
MIMAT0015056_1	4.66865	-1.71218	0.957746	-1.78772	0.0738208	0.210856	hsa-miR-3179	-0.674707	NA
MIMAT0000275	55.1182	-0.530852	0.297791	-1.78263	0.0746466	0.211996	hsa-miR-218-5p	-0.435497	1
MIMAT0004585	39.0479	-0.613756	0.346039	-1.77367	0.0761186	0.212533	hsa-let-7i-3p	-0.479047	1
MIMAT0004497	899.315	0.342845	0.193089	1.77558	0.0758024	0.212533	hsa-miR-24-2-5p	0.310867	1
MIMAT0002177_1	15.8452	-0.909405	0.512145	-1.77568	0.0757858	0.212533	hsa-miR-486-5p	-0.594059	1
MIMAT0015056_2	3.89837	-1.93011	1.0924	-1.76684	0.0772545	0.213308	hsa-miR-3179	-0.637182	NA
MIMAT0000419	5148.09	0.330789	0.187214	1.7669	0.0772455	0.213308	hsa-miR-27b-3p	0.301636	1
MIMAT0003294	13.5047	0.87348	0.49729	1.75648	0.0790064	0.21694	hsa-miR-625-5p	0.574899	1
MIMAT0000095	109.551	-0.438995	0.251153	-1.74792	0.0804782	0.219767	hsa-miR-96-5p	-0.376243	1
MIMAT0005919_1	66.7556	-0.58157	0.336423	-1.72869	0.0838648	0.227764	hsa-miR-548o-3p	-0.456385	1
MIMAT0027587	397.04	0.394975	0.228976	1.72496	0.0845347	0.228335	hsa-miR-6842-3p	0.346508	1
MIMAT0000415	68653.7	0.289775	0.168273	1.72205	0.08506	0.22838	hsa-let-7i-5p	0.271672	1
MIMAT0000252	4349.88	0.425408	0.24736	1.71979	0.08547	0.22838	hsa-miR-7-5p	0.366524	1
MIMAT0004487	115.403	-0.411216	0.239488	-1.71706	0.0859674	0.22848	hsa-let-7f-2-3p	-0.356254	1
MIMAT0022726	26.0123	-0.70053	0.408745	-1.71386	0.086555	0.228818	hsa-miR-1306-5p	-0.508498	1
MIMAT0004775	166.921	0.404133	0.239274	1.689	0.0912197	0.239874	hsa-miR-502-3p	0.350679	1
MIMAT0018186	24.959	-0.685216	0.411311	-1.66593	0.0957272	0.250402	hsa-miR-3912-3p	-0.493487	1
MIMAT0015066	5.90391	-1.37517	0.832877	-1.65111	0.0987159	0.25553	hsa-miR-3065-5p	-0.583245	NA
MIMAT0004514	16.7824	0.754376	0.456836	1.65131	0.0986763	0.25553	hsa-miR-29b-1-5p	0.51241	1
MIMAT0000075	29328	0.365166	0.222434	1.64169	0.100655	0.257864	hsa-miR-20a-5p	0.317816	1
MIMAT0004502	2797.45	0.338049	0.205607	1.64415	0.100145	0.257864	hsa-miR-28-3p	0.302816	1
MIMAT0005825	35.1336	-0.581776	0.356668	-1.63114	0.102861	0.262163	hsa-miR-1180-3p	-0.444028	1
MIMAT0003389	512.414	-0.399896	0.246583	-1.62175	0.104857	0.265888	hsa-miR-542-3p	-0.342952	1
MIMAT0000104	217.939	-0.425889	0.265845	-1.60202	0.109151	0.27537	hsa-miR-107	-0.357874	1
MIMAT0015041	99.225	0.392584	0.24612	1.59509	0.110692	0.276615	hsa-miR-1260b	0.337403	1
MIMAT0004614	534.503	0.31261	0.196018	1.5948	0.110757	0.276615	hsa-miR-193a-5p	0.282086	1
MIMAT0000082	12428.4	-0.316243	0.201333	-1.57074	0.116242	0.27966	hsa-miR-26a-5p	-0.282197	1
MIMAT0000091	37.1179	-0.598783	0.379529	-1.5777	0.114635	0.27966	hsa-miR-33a-5p	-0.442985	1
MIMAT0010251	19.9357	0.685364	0.43577	1.57276	0.115774	0.27966	hsa-miR-449c-5p	0.472579	1
MIMAT0004800_1	14.7477	0.81853	0.521447	1.56973	0.116478	0.27966	hsa-miR-550a-5p	0.505129	1
MIMAT0000081	5385.89	-0.322885	0.204931	-1.57558	0.115123	0.27966	hsa-miR-25-3p	-0.288232	1
MIMAT0000707	196.837	0.338195	0.21423	1.57865	0.114416	0.27966	hsa-miR-363-3p	0.299902	1
MIMAT0031074	24.4201	-0.655035	0.417102	-1.57045	0.116311	0.27966	hsa-miR-450a-2-3p	-0.463796	1
MIMAT0001341	146.215	-0.395198	0.25015	-1.57984	0.114143	0.27966	hsa-miR-424-5p	-0.337412	1
MIMAT0004797	530.676	-0.383031	0.2457	-1.55894	0.119011	0.284368	hsa-miR-582-3p	-0.328179	1
MIMAT0000092	60712.2	-0.311431	0.203646	-1.52927	0.126197	0.300094	hsa-miR-92a-3p	-0.285088	1
MIMAT0000686	697.757	0.29844	0.198535	1.50321	0.132785	0.312767	hsa-miR-34c-5p	0.268385	1
MIMAT0004549	468.551	-0.302734	0.201305	-1.50386	0.132618	0.312767	hsa-miR-148a-5p	-0.270847	1
MIMAT0000272	45.4133	0.497983	0.332025	1.49984	0.133657	0.313313	hsa-miR-215-5p	0.387626	1
MIMAT0000086	11830.5	0.268863	0.179547	1.49745	0.134277	0.313313	hsa-miR-29a-3p	0.246312	1
MIMAT0031179	40.2521	0.526464	0.352514	1.49346	0.135317	0.314265	hsa-miR-7976	0.399883	1
MIMAT0030021	168.14	0.398835	0.272795	1.46203	0.143732	0.332254	hsa-miR-7706	0.331999	1
MIMAT0000253	2853.72	-0.309132	0.212043	-1.45787	0.144876	0.333348	hsa-miR-10a-5p	-0.273181	1
MIMAT0004801	94.1401	-0.361775	0.248735	-1.45446	0.145819	0.333972	hsa-miR-590-3p	-0.308154	1
MIMAT0000693	9183.79	0.277631	0.191593	1.44906	0.14732	0.335862	hsa-miR-30e-3p	0.25182	1
MIMAT0003266	162.618	-0.381754	0.265428	-1.43825	0.150362	0.341232	hsa-miR-598-3p	-0.319002	1
MIMAT0004697	132.709	-0.330828	0.23291	-1.42041	0.155488	0.349884	hsa-miR-151a-5p	-0.286479	1
MIMAT0003338	609.187	-0.354156	0.249391	-1.42009	0.155582	0.349884	hsa-miR-660-5p	-0.300988	1
MIMAT0000085	850.246	0.290934	0.20605	1.41195	0.157963	0.353638	hsa-miR-28-5p	0.259474	1
MIMAT0000096	2680.49	0.237492	0.169059	1.40479	0.160084	0.356779	hsa-miR-98-5p	0.219335	1
MIMAT0000443	2463.18	0.310756	0.222047	1.39951	0.161661	0.358686	hsa-miR-125a-5p	0.272809	1
MIMAT0018926_1	19.6572	0.589805	0.422303	1.39664	0.162522	0.358993	hsa-miR-378d	0.406059	1
MIMAT0000460	11.2426	0.770828	0.553478	1.3927	0.163711	0.360019	hsa-miR-194-5p	0.440151	1
MIMAT0022727	173.033	-0.390804	0.283531	-1.37835	0.168096	0.368034	hsa-miR-1307-5p	-0.319351	1
MIMAT0004702	469.576	-0.261521	0.190392	-1.37359	0.169568	0.369629	hsa-miR-339-3p	-0.235919	1
MIMAT0019811	9.90054	-0.836228	0.612014	-1.36635	0.171828	0.371297	hsa-miR-4709-5p	-0.440756	NA
MIMAT0004568	3230.64	-0.285058	0.208303	-1.36848	0.171163	0.371297	hsa-miR-221-5p	-0.252606	1
MIMAT0037328	10.7384	-0.833361	0.61106	-1.3638	0.172632	0.37142	hsa-miR-549a-5p	-0.438011	1
MIMAT0004985	93.7117	-0.349217	0.256892	-1.35939	0.174022	0.372797	hsa-miR-942-5p	-0.294221	1
MIMAT0005889	6.77198	-1.05239	0.777835	-1.35297	0.176064	0.373948	hsa-miR-548l	-0.428929	NA
MIMAT0022842	20.4435	0.590862	0.43615	1.35472	0.175506	0.373948	hsa-miR-98-3p	0.39758	1
MIMAT0004929	83.317	-0.366058	0.271747	-1.34705	0.177964	0.376374	hsa-miR-190b-5p	-0.302954	1
MIMAT0000231	9.1795	-0.849084	0.632634	-1.34214	0.17955	0.378121	hsa-miR-199a-5p	-0.432015	NA
MIMAT0002809	48743.1	0.269829	0.202398	1.33316	0.182478	0.381057	hsa-miR-146b-5p	0.240002	1
MIMAT0015013	27.4978	-0.533095	0.399283	-1.33513	0.181833	0.381057	hsa-miR-548u	-0.376377	1
MIMAT0027507	5.87568	-1.05471	0.793166	-1.32975	0.1836	0.381795	hsa-miR-6803-3p	-0.420871	NA
MIMAT0000242_1	8.12226	0.850718	0.642324	1.32444	0.185358	0.382005	hsa-miR-129-5p	0.416545	NA
MIMAT0000252_2	5067.62	0.331642	0.250668	1.32303	0.185825	0.382005	hsa-miR-7-5p	0.281821	1
MIMAT0000445	1817.81	0.254356	0.192332	1.32249	0.186006	0.382005	hsa-miR-126-3p	0.229684	1
MIMAT0000761	18.9264	0.57322	0.434358	1.3197	0.186937	0.382335	hsa-miR-324-5p	0.384714	1
MIMAT0004589	37.6893	0.427159	0.327226	1.30539	0.191759	0.390591	hsa-miR-30b-3p	0.330408	1
MIMAT0015051	9.04449	0.910599	0.700594	1.29975	0.193686	0.391627	hsa-miR-3174	0.403425	NA
MIMAT0004591_2	33.863	0.499577	0.384499	1.29929	0.193844	0.391627	hsa-miR-124-5p	0.358878	1
MIMAT0017994	57.112	0.371067	0.286152	1.29675	0.194718	0.391801	hsa-miR-3615	0.302211	1
MIMAT0005792_1	25.5317	0.506179	0.392732	1.28887	0.197444	0.394095	hsa-miR-320b	0.359393	1
MIMAT0005793_1	11.7854	-0.730018	0.565436	-1.29107	0.196679	0.394095	hsa-miR-320c	-0.40482	1
MIMAT0013517	195.458	0.340696	0.26498	1.28574	0.198534	0.394685	hsa-miR-2682-5p	0.284469	1
MIMAT0000258	14.5573	0.613423	0.478655	1.28155	0.199999	0.396014	hsa-miR-181c-5p	0.38451	1
MIMAT0004809	40.2786	0.431274	0.339584	1.27001	0.204082	0.402496	hsa-miR-628-5p	0.327981	1
MIMAT0000082_1	12342.7	-0.25237	0.205398	-1.22868	0.21919	0.430583	hsa-miR-26a-5p	-0.22454	1
MIMAT0000763	11.7352	0.671495	0.551879	1.21674	0.223702	0.437716	hsa-miR-338-3p	0.372373	1
MIMAT0000257_1	564.016	-0.227598	0.187967	-1.21084	0.225958	0.440397	hsa-miR-181b-5p	-0.205393	1
MIMAT0000436	4.99129	-1.03771	0.859196	-1.20777	0.227135	0.440961	hsa-miR-144-3p	-0.361297	NA
MIMAT0005919	72.3841	-0.376339	0.31317	-1.20171	0.229477	0.442054	hsa-miR-548o-3p	-0.294332	1
MIMAT0005941	12.8062	0.607658	0.505099	1.20305	0.228958	0.442054	hsa-miR-1284	0.36197	1
MIMAT0000461	7.5384	0.825296	0.688593	1.19852	0.230713	0.442606	hsa-miR-195-5p	0.363577	NA
MIMAT0004509	52.2702	-0.39388	0.329497	-1.1954	0.231932	0.442606	hsa-miR-93-3p	-0.301634	1
MIMAT0006789	13.2615	-0.627505	0.525501	-1.19411	0.232435	0.442606	hsa-miR-1468-5p	-0.364094	1
MIMAT0027621	10.7957	-0.689934	0.586922	-1.17551	0.239789	0.454868	hsa-miR-6769b-3p	-0.362918	1
MIMAT0019059	254.388	0.227813	0.196589	1.15883	0.246526	0.465869	hsa-miR-1269b	0.204361	1
MIMAT0005797	343.266	-0.287537	0.251567	-1.14298	0.253046	0.476378	hsa-miR-1301-3p	-0.242194	1
MIMAT0030417	6.91931	-0.827286	0.735225	-1.12521	0.260498	0.488557	hsa-miR-6516-5p	-0.340386	NA
MIMAT0018183	92.4955	-0.319218	0.28592	-1.11646	0.264225	0.493684	hsa-miR-3909	-0.257637	1
MIMAT0001620	8.54306	0.67368	0.606643	1.11051	0.266781	0.496593	hsa-miR-200a-5p	0.335713	NA
MIMAT0027663	6.04486	-0.835699	0.768838	-1.08696	0.277053	0.513789	hsa-miR-6881-3p	-0.324778	NA
MIMAT0027371	9.86003	0.652883	0.6023	1.08398	0.278373	0.514317	hsa-miR-6735-5p	0.327225	NA
MIMAT0005792	41.5388	-0.354531	0.329857	-1.0748	0.282464	0.519756	hsa-miR-320b	-0.269969	1
MIMAT0004484	650.437	0.209	0.194837	1.07269	0.283408	0.519756	hsa-let-7d-3p	0.187717	1
MIMAT0022833	97.3296	0.259624	0.243409	1.06661	0.286146	0.522848	hsa-miR-365b-5p	0.221008	1
MIMAT0004500	21.7453	-0.452855	0.427349	-1.05968	0.289288	0.525105	hsa-miR-26b-3p	-0.299232	1
MIMAT0004682	2138.61	0.189849	0.179233	1.05923	0.289495	0.525105	hsa-miR-361-3p	0.173171	1
MIMAT0017352	17.4155	-0.506243	0.481067	-1.05233	0.292646	0.526975	hsa-miR-2277-5p	-0.30802	1
MIMAT0005800	73.5089	0.329957	0.313246	1.05335	0.292183	0.526975	hsa-miR-1298-5p	0.257121	1
MIMAT0000424_1	1457.06	-0.214734	0.205996	-1.04242	0.297217	0.533274	hsa-miR-128-3p	-0.187744	1
MIMAT0000762	11.7093	-0.572526	0.551003	-1.03906	0.298776	0.534142	hsa-miR-324-3p	-0.311754	1
MIMAT0017950	47.4273	0.31338	0.303579	1.03228	0.301939	0.537862	hsa-miR-2355-3p	0.247125	1
MIMAT0000703	423.366	0.196018	0.191186	1.02528	0.305233	0.541789	hsa-miR-361-5p	0.176615	1
MIMAT0015032_1	23.7795	0.440695	0.431829	1.02053	0.307476	0.543828	hsa-miR-3158-3p	0.288367	1
MIMAT0019776	14.7312	-0.524134	0.515069	-1.0176	0.308868	0.544352	hsa-miR-1343-3p	-0.301272	1
MIMAT0001340	20993.9	-0.185499	0.182915	-1.01413	0.310522	0.545333	hsa-miR-423-3p	-0.167656	1
MIMAT0022710	17.7277	0.490453	0.488228	1.00456	0.31511	0.551055	hsa-miR-659-5p	0.293085	1
MIMAT0000092_1	41886.9	-0.210751	0.21018	-1.00272	0.315998	0.551055	hsa-miR-92a-3p	-0.195079	1
MIMAT0003293	7.34594	0.712563	0.712594	0.999957	0.317331	0.551447	hsa-miR-624-5p	0.290904	NA
MIMAT0003298	5.55557	-0.83092	0.840251	-0.988894	0.322715	0.558848	hsa-miR-629-3p	-0.278434	NA
MIMAT0000318	171.325	0.221825	0.22662	0.978841	0.327658	0.560347	hsa-miR-200b-3p	0.192455	1
MIMAT0004591	31.5556	0.425416	0.432011	0.984734	0.324755	0.560347	hsa-miR-124-5p	0.278	1
MIMAT0000090	607.823	-0.221623	0.226129	-0.980073	0.32705	0.560347	hsa-miR-32-5p	-0.191438	1
MIMAT0000705	195.875	-0.207404	0.212077	-0.977967	0.328091	0.560347	hsa-miR-362-5p	-0.182112	1
MIMAT0000280	1215.92	-0.226322	0.232989	-0.971386	0.331356	0.563986	hsa-miR-223-3p	-0.193862	1
MIMAT0000226	8.26997	0.597093	0.61947	0.963877	0.335108	0.564901	hsa-miR-196a-5p	0.284826	NA
MIMAT0000459	20.1164	0.465018	0.484127	0.96053	0.336788	0.564901	hsa-miR-193a-3p	0.278751	1
MIMAT0005950	5.80286	-0.773464	0.803641	-0.962449	0.335824	0.564901	hsa-miR-1306-3p	-0.276702	NA
MIMAT0003242	22.1903	-0.413766	0.431472	-0.958964	0.337577	0.564901	hsa-miR-577	-0.26975	1
MIMAT0004672	1790.42	0.180913	0.188326	0.960634	0.336736	0.564901	hsa-miR-106b-3p	0.163445	1
MIMAT0000100	122.124	0.232716	0.244926	0.950148	0.342037	0.569196	hsa-miR-29b-3p	0.197317	1
MIMAT0001343	548.711	-0.207266	0.21832	-0.949367	0.342434	0.569196	hsa-miR-425-3p	-0.180375	1
MIMAT0004799	184.072	0.215896	0.228558	0.944599	0.344864	0.571324	hsa-miR-589-5p	0.186634	1
MIMAT0004810	741.271	0.163767	0.174367	0.939206	0.347625	0.571522	hsa-miR-629-5p	0.150079	1
MIMAT0022839	9.79539	-0.593196	0.631231	-0.939745	0.347349	0.571522	hsa-miR-3190-3p	-0.278275	NA
MIMAT0000414	88019.4	0.153814	0.164045	0.937633	0.348433	0.571522	hsa-let-7g-5p	0.152903	1
MIMAT0004703	51.7005	-0.286801	0.307526	-0.932607	0.351023	0.573876	hsa-miR-335-3p	-0.223618	1
MIMAT0004503	12.7717	0.488089	0.525519	0.928776	0.353005	0.575225	hsa-miR-29a-5p	0.272167	1
MIMAT0027384	4.63896	-0.816106	0.899288	-0.907502	0.364141	0.591432	hsa-miR-6741-3p	-0.246399	NA
MIMAT0004486	89.1373	-0.26349	0.292345	-0.901296	0.367431	0.594602	hsa-let-7f-1-3p	-0.209341	1
MIMAT0004688	166.123	-0.207567	0.230806	-0.899313	0.368486	0.594602	hsa-miR-374a-3p	-0.17823	1
MIMAT0002874	301.84	0.214805	0.244494	0.878572	0.379633	0.610608	hsa-miR-503-5p	0.182118	1
MIMAT0004518	961.382	-0.178279	0.203906	-0.874321	0.381943	0.612341	hsa-miR-16-2-3p	-0.157569	1
MIMAT0011161	71.0905	-0.251251	0.288939	-0.869562	0.38454	0.614522	hsa-miR-2116-3p	-0.200279	1
MIMAT0019214	12.3521	-0.483396	0.557905	-0.866449	0.386244	0.615267	hsa-miR-3173-5p	-0.254631	1
MIMAT0007881	12.0971	0.534672	0.623571	0.857435	0.391205	0.617234	hsa-miR-1908-5p	0.250195	1
MIMAT0000070	7145.85	0.225492	0.262534	0.858906	0.390392	0.617234	hsa-miR-17-5p	0.187096	1
MIMAT0026479	24.7776	-0.356433	0.414911	-0.859058	0.390309	0.617234	hsa-miR-152-5p	-0.236504	1
MIMAT0000231_1	8.80842	-0.54411	0.643585	-0.845436	0.397867	0.62508	hsa-miR-199a-5p	-0.247347	NA
MIMAT0005943	11.1606	-0.470169	0.5571	-0.843958	0.398693	0.62508	hsa-miR-1292-5p	-0.247108	1
MIMAT0004699	301.596	0.162716	0.19448	0.836674	0.402776	0.629495	hsa-miR-148b-5p	0.145906	1
MIMAT0004774	311.471	-0.18255	0.220194	-0.829039	0.407082	0.634231	hsa-miR-501-3p	-0.158454	1
MIMAT0025462	36.4755	0.27475	0.335116	0.819866	0.412293	0.640342	hsa-miR-6503-5p	0.205777	1
MIMAT0000450	97.0875	0.224592	0.276096	0.813456	0.415956	0.64402	hsa-miR-149-5p	0.182827	1
MIMAT0000259	1003.88	0.154355	0.191278	0.806965	0.419687	0.647777	hsa-miR-182-5p	0.138905	1
MIMAT0004984_2	109.764	-0.231637	0.290126	-0.798402	0.424638	0.65339	hsa-miR-941	-0.183941	1
MIMAT0005874	107.847	0.205832	0.26221	0.784988	0.432461	0.657287	hsa-miR-548e-3p	0.170308	1
MIMAT0027395	12.9592	0.420331	0.535223	0.785338	0.432255	0.657287	hsa-miR-6747-3p	0.227349	1
MIMAT0004976	7.05989	0.524915	0.664815	0.789566	0.429781	0.657287	hsa-miR-933	0.226274	NA
MIMAT0002872	51.1819	0.23968	0.303757	0.78905	0.430083	0.657287	hsa-miR-501-5p	0.187582	1
MIMAT0004694	113.172	0.181789	0.234049	0.776712	0.437329	0.660646	hsa-miR-342-5p	0.155734	1
MIMAT0004984_4	115.201	-0.197736	0.254387	-0.777304	0.43698	0.660646	hsa-miR-941	-0.164449	1
MIMAT0003339	176.501	0.166076	0.214811	0.773126	0.439448	0.661835	hsa-miR-421	0.145614	1
MIMAT0022266	6.74317	-0.542308	0.708827	-0.765078	0.444225	0.667008	hsa-miR-548ar-3p	-0.218901	NA
MIMAT0000433	2478.3	-0.162019	0.214031	-0.756989	0.449056	0.672215	hsa-miR-142-5p	-0.141338	1
MIMAT0018997	6.76053	-0.541376	0.720707	-0.751173	0.452549	0.672215	hsa-miR-4470	-0.213524	NA
MIMAT0027604	36.43	0.265365	0.352292	0.753254	0.451297	0.672215	hsa-miR-6852-5p	0.193145	1
MIMAT0027032	12.0835	-0.401711	0.537041	-0.748009	0.454455	0.672215	hsa-miR-500b-3p	-0.216129	1
MIMAT0001413	34.172	0.281779	0.375635	0.750142	0.453169	0.672215	hsa-miR-20b-5p	0.197828	1
MIMAT0004588	6.75913	-0.52622	0.7095	-0.741678	0.458283	0.675865	hsa-miR-27b-5p	-0.211213	NA
MIMAT0001631	6.68134	-0.536241	0.725245	-0.739393	0.459669	0.675903	hsa-miR-451a	-0.209887	NA
MIMAT0005936	242.441	0.163615	0.22793	0.717831	0.472862	0.689869	hsa-miR-1278	0.141283	1
MIMAT0015032	25.5292	0.286446	0.399468	0.71707	0.473331	0.689869	hsa-miR-3158-3p	0.193514	1
MIMAT0004700	15.0776	-0.371592	0.515839	-0.720365	0.4713	0.689869	hsa-miR-331-5p	-0.206593	1
MIMAT0004780	72.548	0.187723	0.262743	0.714473	0.474935	0.690183	hsa-miR-532-3p	0.15516	1
MIMAT0022280	8.12655	0.457762	0.644339	0.710436	0.477434	0.690343	hsa-miR-5582-3p	0.202958	NA
MIMAT0001635	15.2329	0.352399	0.49647	0.709809	0.477823	0.690343	hsa-miR-452-5p	0.202505	1
MIMAT0000442	42.4261	-0.236935	0.337855	-0.701292	0.483121	0.695303	hsa-miR-9-3p	-0.175266	1
MIMAT0037331	10.6693	-0.413136	0.590366	-0.699797	0.484054	0.695303	hsa-miR-147b-5p	-0.20229	1
MIMAT0000757	6371.42	-0.178767	0.26042	-0.686456	0.492425	0.70529	hsa-miR-151a-3p	-0.149742	1
MIMAT0004676	9.63063	-0.407597	0.595945	-0.68395	0.494007	0.705521	hsa-miR-34b-3p	-0.197002	NA
MIMAT0003241	92.5424	0.207501	0.305965	0.678187	0.497653	0.708692	hsa-miR-576-5p	0.161453	1
MIMAT0004673	17.992	0.305309	0.454235	0.672139	0.501495	0.710095	hsa-miR-29c-5p	0.18789	1
MIMAT0000438	1014.12	0.129335	0.192032	0.673506	0.500625	0.710095	hsa-miR-152-3p	0.116273	1
MIMAT0025463	207.145	0.136767	0.204524	0.66871	0.503681	0.711163	hsa-miR-6503-3p	0.121224	1
MIMAT0021129	5.99368	-0.514586	0.773263	-0.665473	0.505748	0.712059	hsa-miR-5196-3p	-0.183745	NA
MIMAT0031177	24.836	-0.267319	0.411571	-0.64951	0.516009	0.720664	hsa-miR-7974	-0.175694	1
MIMAT0004505	47.9487	-0.19924	0.305779	-0.651583	0.51467	0.720664	hsa-miR-32-3p	-0.154204	1
MIMAT0031893	11.4069	-0.365141	0.562448	-0.649199	0.51621	0.720664	hsa-miR-181b-2-3p	-0.186052	1
MIMAT0004611	143.796	-0.148798	0.23197	-0.641455	0.521227	0.72563	hsa-miR-185-3p	-0.127052	1
MIMAT0005592	5.30179	-0.525989	0.832692	-0.631674	0.5276	0.728381	hsa-miR-1237-3p	-0.169864	NA
MIMAT0000688	5.97988	-0.476569	0.751406	-0.634236	0.525927	0.728381	hsa-miR-301a-3p	-0.17578	NA
MIMAT0000087	3478.87	-0.118135	0.186749	-0.632589	0.527002	0.728381	hsa-miR-30a-5p	-0.106007	1
MIMAT0005911	33.4257	0.226132	0.360173	0.627843	0.530107	0.729815	hsa-miR-1260a	0.161965	1
MIMAT0003218	663.809	-0.119779	0.195088	-0.613972	0.539234	0.734244	hsa-miR-92b-3p	-0.106611	1
MIMAT0003884	35.9286	-0.228076	0.368745	-0.618519	0.536233	0.734244	hsa-miR-454-5p	-0.160289	1
MIMAT0004984_3	150.868	-0.158455	0.25636	-0.618096	0.536512	0.734244	hsa-miR-941	-0.13094	1
MIMAT0003880	41.5209	-0.202245	0.328343	-0.615956	0.537923	0.734244	hsa-miR-671-5p	-0.151318	1
MIMAT0005949	327.604	0.131821	0.216561	0.6087	0.542723	0.736977	hsa-miR-664a-3p	0.115248	1
MIMAT0010133	20.4714	-0.255477	0.422838	-0.604195	0.545714	0.739019	hsa-miR-2110	-0.164615	1
MIMAT0004681	19.2152	0.280877	0.46665	0.601901	0.54724	0.739072	hsa-miR-26a-2-3p	0.168529	1
MIMAT0027637	9.37555	-0.3583	0.598149	-0.599014	0.549164	0.739659	hsa-miR-6868-3p	-0.171254	NA
MIMAT0019864	9.04897	0.377404	0.635074	0.594267	0.552333	0.741918	hsa-miR-3064-5p	0.168029	NA
MIMAT0003297	29.4701	-0.246557	0.422923	-0.582984	0.559904	0.75006	hsa-miR-628-3p	-0.158589	1
MIMAT0003393	3885.77	-0.0961705	0.167606	-0.573791	0.56611	0.756334	hsa-miR-425-5p	-0.0880299	1
MIMAT0001080	345.049	0.125354	0.222261	0.563995	0.572757	0.763165	hsa-miR-196b-5p	0.108951	1
MIMAT0019729	57.6308	0.187103	0.336564	0.555921	0.578265	0.768264	hsa-miR-4661-5p	0.138789	1
MIMAT0019739	8.18573	-0.364225	0.657613	-0.553858	0.579676	0.768264	hsa-miR-4665-5p	-0.156172	NA
MIMAT0025486	7.16926	0.37665	0.686661	0.548524	0.583332	0.769274	hsa-miR-6515-5p	0.153512	NA
MIMAT0018926	15.6529	0.256303	0.467509	0.54823	0.583534	0.769274	hsa-miR-378d	0.153199	1
MIMAT0005794	15.6304	-0.256216	0.475054	-0.539342	0.589651	0.771201	hsa-miR-1296-5p	-0.150692	1
MIMAT0021022	9.22963	-0.328859	0.608008	-0.540879	0.588591	0.771201	hsa-miR-5001-3p	-0.153754	NA
MIMAT0000727	165.745	0.154134	0.284485	0.5418	0.587956	0.771201	hsa-miR-374a-5p	0.123453	1
MIMAT0000093	3714.98	-0.135847	0.255638	-0.531403	0.59514	0.776337	hsa-miR-93-5p	-0.111725	1
MIMAT0027372	13.9399	-0.277432	0.526164	-0.527273	0.598004	0.778032	hsa-miR-6735-3p	-0.149181	1
MIMAT0030416	11.3059	-0.295602	0.576232	-0.512991	0.607958	0.787615	hsa-miR-1273h-3p	-0.145037	1
MIMAT0000751	208.234	0.102285	0.202393	0.505377	0.613294	0.787615	hsa-miR-330-3p	0.0909214	1
MIMAT0027537	5.86065	-0.407589	0.804931	-0.506365	0.612601	0.787615	hsa-miR-6818-3p	-0.135118	NA
MIMAT0004563	968.547	-0.101455	0.199169	-0.50939	0.610479	0.787615	hsa-miR-199b-3p	-0.0897454	1
MIMAT0002871	532.9	-0.0964964	0.189219	-0.509972	0.610071	0.787615	hsa-miR-500a-3p	-0.0863191	1
MIMAT0004701	64.8123	-0.145175	0.294443	-0.49305	0.621977	0.796708	hsa-miR-338-5p	-0.113745	1
MIMAT0002891	220.586	0.103346	0.217912	0.474255	0.635318	0.811705	hsa-miR-18a-3p	0.0903536	1
MIMAT0000750	1312.96	-0.0853275	0.185034	-0.461146	0.644694	0.821571	hsa-miR-340-3p	-0.0765987	1
MIMAT0004984	80.0903	-0.129345	0.284124	-0.45524	0.648937	0.824863	hsa-miR-941	-0.102749	1
MIMAT0019738	50.9087	0.137592	0.304364	0.452063	0.651224	0.825658	hsa-miR-4664-3p	0.106888	1
MIMAT0017982	28.7151	-0.181144	0.405644	-0.446561	0.655192	0.826199	hsa-miR-3605-3p	-0.119033	1
MIMAT0004555	11.4592	-0.247101	0.550414	-0.448936	0.653478	0.826199	hsa-miR-10a-3p	-0.126615	1
MIMAT0004550	74.0665	0.129696	0.291739	0.444561	0.656637	0.826199	hsa-miR-30c-2-3p	0.102644	1
MIMAT0002888	6764.2	0.0922513	0.209567	0.4402	0.659793	0.828073	hsa-miR-532-5p	0.0813369	1
MIMAT0001536	14.2324	-0.216366	0.499718	-0.432975	0.665033	0.83179	hsa-miR-429	-0.121112	1
MIMAT0000069_1	1219.86	0.104289	0.241687	0.431505	0.666101	0.83179	hsa-miR-16-5p	0.0885826	1
MIMAT0005951	5250.57	-0.0723489	0.178201	-0.405996	0.684746	0.844463	hsa-miR-1307-3p	-0.0650122	1
MIMAT0003287	108.64	-0.098394	0.241773	-0.406969	0.684031	0.844463	hsa-miR-618	-0.0826497	1
MIMAT0000458	9.21453	-0.25472	0.625271	-0.407376	0.683732	0.844463	hsa-miR-190a-5p	-0.113865	NA
MIMAT0003887	29.5812	-0.152468	0.369403	-0.412742	0.679795	0.844463	hsa-miR-769-3p	-0.10623	1
MIMAT0020925	6.73463	-0.287418	0.699931	-0.410638	0.681338	0.844463	hsa-miR-550a-3-5p	-0.113173	NA
MIMAT0039323	10.4273	-0.246412	0.613705	-0.401515	0.688041	0.846427	hsa-miR-9903	-0.11231	1
MIMAT0004674	606.204	-0.0738614	0.192267	-0.38416	0.70086	0.853945	hsa-miR-30c-1-3p	-0.0658438	1
MIMAT0004945	1317.26	-0.0714302	0.186047	-0.383937	0.701025	0.853945	hsa-miR-744-5p	-0.0635532	1
MIMAT0025487	7.10066	0.263539	0.684526	0.384994	0.700242	0.853945	hsa-miR-6515-3p	0.106381	NA
MIMAT0000083	3277.86	-0.0788527	0.202782	-0.388854	0.697384	0.853945	hsa-miR-26b-5p	-0.0696075	1
MIMAT0000434	2463.02	0.0713129	0.187346	0.380649	0.703464	0.85482	hsa-miR-142-3p	0.0645065	1
MIMAT0004955	862.747	0.0977603	0.25862	0.378008	0.705425	0.855112	hsa-miR-374b-5p	0.0811816	1
MIMAT0019761	63.9984	-0.102313	0.282856	-0.361715	0.717565	0.86426	hsa-miR-4677-3p	-0.0812079	1
MIMAT0005793	15.0562	-0.179583	0.497623	-0.360882	0.718188	0.86426	hsa-miR-320c	-0.100516	1
MIMAT0003249	232.7	-0.0868794	0.23803	-0.364994	0.715116	0.86426	hsa-miR-584-5p	-0.0734807	1
MIMAT0003283	6.63043	-0.252528	0.710918	-0.355213	0.72243	0.864377	hsa-miR-615-3p	-0.0971348	NA
MIMAT0000069	659.318	0.10221	0.287424	0.355608	0.722134	0.864377	hsa-miR-16-5p	0.0816345	1
MIMAT0000442_1	48.378	0.106958	0.302328	0.353782	0.723502	0.864377	hsa-miR-9-3p	0.0832512	1
MIMAT0000681	20.5389	0.141546	0.417497	0.339036	0.734583	0.87551	hsa-miR-29c-3p	0.0915388	1
MIMAT0000456	3517.76	-0.0579432	0.176976	-0.327407	0.74336	0.881743	hsa-miR-186-5p	-0.0522028	1
MIMAT0000457	23.183	-0.135238	0.412259	-0.32804	0.742881	0.881743	hsa-miR-188-5p	-0.0874931	1
MIMAT0000682	79.0429	-0.0850806	0.26965	-0.315522	0.752365	0.8819	hsa-miR-200a-3p	-0.0687644	1
MIMAT0027449	12.977	-0.173755	0.544164	-0.319306	0.749494	0.8819	hsa-miR-6774-3p	-0.0891935	1
MIMAT0016888	183.265	0.0699315	0.218061	0.320697	0.74844	0.8819	hsa-miR-4326	0.0610238	1
MIMAT0000097	19.9722	0.137433	0.429211	0.3202	0.748816	0.8819	hsa-miR-99a-5p	0.0871455	1
MIMAT0022700	7.60094	0.2072	0.655136	0.316271	0.751797	0.8819	hsa-miR-450a-1-3p	0.0881811	NA
MIMAT0000098	2852.02	-0.0796126	0.25927	-0.307064	0.758794	0.887343	hsa-miR-100-5p	-0.0646315	1
MIMAT0027407	6.31868	0.216713	0.731171	0.296392	0.766931	0.894752	hsa-miR-6753-3p	0.080202	NA
MIMAT0026619	6.08438	0.216865	0.754367	0.287479	0.773745	0.900589	hsa-miR-597-3p	0.0774912	NA
MIMAT0041997	37.4384	-0.0934961	0.329174	-0.284032	0.776386	0.901048	hsa-miR-10527-5p	-0.0691595	1
MIMAT0000065	3458.04	0.0576326	0.204203	0.282232	0.777766	0.901048	hsa-let-7d-5p	0.0513233	1
MIMAT0000255	24.5532	-0.109114	0.405503	-0.269084	0.787865	0.910625	hsa-miR-34a-5p	-0.0712231	1
MIMAT0000257	426.867	0.0542546	0.209268	0.259259	0.795435	0.913005	hsa-miR-181b-5p	0.0478665	1
MIMAT0000077	6448.98	-0.0515863	0.198074	-0.260439	0.794525	0.913005	hsa-miR-22-3p	-0.0462279	1
MIMAT0004482	192.667	0.0584327	0.223056	0.261964	0.793349	0.913005	hsa-let-7b-3p	0.0508401	1
MIMAT0000429	57.2905	-0.0754734	0.314908	-0.239668	0.810588	0.917796	hsa-miR-137-3p	-0.0568895	1
MIMAT0016895	5.7321	-0.181525	0.755839	-0.240164	0.810203	0.917796	hsa-miR-2355-5p	-0.0643256	NA
MIMAT0004984_1	120.545	-0.0647114	0.267448	-0.241959	0.808812	0.917796	hsa-miR-941	-0.0522912	1
MIMAT0000455	5587.68	-0.042003	0.169774	-0.247406	0.804594	0.917796	hsa-miR-185-5p	-0.0401497	1
MIMAT0003239	306.415	0.0552031	0.230457	0.239537	0.810689	0.917796	hsa-miR-574-3p	0.0475645	1
MIMAT0026616	9.42152	-0.150065	0.609204	-0.246329	0.805427	0.917796	hsa-miR-579-5p	-0.0683131	NA
MIMAT0005892	33.1917	-0.0795859	0.34499	-0.23069	0.817555	0.921372	hsa-miR-1304-5p	-0.0573187	1
MIMAT0002177	13.7867	-0.120948	0.52056	-0.232343	0.816272	0.921372	hsa-miR-486-5p	-0.0644588	1
MIMAT0017981	6.54038	-0.181641	0.808541	-0.224653	0.822249	0.924565	hsa-miR-3605-5p	-0.0583694	NA
MIMAT0018934	13.1031	-0.107746	0.517339	-0.208269	0.835019	0.927362	hsa-miR-4421	-0.0577254	1
MIMAT0003220	7.55514	-0.142838	0.6829	-0.209163	0.834321	0.927362	hsa-miR-556-5p	-0.0570157	NA
MIMAT0004793	7.79522	0.142574	0.653778	0.218078	0.827369	0.927362	hsa-miR-556-3p	0.0606915	NA
MIMAT0004507	98.2905	-0.055725	0.268521	-0.207526	0.835599	0.927362	hsa-miR-92a-1-5p	-0.0449074	1
MIMAT0018205	32.2731	0.0764001	0.368904	0.2071	0.835932	0.927362	hsa-miR-3928-3p	0.0537043	1
MIMAT0000731	246.737	-0.0435266	0.209081	-0.208181	0.835088	0.927362	hsa-miR-378a-5p	-0.0378768	1
MIMAT0002870	17.5397	0.0955977	0.473922	0.201716	0.840139	0.929953	hsa-miR-499a-5p	0.0561047	1
MIMAT0018114	9.77721	-0.115953	0.589099	-0.196831	0.84396	0.932107	hsa-miR-3686	-0.0545724	NA
MIMAT0002807	5.6458	-0.145827	0.768412	-0.189777	0.849484	0.936127	hsa-miR-491-5p	-0.0502921	NA
MIMAT0000510	6398.3	0.0320977	0.174393	0.184053	0.853972	0.938991	hsa-miR-320a-3p	0.0296267	1
MIMAT0019872	8.54744	-0.106095	0.639737	-0.165841	0.868282	0.940512	hsa-miR-4742-5p	-0.0455622	NA
MIMAT0005902	26.3215	-0.0658574	0.383734	-0.171622	0.863734	0.940512	hsa-miR-1250-5p	-0.0443658	1
MIMAT0003312	5.82091	0.126151	0.737883	0.170963	0.864253	0.940512	hsa-miR-642a-5p	0.0463156	NA
MIMAT0026477	14.6829	-0.0809216	0.481648	-0.16801	0.866575	0.940512	hsa-miR-128-1-5p	-0.0460543	1
MIMAT0027586	4.63535	0.150675	0.875282	0.172145	0.863324	0.940512	hsa-miR-6842-5p	0.0440533	NA
MIMAT0000256_1	1533.37	-0.0298787	0.180607	-0.165435	0.868602	0.940512	hsa-miR-181a-5p	-0.0266954	1
MIMAT0004975	16.9789	-0.0845378	0.475817	-0.177669	0.858983	0.940512	hsa-miR-509-3-5p	-0.0485868	1
MIMAT0003246	15.8286	0.0755631	0.486851	0.155208	0.876658	0.947171	hsa-miR-581	0.0433472	1
MIMAT0004980	6.94789	0.109415	0.724672	0.150985	0.879987	0.948706	hsa-miR-937-3p	0.0411409	NA
MIMAT0019873	17.8071	0.0611572	0.450696	0.135695	0.892062	0.953231	hsa-miR-4742-3p	0.0374804	1
MIMAT0015053	15.2066	0.0636625	0.485862	0.13103	0.895752	0.953231	hsa-miR-3176	0.0366659	1
MIMAT0000431	938.865	0.0244026	0.19099	0.127769	0.898332	0.953231	hsa-miR-140-5p	0.0221424	1
MIMAT0003245	7.62083	0.0857156	0.678891	0.126258	0.899528	0.953231	hsa-miR-580-3p	0.0349618	NA
MIMAT0000680	725.49	-0.0251124	0.194479	-0.129127	0.897257	0.953231	hsa-miR-106b-5p	-0.0220593	1
MIMAT0004558	594.909	-0.0274126	0.19598	-0.139874	0.88876	0.953231	hsa-miR-181a-2-3p	-0.0240464	1
MIMAT0003322	767.302	0.0254237	0.187036	0.13593	0.891877	0.953231	hsa-miR-652-3p	0.0232313	1
MIMAT0003888	22.014	-0.054197	0.418072	-0.129636	0.896855	0.953231	hsa-miR-766-3p	-0.0342974	1
MIMAT0027632	16.1782	-0.0595775	0.482563	-0.123461	0.901742	0.953544	hsa-miR-6866-5p	-0.0336872	1
MIMAT0004570	463.691	0.0297173	0.246872	0.120375	0.904186	0.954098	hsa-miR-223-5p	0.0252364	1
MIMAT0007400	8.90891	-0.0742644	0.632639	-0.117388	0.906552	0.954569	hsa-miR-1538	-0.0321359	NA
MIMAT0015056_3	6.3554	-0.0839658	0.778348	-0.107877	0.914093	0.960474	hsa-miR-3179	-0.0279933	NA
MIMAT0019731	459.586	0.0216335	0.205258	0.105397	0.916061	0.960511	hsa-miR-4662a-5p	0.0193916	1
MIMAT0000227	1319.26	0.0213351	0.216806	0.0984064	0.92161	0.963216	hsa-miR-197-3p	0.0190101	1
MIMAT0000256	1050.08	-0.0199934	0.212114	-0.0942577	0.924904	0.963216	hsa-miR-181a-5p	-0.0170289	1
MIMAT0000423	31.5801	0.0296778	0.370831	0.0800304	0.936213	0.963216	hsa-miR-125b-5p	0.020994	1
MIMAT0019058	779.98	-0.0225691	0.29272	-0.0771015	0.938543	0.963216	hsa-miR-4521	-0.017013	1
MIMAT0004946	6.59847	-0.0570179	0.710752	-0.080222	0.936061	0.963216	hsa-miR-744-3p	-0.0213917	NA
MIMAT0000442_2	47.5472	0.0333639	0.349863	0.0953627	0.924027	0.963216	hsa-miR-9-3p	0.024269	1
MIMAT0000088	185.817	-0.0191287	0.244782	-0.0781456	0.937712	0.963216	hsa-miR-30a-3p	-0.015678	1
MIMAT0000765	14.5241	0.0450456	0.503844	0.0894039	0.928761	0.963216	hsa-miR-335-5p	0.0253141	1
MIMAT0000420	1154.4	0.0198166	0.238357	0.0831386	0.933741	0.963216	hsa-miR-30b-5p	0.0174941	1
MIMAT0000103	24.9689	-0.0368959	0.418198	-0.0882261	0.929697	0.963216	hsa-miR-106a-5p	-0.023182	1
MIMAT0000281	39.489	0.0245599	0.326071	0.0753207	0.93996	0.963216	hsa-miR-224-5p	0.0187089	1
MIMAT0025845	6.08286	0.0340284	0.788156	0.0431747	0.965562	0.982148	hsa-miR-6716-3p	0.0117952	NA
MIMAT0015054	40.9581	-0.0136473	0.339915	-0.040149	0.967974	0.982148	hsa-miR-3177-3p	-0.00958215	1
MIMAT0000423_1	26.1174	0.0164178	0.413315	0.0397222	0.968315	0.982148	hsa-miR-125b-5p	0.0110586	1
MIMAT0004947	7.00811	0.0272776	0.676665	0.0403118	0.967845	0.982148	hsa-miR-885-5p	0.0114879	NA
MIMAT0003321	64.8085	-0.0132664	0.293505	-0.0451998	0.963948	0.982148	hsa-miR-651-5p	-0.0102587	1
MIMAT0004506	9.12106	-0.0192192	0.641678	-0.0299514	0.976106	0.988034	hsa-miR-33a-3p	-0.00777187	NA
MIMAT0004956	35.4903	0.00948233	0.351535	0.0269741	0.97848	0.988424	hsa-miR-374b-3p	0.00714397	1
MIMAT0004958	9.65836	-0.0137388	0.615985	-0.0223039	0.982206	0.990175	hsa-miR-301b-3p	-0.0057088	NA
MIMAT0004493	7.68122	-0.0127514	0.645	-0.0197696	0.984227	0.990203	hsa-miR-20a-3p	-0.00503449	NA
MIMAT0000444	106.256	0.00458245	0.26528	0.017274	0.986218	0.990203	hsa-miR-126-5p	0.00411371	1
MIMAT0000262	7.0593	-0.00972221	0.685089	-0.0141912	0.988677	0.990671	hsa-miR-187-3p	-0.00344854	NA
MIMAT0019982	7.15844	0.00726215	0.669097	0.0108537	0.99134	0.99134	hsa-miR-4802-3p	0.00340748	NA

## Sheet: list of 61 DE-miRNAs
List of DE mature miRNAs in T. cruzi infected THP1 cells (24 hpi); FDR-adjusted p<0.001. MiRNAs are ordered from most upregulation to most underegulation, according to apeglm shrinkage of log2FC.
miRNA name	log2FC
hsa-miR-1246	9.56142
hsa-miR-1290	8.7323
hsa-miR-4449	5.46025
hsa-miR-193b-3p	3.68734
hsa-miR-146a-3p	2.79261
hsa-miR-708-5p	2.68054
hsa-miR-708-3p	2.59999
hsa-miR-5100	2.54293
hsa-miR-10b-5p	2.47863
hsa-miR-504-5p	2.41246
hsa-miR-125a-3p	2.39307
hsa-miR-1-3p	2.39213
hsa-miR-146a-5p	2.35205
hsa-miR-1-3p	1.9723
hsa-miR-122-5p	1.80622
hsa-miR-7977	1.72268
hsa-miR-155-3p	1.6705
hsa-miR-10399-3p	1.59269
hsa-miR-212-5p	1.59248
hsa-miR-10399-5p	1.51014
hsa-miR-132-5p	1.46866
hsa-miR-27a-5p	1.41459
hsa-miR-132-3p	1.32854
hsa-miR-4425	1.25604
hsa-miR-147b-3p	1.23977
hsa-miR-27a-3p	1.16311
hsa-miR-181c-3p	1.12377
hsa-miR-155-5p	1.11726
hsa-miR-212-3p	1.11596
hsa-miR-146b-3p	1.03299
hsa-miR-99b-3p	0.967762
hsa-miR-99b-5p	0.964269
hsa-miR-500a-5p	0.940584
hsa-miR-210-3p	0.923236
hsa-miR-21-5p	0.918521
hsa-miR-139-5p	0.8656
hsa-miR-24-3p	0.783461
hsa-miR-378c	0.754404
hsa-let-7e-5p	0.740784
hsa-miR-24-3p	0.737227
hsa-let-7f-5p	0.638082
hsa-miR-21-3p	0.626461
hsa-let-7f-5p	0.590117
hsa-miR-340-5p	-0.497865
hsa-miR-30e-5p	-0.620359
hsa-miR-19b-3p	-0.630968
hsa-miR-221-3p	-0.678409
hsa-miR-199b-5p	-0.678759
hsa-let-7a-3p	-0.690041
hsa-miR-130b-5p	-0.73825
hsa-miR-450b-5p	-0.779017
hsa-miR-450a-5p	-0.782549
hsa-miR-548k	-0.80877
hsa-miR-19a-3p	-1.0288
hsa-miR-424-3p	-1.0882
hsa-miR-30d-3p	-1.09439
hsa-miR-874-3p	-1.10017
hsa-miR-592	-1.18587
hsa-miR-505-5p	-1.33308
hsa-miR-145-5p	-1.46441
hsa-miR-191-3p	-1.55995
