# Supplementary material for: Comparative microRNA profiling of Trypanosoma cruzi infected human cells
Source: Front Cell Infect Microbiol. 2023 Jun 21;13:1187375. doi: 10.3389/fcimb.2023.1187375 (PMC10322668; doi:10.3389/fcimb.2023.1187375)
Supplement: Supplementary file 8 [file Table_7.xlsx]

## Sheet: TAM ORA on upregulated THP1 miR
Table S7. Functional analysis of the 61 miRNAs with significant deregulation in THP1. The table includes results from enrichment analysis of the upregulated miRNAs (TAM); node descriptions from a network built up from the 43 upregulated miRNAs (using miRnet) as well as the ORA results for GO:BP term enrichment of the 69 genes included by miRnet in the network; results from ORA analysis of the dow…
ORA analysis performed using the 43 upregulated genes during THP1 infection by T. cruzi as query, and all the THP1 expressed miRNAs as reference set. For each category, only terms with FDR-adjusted p<0.05 are shown.
Category	Term	Count	Percent	Fold	P-value	Bonferroni	FDR	miRNA
Function	Inflammation	18	0.204545	2.34917	4.23e-05	0.019	0.00534	hsa-mir-24-1,hsa-mir-193b,hsa-mir-99b,hsa-mir-146b,hsa-mir-210,hsa-mir-1-2,hsa-mir-155,hsa-mir-132,hsa-mir-147b,hsa-mir-1-1,hsa-mir-122,hsa-mir-125a,hsa-mir-708,hsa-let-7f-2,hsa-mir-146a,hsa-mir-24-2,hsa-mir-21,hsa-mir-27a
Function	Innate Immunity	10	0.294118	3.3779	0.000194	0.0872	0.0105	hsa-mir-24-1,hsa-let-7f-1,hsa-let-7f-2,hsa-mir-181c,hsa-let-7e,hsa-mir-146a,hsa-mir-146b,hsa-mir-24-2,hsa-mir-21,hsa-mir-155
Function	Cell Death	13	0.19697	2.26217	0.00143	0.6447	0.0286	hsa-mir-24-1,hsa-let-7f-1,hsa-let-7f-2,hsa-mir-212,hsa-let-7e,hsa-mir-1-1,hsa-mir-146a,hsa-mir-24-2,hsa-mir-10b,hsa-mir-21,hsa-mir-210,hsa-mir-1-2,hsa-mir-155
Function	T-helper 17 Cell Differentiation	6	0.352941	4.05348	0.00171	0.7683	0.0308	hsa-mir-1-1,hsa-mir-210,hsa-mir-1-2,hsa-mir-27a,hsa-mir-155,hsa-mir-21
Function	Apoptosis	14	0.189189	2.17281	0.00132	0.5946	0.0313	hsa-mir-24-1,hsa-mir-193b,hsa-mir-210,hsa-mir-1-2,hsa-mir-155,hsa-mir-132,hsa-mir-1246,hsa-mir-122,hsa-mir-125a,hsa-mir-146a,hsa-mir-504,hsa-mir-24-2,hsa-mir-21,hsa-mir-27a
Function	Response to Cytokine	3	0.75	8.61364	0.00228	1	0.0376	hsa-mir-210,hsa-mir-1246,hsa-mir-155
Function	Wound Healing	5	0.3125	3.58902	0.00804	1	0.0455	hsa-mir-147b,hsa-mir-21,hsa-mir-210,hsa-mir-155,hsa-mir-132
Disease	Heart Failure	19	0.215909	2.47968	8.19e-06	0.00369	0.0031	hsa-mir-24-1,hsa-mir-210,hsa-mir-1-2,hsa-mir-155,hsa-mir-132,hsa-mir-181c,hsa-mir-1-1,hsa-mir-10b,hsa-mir-122,hsa-mir-125a,hsa-mir-139,hsa-mir-500a,hsa-mir-146a,hsa-mir-212,hsa-let-7e,hsa-mir-24-2,hsa-mir-21,hsa-mir-27a,hsa-mir-378c
Disease	Hypertension	9	0.391304	4.49407	3.33e-05	0.015	0.0063	hsa-mir-139,hsa-mir-24-1,hsa-mir-1-1,hsa-mir-146a,hsa-mir-24-2,hsa-mir-21,hsa-mir-122,hsa-mir-1-2,hsa-mir-155
Disease	Lofgren's Syndrome	6	0.545455	6.26446	9.38e-05	0.0422	0.00889	hsa-mir-1-1,hsa-mir-146a,hsa-mir-146b,hsa-mir-212,hsa-mir-1-2,hsa-mir-21
Disease	Cystic Fibrosis	6	0.5	5.74242	0.000176	0.0792	0.0111	hsa-mir-125a,hsa-mir-708,hsa-mir-146a,hsa-let-7e,hsa-mir-99b,hsa-mir-155
Disease	Metabolic Syndrome	5	0.625	7.17803	0.000173	0.0777	0.0131	hsa-mir-193b,hsa-mir-146a,hsa-mir-146b,hsa-mir-21,hsa-mir-122
Disease	Heart Diseases [unspecific]	7	0.388889	4.46633	0.000321	0.1443	0.0152	hsa-mir-99b,hsa-mir-1-1,hsa-mir-146a,hsa-mir-146b,hsa-mir-21,hsa-mir-122,hsa-mir-1-2
Disease	Ischemic Diseases [unspecific]	5	0.5	5.74242	0.000683	0.3072	0.0199	hsa-mir-210,hsa-mir-212,hsa-let-7e,hsa-mir-27a,hsa-mir-132
Disease	Acute Cerebral Infarction	4	0.666667	7.65657	0.000638	0.2873	0.0202	hsa-mir-24-1,hsa-mir-210,hsa-mir-24-2,hsa-mir-21
Disease	Chronic Atrial Fibrillation	3	1	11.4848	0.000606	0.2728	0.0255	hsa-mir-1-2,hsa-mir-1-1,hsa-mir-21
Disease	Erythropoiesis	3	1	11.4848	0.000606	0.2728	0.0255	hsa-mir-27a,hsa-mir-24-2,hsa-mir-24-1
Disease	Liver Diseases [unspecific]	8	0.296296	3.40292	0.000956	0.4302	0.0259	hsa-mir-125a,hsa-mir-139,hsa-let-7e,hsa-mir-146a,hsa-mir-146b,hsa-mir-21,hsa-mir-122,hsa-mir-27a
Disease	Osteoarthritis	9	0.264706	3.04011	0.00108	0.4844	0.0272	hsa-mir-139,hsa-mir-24-1,hsa-mir-181c,hsa-mir-146a,hsa-mir-146b,hsa-mir-24-2,hsa-mir-21,hsa-mir-122,hsa-mir-27a
Disease	Colitis	4	0.571429	6.56277	0.0014	0.6289	0.0294	hsa-mir-139,hsa-mir-146a,hsa-mir-155,hsa-mir-21
Disease	Muscular Dystrophy	7	0.318182	3.65427	0.00133	0.5984	0.0296	hsa-mir-132,hsa-let-7e,hsa-mir-1-1,hsa-mir-146a,hsa-mir-21,hsa-mir-1-2,hsa-mir-155
Disease	Chronic Hepatitis C	8	0.275862	3.16823	0.00163	0.7323	0.0308	hsa-mir-24-1,hsa-mir-193b,hsa-mir-1-1,hsa-mir-146a,hsa-mir-24-2,hsa-mir-122,hsa-mir-1-2,hsa-mir-155
Disease	Myelodysplastic Syndromes	7	0.304348	3.49539	0.00179	0.8066	0.0309	hsa-mir-125a,hsa-mir-1-1,hsa-mir-146a,hsa-mir-21,hsa-mir-1-2,hsa-mir-155,hsa-mir-378c
Disease	Acute Coronary Syndrome	6	0.333333	3.82828	0.0024	1	0.0337	hsa-mir-125a,hsa-let-7e,hsa-mir-146a,hsa-mir-21,hsa-mir-122,hsa-mir-155
Disease	Ankylosing Spondylitis	4	0.5	5.74242	0.00262	1	0.0355	hsa-mir-146a,hsa-mir-155,hsa-mir-10b,hsa-mir-21
Disease	Viral Myocarditis	4	0.5	5.74242	0.00262	1	0.0355	hsa-mir-1-1,hsa-mir-146b,hsa-mir-1-2,hsa-mir-155
Disease	IgA Nephropathy	3	0.75	8.61364	0.00228	1	0.0376	hsa-mir-155,hsa-mir-21,hsa-mir-146a
Disease	Arrhythmia	3	0.75	8.61364	0.00228	1	0.0376	hsa-mir-1-1,hsa-mir-1-2,hsa-mir-21
Disease	Ischemia-Reperfusion Injury	6	0.315789	3.62679	0.00329	1	0.0402	hsa-mir-24-1,hsa-mir-146a,hsa-mir-24-2,hsa-mir-21,hsa-mir-122,hsa-mir-155
Disease	Kidney Injury	6	0.272727	3.13223	0.00745	1	0.0434	hsa-mir-24-1,hsa-mir-24-2,hsa-mir-21,hsa-mir-122,hsa-mir-210,hsa-mir-155
Disease	Human Immunodeficiency Virus Infection	9	0.204545	2.34917	0.00772	1	0.0443	hsa-let-7e,hsa-mir-146a,hsa-mir-146b,hsa-mir-1290,hsa-mir-21,hsa-mir-122,hsa-mir-210,hsa-mir-27a,hsa-mir-155
Disease	Vascular Hypertrophy	5	0.3125	3.58902	0.00804	1	0.0455	hsa-let-7f-1,hsa-let-7f-2,hsa-mir-1-1,hsa-mir-1-2,hsa-mir-21
Disease	Aortic Stenosis	5	0.294118	3.3779	0.0107	1	0.0487	hsa-mir-24-1,hsa-mir-1-1,hsa-mir-24-2,hsa-mir-210,hsa-mir-1-2
Disease	Hepatitis C Virus Infection	12	0.166667	1.91414	0.0109	1	0.0492	hsa-mir-24-1,hsa-mir-155,hsa-mir-181c,hsa-mir-122,hsa-mir-125a,hsa-let-7f-1,hsa-let-7f-2,hsa-mir-146a,hsa-let-7e,hsa-mir-24-2,hsa-mir-21,hsa-mir-27a
Disease	Asthma	8	0.210526	2.41786	0.0104	1	0.0493	hsa-mir-708,hsa-let-7f-1,hsa-let-7f-2,hsa-let-7e,hsa-mir-146a,hsa-mir-122,hsa-mir-21,hsa-mir-155
Disease	Rheumatoid Arthritis	8	0.210526	2.41786	0.0104	1	0.0493	hsa-mir-125a,hsa-mir-24-1,hsa-mir-146a,hsa-mir-24-2,hsa-mir-21,hsa-mir-122,hsa-mir-27a,hsa-mir-155
Disease	Obesity	8	0.210526	2.41786	0.0104	1	0.0493	hsa-mir-125a,hsa-mir-146b,hsa-mir-21,hsa-mir-122,hsa-mir-210,hsa-mir-27a,hsa-mir-155,hsa-mir-378c
Disease	Myocardial Ischemic-Reperfusion Injury	4	0.363636	4.17631	0.0102	1	0.0496	hsa-mir-1-1,hsa-mir-1-2,hsa-mir-155,hsa-mir-21
Disease	Bronchopulmonary Dysplasia	4	0.363636	4.17631	0.0102	1	0.0496	hsa-let-7f-1,hsa-let-7f-2,hsa-mir-146b,hsa-mir-21
Cell Specificity	amniotic_membrane_cells	5	0.384615	4.41725	0.00287	1	0.0363	hsa-let-7f-2,hsa-mir-210,hsa-mir-24-2,hsa-mir-24-1,hsa-mir-27a
Cell Specificity	CD3+_T_Lymphocytes_(nuclear)	2	0.5	5.74242	0.0395	1	0.1189	hsa-mir-155,hsa-mir-4425
Cluster	hsa-mir-99b cluster	3	1	11.4848	0.000606	0.2728	0.0255	hsa-mir-99b,hsa-let-7e,hsa-mir-125a
Transcription Factor	TNFSF12	3	0.75	8.61364	0.00228	1	0.0376	hsa-mir-1-1,hsa-mir-146a,hsa-mir-1-2
Transcription Factor	AKT1	3	0.5	5.74242	0.0101	1	0.053	hsa-mir-181c,hsa-let-7e,hsa-mir-155

## Sheet: miRNet node table UP miRNAs
miRnet output. The table depicts the node table of the miRNA-target-gene network built up from the list of 43 THP1 upregulated miRNAs during T. cruzi infection.
Id	Label	Degree	Betweenness
hsa-let-7e-5p	hsa-let-7e-5p	89	8234.93692269865
hsa-let-7f-5p	hsa-let-7f-5p	57	2859.47924197002
hsa-mir-21-5p	hsa-mir-21-5p	56	4944.34036253419
hsa-mir-24-3p	hsa-mir-24-3p	59	5107.49375530372
hsa-mir-27a-3p	hsa-mir-27a-3p	43	3112.12949791007
hsa-mir-139-5p	hsa-mir-139-5p	23	1242.75689681709
hsa-mir-10b-5p	hsa-mir-10b-5p	32	1698.26134349576
hsa-mir-210-3p	hsa-mir-210-3p	21	1209.33082664632
hsa-mir-212-3p	hsa-mir-212-3p	24	999.607064558933
hsa-mir-1-3p	hsa-mir-1-3p	39	2585.05112904485
hsa-mir-122-5p	hsa-mir-122-5p	36	2316.41950337903
hsa-mir-132-3p	hsa-mir-132-3p	33	2057.41688965117
hsa-mir-146a-5p	hsa-mir-146a-5p	25	1311.82883223713
hsa-mir-155-5p	hsa-mir-155-5p	53	4513.67436196445
hsa-mir-99b-5p	hsa-mir-99b-5p	11	377.371531122436
hsa-mir-193b-3p	hsa-mir-193b-3p	43	3250.68322184234
hsa-mir-504-5p	hsa-mir-504-5p	22	857.904956435766
hsa-mir-21-3p	hsa-mir-21-3p	17	870.798843668318
hsa-mir-27a-5p	hsa-mir-27a-5p	13	276.601369018902
hsa-mir-181c-3p	hsa-mir-181c-3p	15	514.500652618522
hsa-mir-132-5p	hsa-mir-132-5p	7	123.615428681148
hsa-mir-125a-3p	hsa-mir-125a-3p	29	1337.43914191172
hsa-mir-146a-3p	hsa-mir-146a-3p	24	1511.9121807446
hsa-mir-155-3p	hsa-mir-155-3p	20	1184.01279419983
hsa-mir-99b-3p	hsa-mir-99b-3p	14	660.753955943741
hsa-mir-146b-3p	hsa-mir-146b-3p	17	690.229218989534
hsa-mir-500a-5p	hsa-mir-500a-5p	18	742.396779427182
hsa-mir-708-5p	hsa-mir-708-5p	18	862.83871971867
hsa-mir-708-3p	hsa-mir-708-3p	15	493.916993081101
hsa-mir-1290	hsa-mir-1290	13	471.73502074201
hsa-mir-1246	hsa-mir-1246	16	772.893036535724
hsa-mir-378c	hsa-mir-378c	14	578.559914069729
hsa-mir-4425	hsa-mir-4425	19	707.430833405697
hsa-mir-4449	hsa-mir-4449	7	128.868851298419
hsa-mir-5100	hsa-mir-5100	16	439.0321889719
hsa-mir-212-5p	hsa-mir-212-5p	19	860.284884764587
hsa-mir-7977	hsa-mir-7977	40	2324.49285459675
ACTA1	ACTA1	3	24.856727252371
ADH5	ADH5	3	40.4746072192006
AHR	AHR	3	24.4392936069338
AK4	AK4	3	33.928002670906
AMD1	AMD1	4	73.1828285594341
XIAP	XIAP	6	229.984876331865
FASLG	FASLG	3	92.4066972608093
ARCN1	ARCN1	3	51.3789503029923
CCND1	CCND1	11	929.921731348855
POLR3D	POLR3D	5	122.341261599593
CALU	CALU	5	167.111304859879
RUNX1T1	RUNX1T1	2	38.2506360170788
CCNG1	CCNG1	6	228.770696397028
CDC5L	CDC5L	3	41.6991091148286
CDKN1A	CDKN1A	7	301.482178021512
AP1S1	AP1S1	4	63.9296918142982
CRK	CRK	4	97.9246760936842
CRX	CRX	4	84.5795714646801
CRY2	CRY2	5	129.15670379474
ARID3A	ARID3A	3	47.468640624294
EPHA4	EPHA4	5	163.230385230225
EZH2	EZH2	5	159.943094283919
FXN	FXN	4	69.9096040804727
GLUL	GLUL	5	114.834891497525
GOLGA4	GOLGA4	4	121.392295377318
GPM6B	GPM6B	4	118.139408341995
HMGB1	HMGB1	4	137.504410742327
HMGA1	HMGA1	4	52.238430168235
NDST1	NDST1	4	125.694953918988
IGF1	IGF1	5	155.465220642105
IGF1R	IGF1R	6	319.470160040677
MXD1	MXD1	3	59.3334678669898
MEF2D	MEF2D	4	114.88268652299
MPL	MPL	4	102.625245117833
COX1	COX1	5	206.998017810257
MYC	MYC	7	346.343312083525
NF1	NF1	4	97.7633863974336
SLC11A2	SLC11A2	6	227.543915413301
PDGFB	PDGFB	3	37.6741547336754
PFAS	PFAS	6	213.326553018566
PLAGL2	PLAGL2	9	598.992913800463
PLK1	PLK1	3	88.4566729991013
RBBP4	RBBP4	4	90.7391986318803
RRAD	RRAD	4	51.4765967689653
SOD2	SOD2	6	268.526730392121
STK4	STK4	6	173.980570210335
SURF4	SURF4	4	112.112539602701
TGFBR3	TGFBR3	5	171.054272977072
THBS1	THBS1	6	217.164708250066
TIMP3	TIMP3	3	60.7220351491865
TUBB2A	TUBB2A	5	126.469332254805
TXNRD1	TXNRD1	3	62.0844009615523
YWHAG	YWHAG	3	63.2938849248537
YWHAZ	YWHAZ	8	440.44715439026
PRRC2A	PRRC2A	3	55.1985018088973
SMC1A	SMC1A	5	191.38686683647
DYRK2	DYRK2	5	224.63949276268
SPAG9	SPAG9	3	49.3644983276241
ZNF264	ZNF264	7	336.019043065823
MATR3	MATR3	5	169.385572168633
TSC22D2	TSC22D2	4	96.0637373622847
SLC12A7	SLC12A7	4	72.2290150852681
ZNF460	ZNF460	8	545.991539157571
ZNF609	ZNF609	3	46.5635356242641
TTLL12	TTLL12	5	149.996240438572
PACS2	PACS2	6	218.454392548157
ICOSLG	ICOSLG	4	134.329320992979
SERBP1	SERBP1	4	104.941096067901
AGO1	AGO1	5	132.145660647392
AGO2	AGO2	5	184.685262378467
POLL	POLL	5	107.000570058905
SLC38A2	SLC38A2	4	110.490929553738
ARL8B	ARL8B	4	107.476579713099
CHD7	CHD7	3	70.502530904851
ECHDC1	ECHDC1	3	24.4827956879091
SAR1A	SAR1A	5	137.623931959318
KIAA1143	KIAA1143	5	122.980707223695
RMND5A	RMND5A	4	136.394594073331
C12orf49	C12orf49	6	247.624753845586
CTC1	CTC1	6	297.689202435038
CHD9	CHD9	4	182.815437731171
C1orf21	C1orf21	4	111.079106339707
DNAL1	DNAL1	5	126.534145261402
KATNAL1	KATNAL1	3	40.967662418477
UBXN2B	UBXN2B	6	182.652561672779
BRI3BP	BRI3BP	8	436.790336769943
SPATA13	SPATA13	4	113.851581604223
C5orf51	C5orf51	6	244.863448133711
ACER2	ACER2	5	113.605058184591
SP1	SP1	8	481.93121791102
EIF3C	EIF3C	3	63.9476411628612
PARP1	PARP1	3	58.0280833877346
APC	APC	4	137.80666130733
FAS	FAS	3	44.7523363179325
BCAT1	BCAT1	3	77.2625761580967
BCL2	BCL2	3	72.5818206104832
BCL7A	BCL7A	3	68.3136262804792
BRCA1	BRCA1	8	481.312140928999
CDK6	CDK6	4	135.731602357598
EGFR	EGFR	8	430.064769253415
EIF5	EIF5	4	105.324395590185
ERBB2	ERBB2	3	90.6740531470911
FOXO1	FOXO1	4	150.731472078284
GP5	GP5	3	56.4090726100339
HOXA9	HOXA9	4	146.37046932451
FOXN2	FOXN2	3	66.7398565844311
IRAK1	IRAK1	5	187.336014277956
MYD88	MYD88	3	72.0447983473237
NFIB	NFIB	2	28.5216882436065
NFKB1	NFKB1	4	122.809889877979
PPARA	PPARA	3	27.3200492988255
PTEN	PTEN	6	334.174584919192
REST	REST	2	22.2372667363544
TPM1	TPM1	4	114.661490193763
NR2C2	NR2C2	4	85.3528588501656
VEGFA	VEGFA	4	89.9021425443992
PHACTR2	PHACTR2	3	61.8159677590018
ACTR2	ACTR2	4	122.374926792611
HIPK3	HIPK3	4	109.768809580425
DDHD2	DDHD2	4	109.408100709755
SGK3	SGK3	4	93.2125831260196
RASGRP3	RASGRP3	4	112.590809228294
AP3M1	AP3M1	3	35.3287069032731
ESYT2	ESYT2	5	191.822034446622
NUFIP2	NUFIP2	7	293.746637240511
GID4	GID4	4	125.712686813346
TBL1XR1	TBL1XR1	3	66.281681567897
KLHL15	KLHL15	4	102.626735957924
SPRY4	SPRY4	3	57.1710480824155
GK5	GK5	5	201.294041629142
PTAR1	PTAR1	4	132.561903739685
CHEK1	CHEK1	3	60.5892370746382
CPT1A	CPT1A	4	99.4233153325543
EMP2	EMP2	4	67.2681567281584
EPB41	EPB41	2	36.5728468568552
GGCX	GGCX	3	40.3106319674802
UBE2K	UBE2K	3	86.058266485645
HMGB2	HMGB2	2	25.6888353638028
NOTCH1	NOTCH1	4	107.597264594057
PRIM1	PRIM1	4	92.7954393554522
ZNF708	ZNF708	5	147.585929570084
SGPL1	SGPL1	6	246.29829669705
ULK2	ULK2	3	69.323244730117
BCL2L11	BCL2L11	4	91.985012617917
PSME3	PSME3	4	123.620699153181
SUGT1	SUGT1	5	138.97462135667
AAK1	AAK1	5	157.682200971569
TOR2A	TOR2A	4	138.302765747245
CARD10	CARD10	3	69.9649119161574
DARS2	DARS2	4	104.400207304701
FBXW7	FBXW7	5	199.054852173099
CYP20A1	CYP20A1	8	414.334914086188
TAOK1	TAOK1	5	151.630170006652
WIZ	WIZ	3	62.8250408626848
LMNB2	LMNB2	7	323.905004431286
MIEF2	MIEF2	2	23.2436538570232
FAM241A	FAM241A	4	86.4596176322107
DRAXIN	DRAXIN	3	59.1728231806828
KLLN	KLLN	3	45.7250257754245
ATP5G3	ATP5G3	2	18.7706561646391
GSK3B	GSK3B	4	110.626022230284
HNRNPF	HNRNPF	4	114.852345083572
MET	MET	3	46.5323373378775
RAP1B	RAP1B	5	170.999253560932
RREB1	RREB1	4	125.802643794601
SFRP1	SFRP1	5	98.604217590368
STAU1	STAU1	4	96.2115854512727
TMBIM6	TMBIM6	3	57.4370353031327
HIST2H2AA3	HIST2H2AA3	3	61.1539226007129
TXNIP	TXNIP	3	71.6142718315231
FOXJ3	FOXJ3	3	42.798874537254
RAB14	RAB14	3	53.4095255679322
CPEB4	CPEB4	3	48.7818511459546
ZNF618	ZNF618	5	209.601664522938
TMEM167A	TMEM167A	5	175.187013276332
FAM84B	FAM84B	3	48.0627945260388
KPNA2	KPNA2	2	24.8849984053349
SRPK1	SRPK1	2	20.8007770087418
ARHGAP32	ARHGAP32	2	31.2056664501025
CAND1	CAND1	3	59.2434683173278
FBXL18	FBXL18	3	64.4054554104427
ZNF480	ZNF480	2	19.2445432887443
DCAF4L1	DCAF4L1	2	18.8932723642908
ACTG1	ACTG1	4	92.0078049899488
AKT1	AKT1	6	204.862000947266
NPTX1	NPTX1	3	39.0345152976345
RORA	RORA	5	139.355398296457
SMCHD1	SMCHD1	3	61.2300404836772
ZNF502	ZNF502	5	123.581497744866
ANKRD33B	ANKRD33B	4	57.1613978360044
HOXA3	HOXA3	2	18.4422840942334
KCNJ6	KCNJ6	2	18.5816260260225
MAF	MAF	3	51.0690385911834
MNT	MNT	2	31.2465811037173
MRE11	MRE11	4	129.771677767756
NFIC	NFIC	3	57.6773083460378
PIM1	PIM1	3	55.7556578196463
SERTAD2	SERTAD2	3	66.9926698931755
GTDC1	GTDC1	2	37.3087272256858
VMP1	VMP1	4	87.430630116692
RAB5B	RAB5B	4	74.1595208325721
SOX4	SOX4	3	47.3115430968985
ELOC	ELOC	3	41.9773682731925
TJP1	TJP1	3	58.0773385020664
NUP50	NUP50	4	75.3486050151691
IER3IP1	IER3IP1	5	149.033715338669
BRWD1	BRWD1	4	55.292311922116
SH3TC2	SH3TC2	5	125.294380947866
TJAP1	TJAP1	3	25.1451540988996
OLFML2A	OLFML2A	4	69.0397743658453
CCDC169	CCDC169	3	30.5953052701999
IFIT3	IFIT3	3	48.150869661188
SLC8A1	SLC8A1	3	55.925005577147
TPM3	TPM3	4	86.5814413711934
WDR33	WDR33	3	49.0525084973407
MAZ	MAZ	4	56.1570125482717
REL	REL	4	87.5263625000873
STXBP2	STXBP2	3	85.4106992570466
SLC7A5	SLC7A5	5	160.933497255874
SLC10A3	SLC10A3	3	50.8882112499134
AKT3	AKT3	2	22.1997103182594
TRIB1	TRIB1	3	33.5241941971028
YKT6	YKT6	4	85.6870997220534
RNF19B	RNF19B	4	106.353754171889
DUSP18	DUSP18	2	23.6716970397681
FGF2	FGF2	4	121.143705245166
CSTF2T	CSTF2T	2	24.7544224999464
MPP2	MPP2	3	45.7632594574031
MYO6	MYO6	3	63.5545625571514
CCDC6	CCDC6	3	39.620414314363
PTGES2	PTGES2	3	65.0831909865998
NACC1	NACC1	3	30.5579773579843
EEF2	EEF2	6	283.676828721967
KCNN3	KCNN3	4	84.0156283320858
SKI	SKI	4	63.7506221308392
KDM1A	KDM1A	3	54.8816197737881
CREBRF	CREBRF	3	68.1992372245
DYRK1A	DYRK1A	2	10.5642210811124
HIST1H1E	HIST1H1E	4	80.7908048560711
MAT2A	MAT2A	4	82.8314553270762
NCL	NCL	2	27.3728355813205
RAB32	RAB32	3	46.5219800024271
C16orf58	C16orf58	4	102.266633768961
FUT2	FUT2	4	76.036723002398
RASL10B	RASL10B	2	15.5853812655801
CYCS	CYCS	3	42.4778115774347
AGAP1	AGAP1	2	13.0378260186757
ZBTB46	ZBTB46	2	9.9888917291415
POTED	POTED	2	10.591853405846
RANGAP1	RANGAP1	2	23.5425079479019
RAB8A	RAB8A	2	18.3327045276077
SKIL	SKIL	2	20.2421199814237
ZNF487	ZNF487	2	21.8602553774232
CXCL5	CXCL5	2	22.3867025024862
KIRREL1	KIRREL1	2	24.0784740768938
MTFR1L	MTFR1L	2	22.7891750741244
C18orf25	C18orf25	2	21.4196260411637
KLRD1	KLRD1	2	14.6986459887331
VPS37B	VPS37B	3	37.6568624564847
LGSN	LGSN	2	14.1601709202229

## Sheet: UP miRNAs functions
The table shows the contribution of each upregulated miRNA to each enriched functional term (ORA analysis with TAM2.0).
miRNA	Inflammation	Innate Immunity	Cell Death	T-helper 17 Cell Differentiation	Apoptosis	Response to Cytokine	Wound Healing	sum	class
hsa-mir-155	1	1	1	1	1	1	1	7	immunomiR
hsa-mir-210	1	0	1	1	1	1	1	6	nd
hsa-mir-21	1	1	1	1	1	0	1	6	immunomiR
hsa-mir-146a	1	1	1	0	1	0	0	4	immunomiR
hsa-mir-24-1	1	1	1	0	1	0	0	4	nd
hsa-mir-1-2	1	0	1	1	1	0	0	4	nd
hsa-mir-24-2	1	1	1	0	1	0	0	4	nd
hsa-mir-27a	1	0	0	1	1	0	0	3	immunomiR
hsa-mir-132	1	0	0	0	1	0	1	3	immunomiR
hsa-mir-1-1	1	0	1	1	0	0	0	3	nd
hsa-let-7f-2	1	1	1	0	0	0	0	3	nd
hsa-mir-125a	1	0	0	0	1	0	0	2	immunomiR
hsa-mir-193b	1	0	0	0	1	0	0	2	immunomiR
hsa-mir-146b	1	1	0	0	0	0	0	2	immunomiR
hsa-mir-147b	1	0	0	0	0	0	1	2	immunomiR
hsa-mir-122	1	0	0	0	1	0	0	2	nd
hsa-let-7f-1	0	1	1	0	0	0	0	2	nd
hsa-let-7e	0	1	1	0	0	0	0	2	immunomiR
hsa-mir-1246	0	0	0	0	1	1	0	2	nd
hsa-mir-99b	1	0	0	0	0	0	0	1	nd
hsa-mir-708	1	0	0	0	0	0	0	1	nd
hsa-mir-181c	0	1	0	0	0	0	0	1	nd
hsa-mir-212	0	0	1	0	0	0	0	1	nd
hsa-mir-10b	0	0	1	0	0	0	0	1	nd
hsa-mir-504	0	0	0	0	1	0	0	1	nd

## Sheet: TAM ORA on downregulated THP1 m
ORA analysis performed using the 18 downregulated genes during THP1 infection by T. cruzi as query, and all the THP1 expressed miRNAs as reference set. For each category, only terms with FDR-adjusted p<0.1 are shown.
Category	Term	Count	Percent	Fold	P-value	Bonferroni	FDR	miRNA
Function	Epithelial-to-Mesenchymal Transition	11	0.186441	3.21186	9.59e-05	0.0267	0.0364	hsa-let-7a-2,hsa-mir-221,hsa-mir-30d,hsa-mir-450a-2,hsa-let-7a-3,hsa-mir-191,hsa-mir-450a-1,hsa-mir-30e,hsa-mir-145,hsa-mir-424,hsa-let-7a-1
Function	Cell Death	10	0.151515	2.61019	0.00152	0.4228	0.048	hsa-let-7a-2,hsa-mir-19b-1,hsa-mir-221,hsa-mir-30d,hsa-mir-130b,hsa-let-7a-3,hsa-mir-19b-2,hsa-mir-145,hsa-mir-19a,hsa-let-7a-1
Function	Cell Cycle	10	0.147059	2.53342	0.00196	0.5441	0.053	hsa-let-7a-2,hsa-mir-19b-1,hsa-mir-221,hsa-let-7a-3,hsa-mir-19b-2,hsa-mir-191,hsa-mir-145,hsa-mir-424,hsa-mir-19a,hsa-let-7a-1
Function	Neural Stem Cell Differentiation	3	0.5	8.61364	0.00305	0.8472	0.0608	hsa-let-7a-2,hsa-let-7a-1,hsa-let-7a-3
Disease	Heart Failure	13	0.147727	2.54494	0.000204	0.0566	0.011	hsa-mir-30d,hsa-mir-340,hsa-mir-199b,hsa-let-7a-2,hsa-mir-19b-1,hsa-let-7a-3,hsa-mir-424,hsa-mir-221,hsa-mir-19b-2,hsa-mir-30e,hsa-mir-145,hsa-mir-130b,hsa-let-7a-1
Disease	Dengue Virus Infection	4	0.5	8.61364	0.000517	0.1438	0.0245	hsa-let-7a-2,hsa-mir-30e,hsa-let-7a-1,hsa-let-7a-3
Disease	ACTH-Secreting Pituitary Adenoma	4	0.444444	7.65657	0.000895	0.2489	0.0339	hsa-let-7a-2,hsa-let-7a-1,hsa-mir-145,hsa-let-7a-3
Disease	Diabetes Mellitus	10	0.15873	2.73449	0.00102	0.2836	0.0352	hsa-let-7a-2,hsa-mir-19b-1,hsa-mir-30d,hsa-mir-130b,hsa-let-7a-3,hsa-mir-19b-2,hsa-mir-30e,hsa-mir-145,hsa-mir-19a,hsa-let-7a-1
Tissue Specificity	Placenta	3	1	17.2273	0.000171	0.0476	0.0216	hsa-mir-450a-1,hsa-mir-450a-2,hsa-mir-450b
Cell Specificity	Skeletal_muscle_cells_differentiated_into_Myotubes_multinucleated	3	0.75	12.9205	0.000658	0.183	0.0277	hsa-mir-450a-1,hsa-mir-450a-2,hsa-mir-450b
Cell Specificity	Mesenchymal_Stem_Cells_amniotic_membrane	2	1	17.2273	0.00322	0.8965	0.0611	hsa-let-7a-1,hsa-let-7a-3
Cell Specificity	CD14+_Monocytes	5	0.263158	4.53349	0.0028	0.7781	0.0624	hsa-mir-19a,hsa-mir-19b-1,hsa-mir-19b-2,hsa-mir-30e,hsa-mir-340
Cell Specificity	COBL-a_rinderpest(-C)_infection	2	0.4	6.89091	0.029	1	0.2743	hsa-mir-19a,hsa-mir-592
Cell Specificity	CD14+_monocytes_treated_with_BCG	2	0.333333	5.74242	0.0419	1	0.3114	hsa-mir-191,hsa-mir-30e
Transcription Factor	FLI1	3	1	17.2273	0.000171	0.0476	0.0216	hsa-let-7a-3,hsa-let-7a-2,hsa-let-7a-1
Transcription Factor	FSH	3	0.6	10.3364	0.00158	0.4402	0.0462	hsa-let-7a-3,hsa-let-7a-2,hsa-let-7a-1
Cluster	hsa-mir-424 cluster	4	0.666667	11.4848	0.00012	0.0333	0.0227	hsa-mir-424,hsa-mir-450a-2,hsa-mir-450a-1,hsa-mir-450b
Family	mir-19 family	3	1	17.2273	0.000171	0.0476	0.0216	hsa-mir-19a,hsa-mir-19b-1,hsa-mir-19b-2
Family	mir-450 family	3	1	17.2273	0.000171	0.0476	0.0216	hsa-mir-450a-1,hsa-mir-450a-2,hsa-mir-450b

## Sheet: miRNet node table DOWN miRNAs
miRnet output. The table depicts the node table of the miRNA-target-gene network built up from the list of 18 THP1 downregulated miRNAs during T. cruzi infection.
Id	Label	Degree	Betweenness
hsa-mir-19a-3p	hsa-mir-19a-3p	40	906.319
hsa-mir-19b-3p	hsa-mir-19b-3p	38	791.196
hsa-mir-199b-5p	hsa-mir-199b-5p	11	166.046
hsa-mir-221-3p	hsa-mir-221-3p	17	287.27
hsa-mir-145-5p	hsa-mir-145-5p	13	277.736
hsa-mir-30e-5p	hsa-mir-30e-5p	15	343.436
hsa-mir-450a-5p	hsa-mir-450a-5p	3	13.3461
hsa-mir-191-3p	hsa-mir-191-3p	4	23.301
hsa-mir-592	hsa-mir-592	7	85.1872
hsa-let-7a-3p	hsa-let-7a-3p	10	151.129
hsa-mir-30d-3p	hsa-mir-30d-3p	11	121.566
hsa-mir-130b-5p	hsa-mir-130b-5p	12	225.598
hsa-mir-340-5p	hsa-mir-340-5p	16	225.133
hsa-mir-424-3p	hsa-mir-424-3p	7	85.8567
hsa-mir-505-5p	hsa-mir-505-5p	10	178.215
hsa-mir-450b-5p	hsa-mir-450b-5p	12	158.595
hsa-mir-874-3p	hsa-mir-874-3p	10	191.708
hsa-mir-548k	hsa-mir-548k	11	155.361
ACTB	ACTB	6	86.6845
AKT1	AKT1	2	3.13999
XIAP	XIAP	4	22.2303
ARHGAP1	ARHGAP1	4	47.1426
CCND1	CCND1	4	33.4608
BTG1	BTG1	4	38.2636
CALM1	CALM1	4	20.4187
CSNK2A1	CSNK2A1	3	14.395
DDX3X	DDX3X	5	72.1781
ESR1	ESR1	5	63.6545
B4GALT1	B4GALT1	3	15.8999
GRB10	GRB10	4	30.8038
HNRNPF	HNRNPF	5	87.9327
HNRNPU	HNRNPU	4	25.884
LDLR	LDLR	5	55.3539
SMAD5	SMAD5	4	38.4281
MBNL1	MBNL1	5	55.3554
MYC	MYC	3	17.4518
OCRL	OCRL	4	33.0725
PAFAH1B2	PAFAH1B2	4	23.7699
RAB1A	RAB1A	4	28.0546
ATXN1	ATXN1	5	47.3261
SOX4	SOX4	4	33.455
TP53	TP53	5	69.5727
BCL2L11	BCL2L11	5	31.8842
ARPP19	ARPP19	4	33.3135
FGFR1OP	FGFR1OP	4	29.0836
ESYT1	ESYT1	4	21.3081
SLC7A11	SLC7A11	4	31.8507
RNF11	RNF11	5	57.3141
OTUD4	OTUD4	4	38.216
GATAD2B	GATAD2B	5	48.5351
NUFIP2	NUFIP2	7	116.333
ENPP5	ENPP5	6	84.3656
WNK1	WNK1	4	35.5783
PTCD2	PTCD2	4	27.1495
NACC2	NACC2	4	38.9612
EOGT	EOGT	4	18.1652
MTX3	MTX3	4	29.1243
ZNF772	ZNF772	4	38.2091
PDE4D	PDE4D	3	25.3519
CDK9	CDK9	2	8.79076
COX15	COX15	3	23.824
SET	SET	3	24.5833
AKAP17A	AKAP17A	2	5.72419
CRIPT	CRIPT	3	19.1481
RHOA	RHOA	3	16.4137
ATP2A2	ATP2A2	3	28.719
MAT2A	MAT2A	3	21.1591
ANKRD28	ANKRD28	3	18.7212
AGO2	AGO2	3	19.1931
PGPEP1	PGPEP1	3	26.6265
IGF1R	IGF1R	3	21.5573
P4HA1	P4HA1	2	11.58
STAT1	STAT1	2	24.0966
DEK	DEK	3	24.3107
IKZF2	IKZF2	3	19.095
RIF1	RIF1	2	25.6896
LCOR	LCOR	3	32.5336
DPY19L3	DPY19L3	2	7.05441
SF3A1	SF3A1	3	47.557
PPP1R10	PPP1R10	2	7.12675
OCIAD1	OCIAD1	2	8.53755
ENTPD5	ENTPD5	3	25.1064
RGS6	RGS6	2	10.4233
UHMK1	UHMK1	3	20.5837
YAP1	YAP1	2	7.14777
ZFP91	ZFP91	2	10.5855
PLK1	PLK1	2	9.43992

## Sheet: miRNet ORA GO_BP down network
miRnet output. The table depicts the ORA enrichment results for GO Biological Process terms, on the network built with 18 THP1 downregulated miRNAs during T. cruzi infection as seeds. All 69 genes in the network were used for ORA.
GO Biological Process	Total	Expected	Hits	Pval	FDR
regulation of apoptotic process	1540	6.55	18	4.68e-05	0.000946
regulation of programmed cell death	1550	6.63	18	5.46e-05	0.000946
regulation of cell cycle	886	3.78	13	7.46e-05	0.000946
regulation of transcription from RNA polymerase II promoter	1610	6.87	18	8.64e-05	0.000946
interphase of mitotic cell cycle	435	1.86	9	8.81e-05	0.000946
epithelial cell differentiation	339	1.45	8	9.1e-05	0.000946
positive regulation of translation	56	0.239	4	9.35e-05	0.000946
interphase	443	1.89	9	0.000101	0.000946
negative regulation of signal transduction	790	3.37	12	0.000107	0.000946
regulation of mitotic cell cycle	351	1.5	8	0.000116	0.000946
positive regulation of transcription from RNA polymerase II promoter	800	3.42	12	0.00012	0.000946
negative regulation of apoptotic process	679	2.9	11	0.000123	0.000946
negative regulation of apoptotic process	679	2.9	11	0.000123	0.000946
negative regulation of programmed cell death	691	2.95	11	0.000143	0.00102
cell development	1840	7.87	19	0.000158	0.00105
nucleocytoplasmic transport	388	1.66	8	0.00023	0.00144
nuclear transport	392	1.67	8	0.000247	0.00145
cellular response to stress	1620	6.94	17	0.000328	0.00182
regulation of translation	228	0.973	6	0.000413	0.00217
cell cycle arrest	428	1.83	8	0.000445	0.00222
positive regulation of cellular metabolic process	2530	10.8	22	0.00047	0.00224
negative regulation of phosphorylation	246	1.05	6	0.000617	0.00244
negative regulation of catalytic activity	568	2.42	9	0.000637	0.00244
negative regulation of response to stimulus	967	4.13	12	0.000684	0.00244
regulation of catalytic activity	1730	7.39	17	0.000692	0.00244
regulation of cellular metabolic process	6120	26.1	39	0.000713	0.00244
negative regulation of hydrolase activity	253	1.08	6	0.000714	0.00244
cell proliferation	1900	8.12	18	0.000716	0.00244
negative regulation of cellular protein metabolic process	463	1.98	8	0.000746	0.00244
growth	839	3.58	11	0.000752	0.00244
regulation of signal transduction	2440	10.4	21	0.000766	0.00244
regulation of hydrolase activity	843	3.6	11	0.000782	0.00244
response to DNA damage stimulus	862	3.68	11	0.00094	0.00285
positive regulation of metabolic process	2690	11.5	22	0.00114	0.0033
cell cycle checkpoint	281	1.2	6	0.00123	0.0033
negative regulation of metabolic process	1820	7.78	17	0.00123	0.0033
negative regulation of cellular metabolic process	1660	7.1	16	0.0013	0.0033
tube development	506	2.16	8	0.00132	0.0033
response to UV	112	0.478	4	0.00132	0.0033
response to ionizing radiation	112	0.478	4	0.00132	0.0033
positive regulation of cell cycle	113	0.482	4	0.00137	0.00334
phosphorylation	1680	7.16	16	0.00142	0.00338
tissue development	1680	7.19	16	0.00148	0.00344
negative regulation of phosphate metabolic process	293	1.25	6	0.00152	0.00345
negative regulation of cell cycle	520	2.22	8	0.00157	0.00349
positive regulation of cysteine-type endopeptidase activity involved in apoptotic process	118	0.504	4	0.00161	0.0035
positive regulation of cell proliferation	786	3.36	10	0.00168	0.00357
regulation of cell growth	302	1.29	6	0.00178	0.00362
gland development	303	1.29	6	0.00181	0.00362
regulation of chromosome organization	122	0.521	4	0.00181	0.00362
G1/S transition of mitotic cell cycle	209	0.892	5	0.00195	0.00375
negative regulation of cell differentiation	540	2.31	8	0.00199	0.00375
negative regulation of protein metabolic process	540	2.31	8	0.00199	0.00375
reproductive process	1740	7.45	16	0.00213	0.00381
intracellular signal transduction	2450	10.5	20	0.00213	0.00381
cell cycle process	1420	6.04	14	0.00214	0.00381
regulation of growth	548	2.34	8	0.00219	0.00381
regulation of translational initiation	61	0.26	3	0.00223	0.00381
transcription from RNA polymerase II promoter	1930	8.24	17	0.00231	0.00381
regulation of cell proliferation	1430	6.1	14	0.00233	0.00381
regulation of metabolic process	6920	29.6	41	0.00234	0.00381
mitotic cell cycle	968	4.13	11	0.00238	0.00381
transforming growth factor beta receptor signaling pathway	221	0.944	5	0.00249	0.00381
morphogenesis of an epithelium	440	1.88	7	0.0026	0.00381
intrinsic apoptotic signaling pathway	135	0.576	4	0.00262	0.00381
mRNA splice site selection	18	0.0768	2	0.00263	0.00381
apoptotic process	2130	9.09	18	0.00264	0.00381
apoptotic process	2130	9.09	18	0.00264	0.00381
tissue morphogenesis	566	2.42	8	0.00267	0.00381
regulation of cell differentiation	1290	5.5	13	0.00267	0.00381
response to light stimulus	229	0.978	5	0.0029	0.00408
programmed cell death	2160	9.2	18	0.00304	0.00422
DNA damage checkpoint	143	0.611	4	0.00323	0.00435
regulation of DNA metabolic process	235	1	5	0.00325	0.00435
regulation of RNA metabolic process	3900	16.7	27	0.00326	0.00435
regulation of nucleobase-containing compound metabolic process	4540	19.4	30	0.00335	0.00441
regulation of organelle organization	589	2.51	8	0.00341	0.00442
response to radiation	345	1.47	6	0.00345	0.00442
tube morphogenesis	347	1.48	6	0.00355	0.00449
enzyme linked receptor protein signaling pathway	1180	5.02	12	0.0036	0.0045
phosphatidylinositol-mediated signaling	148	0.632	4	0.00365	0.00451
viral reproductive process	597	2.55	8	0.0037	0.00451
mitotic cell cycle checkpoint	149	0.636	4	0.00374	0.00451
regulation of neuron apoptotic process	150	0.64	4	0.00383	0.00456
peptidyl-amino acid modification	739	3.16	9	0.00391	0.0046
reproduction	1860	7.92	16	0.00399	0.00461
DNA integrity checkpoint	152	0.649	4	0.00401	0.00461
cell cycle	1860	7.94	16	0.0041	0.00465
regulation of response to stimulus	3360	14.3	24	0.00414	0.00465
negative regulation of cellular biosynthetic process	1220	5.22	12	0.00495	0.0055
apoptotic signaling pathway	261	1.11	5	0.00506	0.00554
positive regulation of catalytic activity	1070	4.56	11	0.0051	0.00554
regulation of cellular protein metabolic process	1560	6.65	14	0.00516	0.00555
apoptotic mitochondrial changes	83	0.354	3	0.00534	0.00568
negative regulation of biosynthetic process	1240	5.3	12	0.00563	0.00593
neuron apoptotic process	169	0.722	4	0.00584	0.00608
regulation of gene expression	4480	19.1	29	0.00591	0.00609
transmembrane receptor protein serine/threonine kinase signaling pathway	388	1.66	6	0.00609	0.00621
positive regulation of transcription, DNA-dependent	1260	5.37	12	0.00623	0.00623
positive regulation of transcription, DNA-dependent	1260	5.37	12	0.00623	0.00623

## Sheet: DE genes at early infection
List of de-regulated genes at early interaction time point of Dm28c T.cruzi THP1 infected cells. From Libisch, 2020.
UP regulated genes	DOWN regulated genes
CCL4	ATP10A
CXCL2	FCGR1B
CXCL1	LDLR
TRAF1	EMP1
CCL20	ST8SIA5
CXCL3	SLAMF8
TNFAIP2	ID1
CCL3L3	DEF6
CXCL8	MAN1C1
ABTB2	APBB1IP
CCL23	MERTK
SERPINE2	CYSLTR1
MCOLN2	SLC8A1
NRG1	TCF12
CCL3	CD84
SOD2	TMEM87B
SLC7A11	TUBA8
IFIT3	SUSD3
TNF	RGS14
KYNU	QPRT
SAT1	NLRC4
NFKBIA	SPNS2
SLC2A6	RIMS3
IER3	EPS8
BCL3	ARHGAP18
DUSP1	SPRY2
SRC	CECR6
CXCR4	TOX2
DDX58	STIP1
KCNN2	HAVCR2
CD70	RAB11FIP4
NAMPT	DCSTAMP
GBP2	SLC20A1
DRAM1	DHCR24
ACSL1	DDIT4L
DUSP5	CPNE2
BHLHE41	ELK3
NANOS1	NUDT7
OLIG1	PRAM1
PTAFR	PODXL
CLUH	FYB
P2RX7	SC5D
IL7R	PDLIM2
NFKB2	GIMAP6
NMT2	RASA1
ZC3H12C	IL17RA
WT1-AS	INPP5D
PLK2	CACNA2D4
MYB	DOK2
RND3	CKLF
IFITM1	DHRS3
PRSS36	XRCC1
MIR155HG	ADCY1
DUSP16	FOS
COG8	VASH1
PTGER4	HS1BP3
IRF7	GLIPR2
ISG20	PLXDC2
SIK3	HSD17B7
ATF3	PPP1R3B
WT1	CELF2
TNFRSF1B	HMGCR
ACPL2	SLCO2B1
ASAP1-IT1	SH3TC1
SRGN	TPM1
FLYWCH1	TRPM8
DUSP2	CYP19A1
IRAK3	PYDC1
PIK3C2B	ATP10D
SPAG9	SESN1
BHLHE40	EVL
SQSTM1	PGBD5
CFP	CORO1A
NCF1	ITGB5
DUSP5P1	HMGA2
HES4	OXR1
MALAT1	ADARB1
SLC35B1	HSD17B11
PRKCH	CBFA2T3
FBXO32	TCTEX1D1
LRG1	ST3GAL6
ZC3H12D	IQSEC2
MAVS	LMO2
MS4A14	CATSPER1
PRKAG2	IDH1
ABTB1	ARHGAP15
ARHGEF19	RAP2B
SIPA1	PCM1
ACSL5	RCBTB2
PIGX	TANC1
PAQR6	RASAL3
SGK1	NUPR1
G0S2	PECAM1
CHD7	DBN1
CPEB2	NRROS
PVRL3	RNF141
SPSB1	RFX2
PFKFB3	FAM20C
HES1	FDFT1
UGCG	IGSF6
PLK3	RIN2
FAM110B	ARHGEF40
PPARGC1B	ATP8B4
CDK6	GHRL
CASP7	PYCARD
ZNF234	SPN
CCSER2	MAF
ANKRD18A	LRRC8C
MAP2K3	STX1A
MED13	ITPKB
DDIT4	CAMK1
PLEKHF1	SASH3
TICAM1	CHODL
B4GALT5	DOCK10
IL23A	SFMBT2
GFPT2	PTPRN2
RRAD	ADCY7
IFIT1	ARAP3
ADORA2A	RGS2
ITGB8	MAP1S
GJB2	SH3PXD2A
RSAD2	MVK
CKB	APOBR
OASL	DNMT1
SLC43A2	CAMK2D
ELOVL7	MYLK
EHD1	PPARG
MX1	TNFRSF21
TFPI2	TEX2
MT2A	INPP5A
NEDD4L	CDKN1C
CD44	PSEN2
IL15RA	TREM2
TNFAIP3	MLXIPL
FCAMR	FGD3
EDN1	RIMBP3
MST4	GDF15
TNIP1	LPL
RFTN1	ARHGAP26
MARCKS	GLCCI1
NR4A3	RASGRP3
MT1G	ACTN1
ITGA1	TPRG1
MT1H	TDO2
AK4	SMYD3
XAF1	LRRC25
EBF1	TK2
TIAM2	LAT
MT1L	SFXN3
ANKRD33B	TBXA2R
MT1X	CAMK2G
ABCA1	NRGN
CD40	NCF4
PTX3	RECK
CXCL12	TRIM2
MGLL	MMAB
IGFBP3	DOPEY2
CHST2	TTC7A
SOCS1	PPFIBP1
PTGER2	NFATC3
CFLAR	ADM
MT1HL1	ENG
REC8	DOCK8
ETV3L	PSAT1
USP12	PNPLA3
MPZL1	LMNA
PCDH17	PSMG3-AS1
NUB1	ZNF521
PKIG	DENND1B
POPDC3	MAPKAPK3
HS3ST3A1	MAPK13
RAP2C	MYO1F
IFIT5	SGIP1
MT1B	MEI1
FJX1	TRPV2
WTAP	BMP2K
MT1E	TSPAN14
AMPD3	ANKRD28
EBI3	TACC2
RIN3	MSR1
PIM2	CD14
PBX4	PRKCZ
IFI44	EVI2B
PTGIR	CBS
ATP2B1	PARVG
CASC9	TPCN1
SERPINB2	ABHD2
OGFRL1	ITSN1
ABCA5	DOCK2
PARM1	SLC11A1
PVR	RGCC
SAMD9L	PACSIN2
LRIG1	ACSS2
PLCL2	SGK223
TENM3	NUDT6
RHOQ	LYRM9
RASSF8	PREX1
FAM49A	SLC45A3
FGF2	KCNMB1
MX2	PLCB2
TGM2	VCL
STARD4	CEBPE
DACT3	CLN3
SMIM3	LIMK1
REL	PGPEP1
BCL11A	FAM129B
GBP5	CRYL1
VMP1	ESYT1
IRF9	NDST2
FKBP5	TBL2
N4BP2L1	HSPA5
TRIP10	HERPUD1
BATF2	EBP
EMP2	ABCB4
ZC3H12A	RGL2
CNKSR3	ZFP36L1
RNF19B	AGAP1
ADA	CITED4
MSC	TREML1
TWISTNB	PCCA
ICOSLG	RXRA
PCDH20	HNMT
HCK	THYN1
VEGFC	CNIH3
ETV3	FNDC3A
PPP3CC	SPA17
FOSL2	NES
MREG	FAR2
TJP2	MSRB2
CPM	PSORS1C2
ISG15	GRAMD4
FAM126A	TAPT1
KITLG	ARRB2
EZH2	HPCAL1
TNFAIP8	RAB27A
EMX1	ABHD10
NAV3	ZBED3
RIPK2	CYTH3
TNFRSF10B	MFI2
GLTP	TMEM158
PCGF5	MPG
SLAMF7	CAT
STAT1	ETHE1
TRMT61A	MARVELD1
PIK3R3	MKL2
ARHGEF1	PDE2A
GPR132	CHD9
GADD45B	RGS19
TNFRSF9	CNN2
STAT5A	RPS6KA1
ORM1	SLC2A9
SLC39A14	GCHFR
OAS2	LY96
NFKB1	BIN1
SSH1	RNF170
LHX2	KCNAB2
SP100	PCK2
MT1A	SCGB3A2
OAS1	ARHGAP12
PSD3	LAT2
BAHCC1	RGS10
LYN	SNX2
CD82	FDXR
ICAM1	PGA3
TCEB3	CITED2
ROBO1	MYO6
SRXN1	ZYX
NFKBIB	FUT7
TXNRD1	TGFBR1
BASP1	HPCA
DEFB4A	EVI2A
PHACTR4	PI4K2A
SLC41A2	PTGS1
MLLT6	RADIL
POPDC2	CASP6
CDON	RABGAP1L
HS3ST3B1	RAMP1
BTG2	LPAR6
SIK1	FADS2
ADRBK2	FLJ32255
SDC4	TM7SF2
POU2F2	CCDC107
BCL2	SLC27A1
ASCC3	SLC9A9
HDAC4	TMEM53
MAP3K5	CYP51A1
HPDL	TCAIM
EIF5	IFT88
ASAP1	GNG7
MAGI2-AS3	FRMD4A
LRP12	IL10RB-AS1
RCN1	FAM63B
CYB5A	IMPA2
ZNFX1	FOCAD
NOL3	FCHO1
ZNRF2	CD36
LEPREL1	COMMD8
GPD1	HMGCS1
SEMA3C	TNFSF14
MT1M	PC
GCLM	RNF13
PML	FAM210B
MYO1B	CAB39
DIDO1	ANXA11
UXS1	FNBP1L
NREP	ZCCHC6
CHST7	LIMS1
ORM2	CD300A
MPP6	TEX264
NLGN4Y	SLC31A1
GABPB1	MGAT4A
DST	FAM49B
RDX	CDR2L
GRAMD3	SH3KBP1
IGSF8	ARL11
FXR1	TRAF3IP1
RBFA	CDK2AP2
PNPT1	CTNNBIP1
PLEK	SPOCD1
IRF1	ZCCHC24
FAM60A	CSF1R
ZP3	PHLDB3
RAP1B	CAPRIN2
PHLDA3	FAM53B
RFFL	HOMER3
OSGIN2	BARX1
MFSD2A	GOLPH3L
ASH1L-AS1	CMTM7
NINJ1	SLC22A18
SERF1A	CCS
RTP4	CABIN1
NRCAM	RALB
B2M	MILR1
SLC5A2	CYBB
SMUG1	TUBGCP2
MEIOB	YIPF5
SWAP70	LOXL3
BVES	HSPB1
BTG3	ACADM
MED14	ST14
RELB	RHOBTB2
SUV420H1	SLC12A7
LMO4	RAP1A
PIM3	MUM1
SGTB	HS2ST1
RASD1	PDK3
GADD45G	PAQR5
ZC3HAV1	BAIAP2-AS1
CLIC6	ARHGEF3
SNX5	SLC39A11
LAX1	CPT1A
MIR22HG	FCGBP
SPATA13	SOCS6
UBE3C	AP1S2
GATC	PHGDH
GBP4	KCNQ1
SLC2A1	CMTM3
MET	CDK5RAP2
TRIM47	WDFY2
NFE2L2	FLOT2
BAALC	CD300C
ARFGAP3	VGLL4
GOLT1B	FCHO2
RHOF	SNAI3-AS1
PTPRJ	DDAH2
USP13	FAM109A
IL10RA	DNASE2
ATAD3B	TTC39C
RBM19	PXN
GBP1	AATK
PRDM2	RNF149
TMEM138	PLA2G15
SAMD9	TPM2
IFIH1	ADAM8
ETS2	KCNE3
FAM213B	LTB
IL1B	PEX13
SNHG16	CTSC
CSRP2	SH3RF1
FAIM	LPHN3
GPR125	OMA1
LYRM4	CD209
MAFF	TRPM4
SYTL3	FAM213A
GTDC1	STARD8
PTPRK	FLI1
EIF2AK2	SEMA7A
OAS3	METTL9
LINC00938	MKNK1
EDNRB	ITGA4
PARP9	ZBTB7B
SPRYD4	GALT
ARMC8	FUCA1
CYB5R2	BACE1
APOBEC3G	IDI1
EPB41L4A-AS1	FZD1
DUSP10	MTHFR
STK17A	TNNT1
TSPAN1	LINC00341
ALDH1B1	ATRN
RALA	CCPG1
S100A12	MGST3
STAR	MANF
EPB41L3	RGS1
NR1H3	GNAQ
MTHFD2P1	SDCCAG8
FCHSD2	CEBPA
RCSD1	S100A16
TLE1	TPK1
APOL6	IQCE
PLEKHM3	ATP6V0A1
TPRA1	SUN2
FZD4	QKI
PERP	CD33
CLIC4	TGFBI
ASAP2	CALM2
LINC00926	RBKS
SSU72	PTGER4P2-CDK2AP2P2
SLC6A6	CALHM2
HSPA1A	ADAM10
DTX3L	CTSL
SNORD22	CMC4
SLC11A2	FGFR1
ANKLE2	MGST2
MICALL1	ABCC6
SNHG17	ST3GAL5
PARP14	SOWAHD
MT1F	OSBPL3
CYLD	ERMP1
RASL12	SKAP2
BCAT1	PHKB
TRIM69	MGMT
RHO	PCNX
SLC25A45	PFKP
TIFA	TMEM50B
ZFAS1	FAM214A
CNOT6	SMARCA2
PPM1K	CCDC125
C21orf91	CEP170
CDKN2AIP	SORL1
SARDH	IRS2
GIMAP8	LEPROTL1
BMP1	STXBP1
RBBP6	AP2A2
ATP2C1	STRBP
RILP	REEP3
PRSS23	ZCCHC14
NBN	PAG1
CXCL14	IER5L
RIF1	NT5DC2
ELN	INSIG2
TAP1	GNPDA1
AHR	ITGAM
HIVEP1	NDFIP2
ZHX2	SLC9A7
MSANTD3	FGGY
LAMC2	USP47
HRASLS5	TMEM41B
PAPSS2	GDPD5
LAMA4	ERLIN2
RBBP9	MMP19
DESI1	TGIF1
BLVRA	GAMT
CLDN11	SLC30A3
SNHG1	ARHGAP4
PNMA5	PCYT2
TRIM36	TTC39B
TMEM123	OSBPL11
MS4A7	FAM212B
TRAF3IP2	P4HTM
MAPK11	ESYT2
HUWE1	SLC20A2
FGL2	ZNF862
NCOA7	GPR65
TBX1	TM7SF3
OPTN	PIK3CD
TLE4	SLC43A1
CLEC2D	CYFIP1
KLF6	PLEKHA2
FNIP2	MPP1
	PPM1M
	SLC26A11
	PCYOX1
	TBC1D14
	CD164
	LPIN2
	MPST
	THRA
	ZNF397
	MAP3K3
	SLC2A5
	TST
	TSC22D1
	TGFB1
	GJB3
	RGS16
	LST1
	TRIB1
	DOK3
	RAB7B
	COL23A1
	CNPY3
	AP1S1
	NPL
	IKBIP
	ATG16L1
	WNT6
	RAB11FIP5
	SKI
	ACSL3
	PDPN
	PCYOX1L
	GOLGA6L6
	C2CD5
	KCNJ2
	DUSP18
	BBS2
	VAMP8
	CELSR1
	CAPG
	SATB1
	TP53TG1
	DRAM2
	P2RY8
	MAP4K4
	DHTKD1
	DUSP23
	CX3CR1
	INA
	GPR84
	ZNF618
	THSD7A
	GALM
	ATP6V0D2
	NFATC1
	CSPG4
	CORO2A
	SLC7A8
	EFR3B
	ANTXR1
	ZNF395
	ANKRD35
	LGI2
	SIGLEC17P
	TMTC1
	ALOX5
	PGM1
	FAM105A
	DHCR7
	LINC01094
	PCNXL2
	CNR1
	RNASE6
	PTPRO
	SPINT1
	LBH
	PID1
	MYO5A
	SLC37A2
	CD1A
	SIGLEC7
	AIM1
	SORT1
	ALAD
	ASPH
	GAS7
	NDRG2
	CCDC109B
	CRYBB1
	CD163
	ADAP2
	TRAF3IP3
	NISCH
	ACAD11
	ATP2B4
	LINC00623
	DPF3
	TESC
	TUBB3
	ITGAL
	FAM81A
	HS6ST1
	LTA4H
	HS3ST1
	VSIG4
	PLP2
	DAPL1
	BEX2
	IRX3
	HELZ
	DAAM1
	FZD7
	DISP1
	SMIM4
	BEX1
	BATF
	ACAT2
	WDR54
	RNASE1
	CD163L1
	S1PR2
	ENAH
	NT5E
	PDIA4
	GZF1
	CCSAP
	PRKAR2B
	ABCD4
	SCG5
	CACNA2D3
	ARNT2
	CCR1
	C5AR1
	NGEF
	S100B
	SGSH
	TUBA4A
	PDGFRA
	PLEC
	RHOH
	GIMAP1
	FUT8
	DNM3
	ABLIM3
	EHD4
	ZFYVE28
	HOPX
	FILIP1L
	LMNB1
	HNRNPLL
	ANO8
	STMN3
	LIMD2
	USP51
	SEC24D

## Sheet: clusters of UP regulated genes
STRING network was built upon upregulated genes during T.cruzi-THP1 early infection. Next, a MCL clustering was performed. The resulting clusters are shown.
#clustering method	cluster number	cluster color	gene count	protein name	protein identifier	protein description
MCL	1	Red	63	B7RP1	9606.ENSP00000339477	Inducible T-cell co-stimulator ligand; Ligand for the T-cell-specific cell surface receptor ICOS. Acts as a costimulatory signal for T-cell proliferation and cytokine secretion; induces also B-cell proliferation and differentiation into plasma cells. Could play an important role in mediating local tissue responses to inflammatory conditions, as well as in modulating the secondary immune response …
MCL	1	Red	63	BCL3	9606.ENSP00000164227	B-cell lymphoma 3 protein; Contributes to the regulation of transcriptional activation of NF-kappa-B target genes. In the cytoplasm, inhibits the nuclear translocation of the NF-kappa-B p50 subunit. In the nucleus, acts as transcriptional activator that promotes transcription of NF-kappa-B target genes. Contributes to the regulation of cell proliferation (By similarity); Ankyrin repeat domain con…
MCL	1	Red	63	CCL20	9606.ENSP00000351671	C-C motif chemokine 20; Acts as a ligand for C-C chemokine receptor CCR6. Signals through binding and activation of CCR6 and induces a strong chemotactic response and mobilization of intracellular calcium ions. The ligand-receptor pair CCL20-CCR6 is responsible for the chemotaxis of dendritic cells (DC), effector/memory T-cells and B- cells and plays an important role at skin and mucosal surfaces…
MCL	1	Red	63	CCL23	9606.ENSP00000481357	C-C motif chemokine ligand 23
MCL	1	Red	63	CCL3	9606.ENSP00000477908	C-C motif chemokine 3; Monokine with inflammatory and chemokinetic properties. Binds to CCR1, CCR4 and CCR5. One of the major HIV-suppressive factors produced by CD8+ T-cells. Recombinant MIP-1-alpha induces a dose-dependent inhibition of different strains of HIV-1, HIV-2, and simian immunodeficiency virus (SIV); Belongs to the intercrine beta (chemokine CC) family
MCL	1	Red	63	CCL3L3	9606.ENSP00000480558	C-C motif chemokine 3-like 1; Chemotactic for lymphocytes and monocytes. Is a ligand for CCR1, CCR3 and CCR5. Is an inhibitor of HIV-1-infection. The processed form LD78-beta(3-70) shows a 20-fold to 30-fold higher chemotactic activity and is a very potent inhibitor of HIV-1- infection. LD78-beta(3-70) is also a ligand for CCR1, CCR3 and CCR5; Belongs to the intercrine beta (chemokine CC) family
MCL	1	Red	63	CCL4	9606.ENSP00000482259	C-C motif chemokine 4; Monokine with inflammatory and chemokinetic properties. Binds to CCR5. One of the major HIV-suppressive factors produced by CD8+ T-cells. Recombinant MIP-1-beta induces a dose-dependent inhibition of different strains of HIV-1, HIV-2, and simian immunodeficiency virus (SIV). The processed form MIP-1-beta(3-69) retains the abilities to induce down-modulation of surface expre…
MCL	1	Red	63	CD40	9606.ENSP00000361359	Tumor necrosis factor receptor superfamily member 5; Receptor for TNFSF5/CD40LG. Transduces TRAF6- and MAP3K8-mediated signals that activate ERK in macrophages and B cells, leading to induction of immunoglobulin secretion
MCL	1	Red	63	CD70	9606.ENSP00000245903	CD70 antigen; Cytokine that binds to CD27. Plays a role in T-cell activation. Induces the proliferation of costimulated T-cells and enhances the generation of cytolytic T-cells; Belongs to the tumor necrosis factor family
MCL	1	Red	63	CFLAR	9606.ENSP00000312455	CASP8 and FADD-like apoptosis regulator; Apoptosis regulator protein which may function as a crucial link between cell survival and cell death pathways in mammalian cells. Acts as an inhibitor of TNFRSF6 mediated apoptosis. A proteolytic fragment (p43) is likely retained in the death-inducing signaling complex (DISC) thereby blocking further recruitment and processing of caspase-8 at the complex.…
MCL	1	Red	63	CKB	9606.ENSP00000299198	Creatine kinase B-type; Reversibly catalyzes the transfer of phosphate between ATP and various phosphogens (e.g. creatine phosphate). Creatine kinase isoenzymes play a central role in energy transduction in tissues with large, fluctuating energy demands, such as skeletal muscle, heart, brain and spermatozoa
MCL	1	Red	63	CXCL1	9606.ENSP00000379110	Growth-regulated alpha protein; Has chemotactic activity for neutrophils. May play a role in inflammation and exerts its effects on endothelial cells in an autocrine fashion. In vitro, the processed forms GRO- alpha(4-73), GRO-alpha(5-73) and GRO-alpha(6-73) show a 30-fold higher chemotactic activity; Chemokine ligands
MCL	1	Red	63	CXCL14	9606.ENSP00000337065	C-X-C motif chemokine 14; Potent chemoattractant for neutrophils, and weaker for dendritic cells. Not chemotactic for T-cells, B-cells, monocytes, natural killer cells or granulocytes. Does not inhibit proliferation of myeloid progenitors in colony formation assays; Chemokine ligands
MCL	1	Red	63	CXCL2	9606.ENSP00000427279	C-X-C motif chemokine 2; Produced by activated monocytes and neutrophils and expressed at sites of inflammation. Hematoregulatory chemokine, which, in vitro, suppresses hematopoietic progenitor cell proliferation. GRO-beta(5-73) shows a highly enhanced hematopoietic activity
MCL	1	Red	63	CXCL3	9606.ENSP00000296026	C-X-C motif chemokine 3; Ligand for CXCR2 (By similarity). Has chemotactic activity for neutrophils. May play a role in inflammation and exert its effects on endothelial cells in an autocrine fashion. In vitro, the processed form GRO-gamma(5-73) shows a fivefold higher chemotactic activity for neutrophilic granulocytes; Chemokine ligands
MCL	1	Red	63	CXCL8	9606.ENSP00000306512	Interleukin-8; IL-8 is a chemotactic factor that attracts neutrophils, basophils, and T-cells, but not monocytes. It is also involved in neutrophil activation. It is released from several cell types in response to an inflammatory stimulus. IL-8(6-77) has a 5-10-fold higher activity on neutrophil activation, IL-8(5-77) has increased activity on neutrophil activation and IL-8(7-77) has a higher aff…
MCL	1	Red	63	CYLD	9606.ENSP00000392025	Ubiquitin carboxyl-terminal hydrolase CYLD; Deubiquitinase that specifically cleaves 'Lys-63'-linked polyubiquitin chains. Has endodeubiquitinase activity. Plays an important role in the regulation of pathways leading to NF-kappa-B activation. Contributes to the regulation of cell survival, proliferation and differentiation via its effects on NF-kappa-B activation. Negative regulator of Wnt signa…
MCL	1	Red	63	DEFB4A	9606.ENSP00000303532	Defensin, beta 4A; Exhibits antimicrobial activity against Gram-negative bacteria and Gram-positive bacteria. May act as a ligand for C-C chemokine receptor CCR6. Can bind to both human and mouse CCR6 and induce chemotactic activity of CCR6-expressing cells; Defensins, beta
MCL	1	Red	63	EDN1	9606.ENSP00000368683	Endothelin-1; Endothelins are endothelium-derived vasoconstrictor peptides; Belongs to the endothelin/sarafotoxin family
MCL	1	Red	63	EDNRB	9606.ENSP00000366416	Endothelin receptor type B; Non-specific receptor for endothelin 1, 2, and 3. Mediates its action by association with G proteins that activate a phosphatidylinositol-calcium second messenger system; Belongs to the G-protein coupled receptor 1 family. Endothelin receptor subfamily. EDNRB sub-subfamily
MCL	1	Red	63	ELN	9606.ENSP00000351807	Elastin; Major structural protein of tissues such as aorta and nuchal ligament, which must expand rapidly and recover completely. Molecular determinant of the late arterial morphogenesis, stabilizing arterial structure by regulating proliferation and organization of vascular smooth muscle (By similarity)
MCL	1	Red	63	FBXO32	9606.ENSP00000428205	F-box only protein 32; Substrate recognition component of a SCF (SKP1-CUL1-F- box protein) E3 ubiquitin-protein ligase complex which mediates the ubiquitination and subsequent proteasomal degradation of target proteins. Probably recognizes and binds to phosphorylated target proteins during skeletal muscle atrophy. Recognizes TERF1; F-boxes other
MCL	1	Red	63	FGF2	9606.ENSP00000264498	Fibroblast growth factor 2; Plays an important role in the regulation of cell survival, cell division, angiogenesis, cell differentiation and cell migration. Functions as potent mitogen in vitro. Can induce angiogenesis; Belongs to the heparin-binding growth factors family
MCL	1	Red	63	ICAM1	9606.ENSP00000264832	Intercellular adhesion molecule 1; ICAM proteins are ligands for the leukocyte adhesion protein LFA-1 (integrin alpha-L/beta-2). During leukocyte trans- endothelial migration, ICAM1 engagement promotes the assembly of endothelial apical cups through ARHGEF26/SGEF and RHOG activation; CD molecules
MCL	1	Red	63	IER3	9606.ENSP00000259874	Immediate early response 3; Radiation-inducible immediate-early gene IEX-1; May play a role in the ERK signaling pathway by inhibiting the dephosphorylation of ERK by phosphatase PP2A- PPP2R5C holoenzyme. Acts also as an ERK downstream effector mediating survival. As a member of the NUPR1/RELB/IER3 survival pathway, may provide pancreatic ductal adenocarcinoma with remarkable resistance to cell s…
MCL	1	Red	63	IGFBP3	9606.ENSP00000370473	Insulin-like growth factor-binding protein 3; IGF-binding proteins prolong the half-life of the IGFs and have been shown to either inhibit or stimulate the growth promoting effects of the IGFs on cell culture. They alter the interaction of IGFs with their cell surface receptors. Also exhibits IGF-independent antiproliferative and apoptotic effects mediated by its receptor TMEM219/IGFBP-3R
MCL	1	Red	63	IL10RA	9606.ENSP00000227752	Interleukin-10 receptor subunit alpha; Receptor for IL10; binds IL10 with a high affinity; CD molecules
MCL	1	Red	63	IL1B	9606.ENSP00000263341	Interleukin-1 beta; Potent proinflammatory cytokine. Initially discovered as the major endogenous pyrogen, induces prostaglandin synthesis, neutrophil influx and activation, T-cell activation and cytokine production, B-cell activation and antibody production, and fibroblast proliferation and collagen production. Promotes Th17 differentiation of T-cells
MCL	1	Red	63	IL23A	9606.ENSP00000228534	Interleukin-23 subunit alpha; Associates with IL12B to form the IL-23 interleukin, a heterodimeric cytokine which functions in innate and adaptive immunity. IL-23 may constitute with IL-17 an acute response to infection in peripheral tissues. IL-23 binds to a heterodimeric receptor complex composed of IL12RB1 and IL23R, activates the Jak- Stat signaling cascade, stimulates memory rather than naiv…
MCL	1	Red	63	IL7R	9606.ENSP00000306157	Interleukin-7 receptor subunit alpha; Receptor for interleukin-7. Also acts as a receptor for thymic stromal lymphopoietin (TSLP); Belongs to the type I cytokine receptor family. Type 4 subfamily
MCL	1	Red	63	IRAK3	9606.ENSP00000261233	Interleukin-1 receptor-associated kinase 3; Inhibits dissociation of IRAK1 and IRAK4 from the Toll- like receptor signaling complex by either inhibiting the phosphorylation of IRAK1 and IRAK4 or stabilizing the receptor complex; Belongs to the protein kinase superfamily. TKL Ser/Thr protein kinase family. Pelle subfamily
MCL	1	Red	63	KITLG	9606.ENSP00000228280	Kit ligand; Ligand for the receptor-type protein-tyrosine kinase KIT. Plays an essential role in the regulation of cell survival and proliferation, hematopoiesis, stem cell maintenance, gametogenesis, mast cell development, migration and function, and in melanogenesis. KITLG/SCF binding can activate several signaling pathways. Promotes phosphorylation of PIK3R1, the regulatory subunit of phosphat…
MCL	1	Red	63	MAP3K5	9606.ENSP00000351908	Mitogen-activated protein kinase kinase kinase 5; Serine/threonine kinase which acts as an essential component of the MAP kinase signal transduction pathway. Plays an important role in the cascades of cellular responses evoked by changes in the environment. Mediates signaling for determination of cell fate such as differentiation and survival. Plays a crucial role in the apoptosis signal transduc…
MCL	1	Red	63	MAVS	9606.ENSP00000401980	Mitochondrial antiviral-signaling protein; Required for innate immune defense against viruses. Acts downstream of DDX58/RIG-I and IFIH1/MDA5, which detect intracellular dsRNA produced during viral replication, to coordinate pathways leading to the activation of NF-kappa-B, IRF3 and IRF7, and to the subsequent induction of antiviral cytokines such as IFN-beta and RANTES (CCL5). Peroxisomal and mit…
MCL	1	Red	63	NAMPT	9606.ENSP00000222553	Nicotinamide phosphoribosyltransferase; Catalyzes the condensation of nicotinamide with 5- phosphoribosyl-1-pyrophosphate to yield nicotinamide mononucleotide, an intermediate in the biosynthesis of NAD. It is the rate limiting component in the mammalian NAD biosynthesis pathway. The secreted form behaves both as a cytokine with immunomodulating properties and an adipokine with anti-diabetic prop…
MCL	1	Red	63	NFKB1	9606.ENSP00000226574	Nuclear factor NF-kappa-B p105 subunit; NF-kappa-B is a pleiotropic transcription factor present in almost all cell types and is the endpoint of a series of signal transduction events that are initiated by a vast array of stimuli related to many biological processes such as inflammation, immunity, differentiation, cell growth, tumorigenesis and apoptosis. NF-kappa-B is a homo- or heterodimeric co…
MCL	1	Red	63	NFKB2	9606.ENSP00000358983	Nuclear factor NF-kappa-B p100 subunit; NF-kappa-B is a pleiotropic transcription factor present in almost all cell types and is the endpoint of a series of signal transduction events that are initiated by a vast array of stimuli related to many biological processes such as inflammation, immunity, differentiation, cell growth, tumorigenesis and apoptosis. NF-kappa-B is a homo- or heterodimeric co…
MCL	1	Red	63	NFKBIA	9606.ENSP00000216797	NF-kappa-B inhibitor alpha; Inhibits the activity of dimeric NF-kappa-B/REL complexes by trapping REL dimers in the cytoplasm through masking of their nuclear localization signals. On cellular stimulation by immune and proinflammatory responses, becomes phosphorylated promoting ubiquitination and degradation, enabling the dimeric RELA to translocate to the nucleus and activate transcription
MCL	1	Red	63	NFKBIB	9606.ENSP00000312988	NF-kappa-B inhibitor beta; Inhibits NF-kappa-B by complexing with and trapping it in the cytoplasm. However, the unphosphorylated form resynthesized after cell stimulation is able to bind NF-kappa-B allowing its transport to the nucleus and protecting it to further NFKBIA- dependent inactivation. Association with inhibitor kappa B- interacting NKIRAS1 and NKIRAS2 prevent its phosphorylation rende…
MCL	1	Red	63	NOL3	9606.ENSP00000457243	Nucleolar protein 3; Isoform 1: May be involved in RNA splicing; Caspase recruitment domain containing
MCL	1	Red	63	OPTN	9606.ENSP00000368022	Optineurin; Plays an important role in the maintenance of the Golgi complex, in membrane trafficking, in exocytosis, through its interaction with myosin VI and Rab8. Links myosin VI to the Golgi complex and plays an important role in Golgi ribbon formation. Plays a role in the activation of innate immune response during viral infection. Mechanistically, recruits TBK1 at the Golgi apparatus, promo…
MCL	1	Red	63	P2RX7	9606.ENSP00000330696	P2X purinoceptor 7; Receptor for ATP that acts as a ligand-gated ion channel. Responsible for ATP-dependent lysis of macrophages through the formation of membrane pores permeable to large molecules. Could function in both fast synaptic transmission and the ATP-mediated lysis of antigen-presenting cells. In the absence of its natural ligand, ATP, functions as a scavenger receptor in the recognitio…
MCL	1	Red	63	POU2F2	9606.ENSP00000431603	POU domain, class 2, transcription factor 2; Transcription factor that specifically binds to the octamer motif (5'-ATTTGCAT-3'). Regulates transcription in a number of tissues in addition to activating immunoglobulin gene expression. Modulates transcription transactivation by NR3C1, AR and PGR. Isoform 5 activates the U2 small nuclear RNA (snRNA) promoter; POU class homeoboxes and pseudogenes
MCL	1	Red	63	PTX3	9606.ENSP00000295927	Pentraxin-related protein PTX3; Plays a role in the regulation of innate resistance to pathogens, inflammatory reactions, possibly clearance of self- components and female fertility; Long pentraxins
MCL	1	Red	63	REL	9606.ENSP00000295025	Rel proto-oncogene, nf-kb subunit; Proto-oncogene c-Rel; Proto-oncogene that may play a role in differentiation and lymphopoiesis. NF-kappa-B is a pleiotropic transcription factor which is present in almost all cell types and is involved in many biological processed such as inflammation, immunity, differentiation, cell growth, tumorigenesis and apoptosis. NF- kappa-B is a homo- or heterodimeric c…
MCL	1	Red	63	RELB	9606.ENSP00000221452	Relb proto-oncogene, nf-kb subunit; Transcription factor RelB; NF-kappa-B is a pleiotropic transcription factor which is present in almost all cell types and is involved in many biological processed such as inflammation, immunity, differentiation, cell growth, tumorigenesis and apoptosis. NF- kappa-B is a homo- or heterodimeric complex formed by the Rel-like domain-containing proteins RELA/p65, R…
MCL	1	Red	63	RIPK2	9606.ENSP00000220751	Receptor-interacting serine/threonine-protein kinase 2; Serine/threonine/tyrosine kinase that plays an essential role in modulation of innate and adaptive immune responses. Upon stimulation by bacterial peptidoglycans, NOD1 and NOD2 are activated, oligomerize and recruit RIPK2 through CARD-CARD domains. Contributes to the tyrosine phosphorylation of the guanine exchange factor ARHGEF2 through Src…
MCL	1	Red	63	S100A12	9606.ENSP00000357726	Protein S100-A12; S100A12 is a calcium-, zinc- and copper-binding protein which plays a prominent role in the regulation of inflammatory processes and immune response. Its proinflammatory activity involves recruitment of leukocytes, promotion of cytokine and chemokine production, and regulation of leukocyte adhesion and migration. Acts as an alarmin or a danger associated molecular pattern (DAMP)…
MCL	1	Red	63	SLAMF7	9606.ENSP00000357022	SLAM family member 7; Self-ligand receptor of the signaling lymphocytic activation molecule (SLAM) family. SLAM receptors triggered by homo- or heterotypic cell-cell interactions are modulating the activation and differentiation of a wide variety of immune cells and thus are involved in the regulation and interconnection of both innate and adaptive immune response. Activities are controlled by pr…
MCL	1	Red	63	TICAM1	9606.ENSP00000248244	TIR domain-containing adapter molecule 1; Involved in innate immunity against invading pathogens. Adapter used by TLR3 and TLR4 (through TICAM2) to mediate NF- kappa-B and interferon-regulatory factor (IRF) activation, and to induce apoptosis. Ligand binding to these receptors results in TRIF recruitment through its TIR domain. Distinct protein- interaction motifs allow recruitment of the effecto…
MCL	1	Red	63	TIFA	9606.ENSP00000354911	TRAF-interacting protein with FHA domain-containing protein A; Adapter protein which mediates the IRAK1 and TRAF6 interaction following IL-1 stimulation, resulting in the downstream activation of NF-kappa-B and AP-1 pathways. Induces the oligomerization and polyubiquitination of TRAF6, which leads to the activation of TAK1 and IKK through a proteasome-independent mechanism
MCL	1	Red	63	TNF	9606.ENSP00000398698	Tumor necrosis factor; Cytokine that binds to TNFRSF1A/TNFR1 and TNFRSF1B/TNFBR. It is mainly secreted by macrophages and can induce cell death of certain tumor cell lines. It is potent pyrogen causing fever by direct action or by stimulation of interleukin-1 secretion and is implicated in the induction of cachexia, Under certain conditions it can stimulate cell proliferation and induce cell diff…
MCL	1	Red	63	TNFAIP2	9606.ENSP00000452634	Tumor necrosis factor alpha-induced protein 2; May play a role as a mediator of inflammation and angiogenesis
MCL	1	Red	63	TNFAIP3	9606.ENSP00000481570	Tumor necrosis factor alpha-induced protein 3; Ubiquitin-editing enzyme that contains both ubiquitin ligase and deubiquitinase activities. Involved in immune and inflammatory responses signaled by cytokines, such as TNF-alpha and IL-1 beta, or pathogens via Toll-like receptors (TLRs) through terminating NF-kappa-B activity. Essential component of a ubiquitin-editing protein complex, comprising al…
MCL	1	Red	63	TNFRSF1B	9606.ENSP00000365435	Tumor necrosis factor receptor superfamily member 1B; Receptor with high affinity for TNFSF2/TNF-alpha and approximately 5-fold lower affinity for homotrimeric TNFSF1/lymphotoxin-alpha. The TRAF1/TRAF2 complex recruits the apoptotic suppressors BIRC2 and BIRC3 to TNFRSF1B/TNFR2. This receptor mediates most of the metabolic effects of TNF-alpha. Isoform 2 blocks TNF-alpha-induced apoptosis, which …
MCL	1	Red	63	TNFRSF9	9606.ENSP00000478699	Tumor necrosis factor receptor superfamily member 9; Receptor for TNFSF9/4-1BBL. Possibly active during T cell activation; CD molecules
MCL	1	Red	63	TNIP1	9606.ENSP00000317891	TNFAIP3-interacting protein 1; Inhibits NF-kappa-B activation and TNF-induced NF-kappa- B-dependent gene expression by regulating A20/TNFAIP3-mediated deubiquitination of IKBKG; proposed to link A20/TNFAIP3 to ubiquitinated IKBKG. Involved in regulation of EGF-induced ERK1/ERK2 signaling pathway; blocks MAPK3/MAPK1 nuclear translocation and MAPK1-dependent transcription. Increases cell surface CD…
MCL	1	Red	63	TRAF1	9606.ENSP00000362994	TNF receptor-associated factor 1; Adapter molecule that regulates the activation of NF- kappa-B and JNK. Plays a role in the regulation of cell survival and apoptosis. The heterotrimer formed by TRAF1 and TRAF2 is part of a E3 ubiquitin-protein ligase complex that promotes ubiquitination of target proteins, such as MAP3K14. The TRAF1/TRAF2 complex recruits the antiapoptotic E3 protein- ubiquitin …
MCL	1	Red	63	TRAF3IP2	9606.ENSP00000357750	TRAF3 interacting protein 2; Adapter protein CIKS; Could be involved in the activation of both NF-kappa-B via a NF-kappa-B inhibitor kinase (IKK)-dependent mechanism and stress-activated protein kinase (SAPK)/JNK
MCL	1	Red	63	TRIM47	9606.ENSP00000254816	Tripartite motif-containing protein 47; Tripartite motif containing 47; Ring finger proteins
MCL	1	Red	63	VEGFC	9606.ENSP00000480043	Vascular endothelial growth factor C; Growth factor active in angiogenesis, and endothelial cell growth, stimulating their proliferation and migration and also has effects on the permeability of blood vessels. May function in angiogenesis of the venous and lymphatic vascular systems during embryogenesis, and also in the maintenance of differentiated lymphatic endothelium in adults. Binds and acti…
MCL	1	Red	63	ZC3H12A	9606.ENSP00000362179	Endoribonuclease ZC3H12A; Endoribonuclease involved in various biological functions such as cellular inflammatory response and immune homeostasis, glial differentiation of neuroprogenitor cells, cell death of cardiomyocytes, adipogenesis and angiogenesis. Functions as an endoribonuclease involved in mRNA decay. Modulates the inflammatory response by promoting the degradation of a set of translati…
MCL	1	Red	63	ZC3H12C	9606.ENSP00000278590	Zinc finger ccch-type containing 12c; Probable ribonuclease ZC3H12C; May function as RNase and regulate the levels of target RNA species; Belongs to the ZC3H12 family
MCL	2	Salmon 3	43	ASCC3	9606.ENSP00000358159	Activating signal cointegrator 1 complex subunit 3; 3'-5' DNA helicase involved in repair of alkylated DNA. Promotes DNA unwinding to generate single-stranded substrate needed for ALKBH3, enabling ALKBH3 to process alkylated N3- methylcytosine (3mC) within double-stranded regions. Enhances NF- kappa-B, SRF and AP1 transactivation; Belongs to the helicase family
MCL	2	Salmon 3	43	BATF2	9606.ENSP00000301887	Basic leucine zipper transcriptional factor ATF-like 2; AP-1 family transcription factor that controls the differentiation of lineage-specific cells in the immune system. Following infection, participates in the differentiation of CD8(+) thymic conventional dendritic cells in the immune system. Acts via the formation of a heterodimer with JUN family proteins that recognizes and binds DNA sequence…
MCL	2	Salmon 3	43	DDX58	9606.ENSP00000369213	Probable ATP-dependent RNA helicase DDX58; Innate immune receptor which acts as a cytoplasmic sensor of viral nucleic acids and plays a major role in sensing viral infection and in the activation of a cascade of antiviral responses including the induction of type I interferons and proinflammatory cytokines. Its ligands include: 5'- triphosphorylated ssRNA and dsRNA and short dsRNA (<1 kb in lengt…
MCL	2	Salmon 3	43	DTX3L	9606.ENSP00000296161	E3 ubiquitin-protein ligase DTX3L; E3 ubiquitin-protein ligase which, in association with ADP-ribosyltransferase PARP9, plays a role in DNA damage repair and in interferon-mediated antiviral responses. Monoubiquitinates several histones, including histone H2A, H2B, H3 and H4. In response to DNA damage, mediates monoubiquitination of 'Lys-91' of histone H4 (H4K91ub1). The exact role of H4K91ub1 in…
MCL	2	Salmon 3	43	EBI3	9606.ENSP00000221847	Epstein-barr virus induced 3; Interleukin-27 subunit beta; Associates with IL27 to form the IL-27 interleukin, a heterodimeric cytokine which functions in innate immunity. IL-27 has pro- and anti-inflammatory properties, that can regulate T- helper cell development, suppress T-cell proliferation, stimulate cytotoxic T-cell activity, induce isotype switching in B-cells, and that has diverse effect…
MCL	2	Salmon 3	43	EIF2AK2	9606.ENSP00000233057	Interferon-induced, double-stranded RNA-activated protein kinase; IFN-induced dsRNA-dependent serine/threonine-protein kinase which plays a key role in the innate immune response to viral infection and is also involved in the regulation of signal transduction, apoptosis, cell proliferation and differentiation. Exerts its antiviral activity on a wide range of DNA and RNA viruses including hepatiti…
MCL	2	Salmon 3	43	GBP1	9606.ENSP00000359504	Guanylate-binding protein 1/3/4/7; Guanylate-binding protein 1; Hydrolyzes GTP to GMP in 2 consecutive cleavage reactions. Exhibits antiviral activity against influenza virus. Promote oxidative killing and deliver antimicrobial peptides to autophagolysosomes, providing broad host protection against different pathogen classes
MCL	2	Salmon 3	43	GBP2	9606.ENSP00000359497	Guanylate-binding protein 2; Hydrolyzes GTP to GMP in 2 consecutive cleavage reactions, but the major reaction product is GDP. Exhibits antiviral activity against influenza virus. Promote oxidative killing and deliver antimicrobial peptides to autophagolysosomes, providing broad host protection against different pathogen classes (By similarity); Belongs to the TRAFAC class dynamin-like GTPase sup…
MCL	2	Salmon 3	43	GBP4	9606.ENSP00000359490	Guanylate-binding protein 4; Binds GTP, GDP and GMP. Hydrolyzes GTP very efficiently; GDP rather than GMP is the major reaction product. Plays a role in erythroid differentiation (By similarity)
MCL	2	Salmon 3	43	GBP5	9606.ENSP00000359488	Guanylate-binding protein 5; As an activator of NLRP3 inflammasome assembly, plays a role in innate immunity and inflammation. Promotes selective NLRP3 inflammasome assembly in response to microbial and soluble, but not crystalline, agents. Hydrolyzes GTP, but in contrast to other family members, does not produce GMP
MCL	2	Salmon 3	43	IFI44	9606.ENSP00000359783	Interferon-induced protein 44; This protein aggregates to form microtubular structures; Belongs to the IFI44 family
MCL	2	Salmon 3	43	IFIH1	9606.ENSP00000263642	Interferon-induced helicase C domain-containing protein 1; Innate immune receptor which acts as a cytoplasmic sensor of viral nucleic acids and plays a major role in sensing viral infection and in the activation of a cascade of antiviral responses including the induction of type I interferons and proinflammatory cytokines. Its ligands include mRNA lacking 2'-O- methylation at their 5' cap and lon…
MCL	2	Salmon 3	43	IFIT1	9606.ENSP00000360869	Interferon-induced protein with tetratricopeptide repeats 1; Interferon-induced antiviral RNA-binding protein that specifically binds single-stranded RNA bearing a 5'-triphosphate group (PPP-RNA), thereby acting as a sensor of viral single- stranded RNAs and inhibiting expression of viral messenger RNAs. Single-stranded PPP-RNAs, which lack 2'-O-methylation of the 5' cap and bear a 5'-triphosphat…
MCL	2	Salmon 3	43	IFIT3	9606.ENSP00000360883	Interferon-induced protein with tetratricopeptide repeats 3; IFN-induced antiviral protein which acts as an inhibitor of cellular as well as viral processes, cell migration, proliferation, signaling, and viral replication. Enhances MAVS- mediated host antiviral responses by serving as an adapter bridging TBK1 to MAVS which leads to the activation of TBK1 and phosphorylation of IRF3 and phosphoryl…
MCL	2	Salmon 3	43	IFIT5	9606.ENSP00000360860	Interferon-induced protein with tetratricopeptide repeats 5; Interferon-induced RNA-binding protein involved in the human innate immune response. Has a broad and adaptable RNA structure recognition important for RNA recognition specificity in antiviral defense. Binds precursor and processed tRNAs as well as poly-U-tailed tRNA fragments. Specifically binds single-stranded RNA bearing a 5'-triphosp…
MCL	2	Salmon 3	43	IFITM1	9606.ENSP00000386187	Interferon-induced transmembrane protein 1; IFN-induced antiviral protein which inhibits the entry of viruses to the host cell cytoplasm, permitting endocytosis, but preventing subsequent viral fusion and release of viral contents into the cytosol. Active against multiple viruses, including influenza A virus, SARS coronavirus (SARS-CoV), Marburg virus (MARV), Ebola virus (EBOV), Dengue virus (DNV…
MCL	2	Salmon 3	43	IRF1	9606.ENSP00000245414	Interferon regulatory factor 1; Transcriptional regulator which displays a remarkable functional diversity in the regulation of cellular responses. These include the regulation of IFN and IFN-inducible genes, host response to viral and bacterial infections, regulation of many genes expressed during hematopoiesis, inflammation, immune responses and cell proliferation and differentiation, regulatio…
MCL	2	Salmon 3	43	IRF7	9606.ENSP00000380697	Interferon regulatory factor 7; Key transcriptional regulator of type I interferon (IFN)-dependent immune responses and plays a critical role in the innate immune response against DNA and RNA viruses. Regulates the transcription of type I IFN genes (IFN-alpha and IFN-beta) and IFN-stimulated genes (ISG) by binding to an interferon-stimulated response element (ISRE) in their promoters. Can efficie…
MCL	2	Salmon 3	43	IRF9	9606.ENSP00000380073	Interferon regulatory factor 9; Transcription factor that mediates signaling by type I IFNs (IFN-alpha and IFN-beta). Following type I IFN binding to cell surface receptors, Jak kinases (TYK2 and JAK1) are activated, leading to tyrosine phosphorylation of STAT1 and STAT2. IRF9/ISGF3G associates with the phosphorylated STAT1:STAT2 dimer to form a complex termed ISGF3 transcription factor, that ent…
MCL	2	Salmon 3	43	ISG15	9606.ENSP00000368699	Ubiquitin cross-reactive protein; Ubiquitin-like protein ISG15; Ubiquitin-like protein which plays a key role in the innate immune response to viral infection either via its conjugation to a target protein (ISGylation) or via its action as a free or unconjugated protein. ISGylation involves a cascade of enzymatic reactions involving E1, E2, and E3 enzymes which catalyze the conjugation of ISG15 t…
MCL	2	Salmon 3	43	ISG20	9606.ENSP00000306565	Interferon-stimulated gene 20 kDa protein; Interferon-induced antiviral exoribonuclease that acts on single-stranded RNA and also has minor activity towards single- stranded DNA. Exhibits antiviral activity against RNA viruses including hepatitis C virus (HCV), hepatitis A virus (HAV) and yellow fever virus (YFV) in an exonuclease-dependent manner. May also play additional roles in the maturation…
MCL	2	Salmon 3	43	LMO4	9606.ENSP00000359575	LIM domain transcription factor LMO4; Probable transcriptional factor; LIM domain containing
MCL	2	Salmon 3	43	MCOLN2	9606.ENSP00000359640	Mucolipin-2; Nonselective cation channel probably playing a role in the regulation of membrane trafficking events. Acts as Ca(2+)- permeable cation channel with inwardly rectifying activity. May activate ARF6 and be involved in the trafficking of GPI-anchored cargo proteins to the cell surface via the ARF6-regulated recycling pathway. May play a role in immune processes. In adaptive immunity, TRP…
MCL	2	Salmon 3	43	MEIOB	9606.ENSP00000390778	Meiosis-specific with OB domain-containing protein; Single-stranded DNA-binding protein required for homologous recombination in meiosis I. Required for double strand breaks (DSBs) repair and crossover formation and promotion of faithful and complete synapsis. Not required for the initial loading of recombinases but required to maintain a proper number of RAD51 and DMC1 foci after the zygotene st…
MCL	2	Salmon 3	43	MX1	9606.ENSP00000381601	Interferon-induced GTP-binding protein Mx1; Interferon-induced dynamin-like GTPase with antiviral activity against a wide range of RNA viruses and some DNA viruses. Its target viruses include negative-stranded RNA viruses and HBV through binding and inactivation of their ribonucleocapsid. May also antagonize reoviridae and asfarviridae replication. Inhibits thogoto virus (THOV) replication by pre…
MCL	2	Salmon 3	43	MX2	9606.ENSP00000333657	Interferon-induced GTP-binding protein Mx2; Interferon-induced dynamin-like GTPase with potent antiviral activity against human immunodeficiency virus type 1 (HIV-1). Acts by targeting the viral capsid and affects the nuclear uptake and/or stability of the HIV-1 replication complex and the subsequent chromosomal integration of the proviral DNA. Exhibits antiviral activity also against simian immu…
MCL	2	Salmon 3	43	OAS1	9606.ENSP00000388001	2'-5'-oligoadenylate synthetase 1; 2'-5'-oligoadenylate synthase 1; Interferon-induced, dsRNA-activated antiviral enzyme which plays a critical role in cellular innate antiviral response. In addition, it may also play a role in other cellular processes such as apoptosis, cell growth, differentiation and gene regulation. Synthesizes higher oligomers of 2'-5'-oligoadenylates (2-5A) from ATP which t…
MCL	2	Salmon 3	43	OAS2	9606.ENSP00000342278	2'-5'-oligoadenylate synthetase 2; 2'-5'-oligoadenylate synthase 2; Interferon-induced, dsRNA-activated antiviral enzyme which plays a critical role in cellular innate antiviral response. In addition, it may also play a role in other cellular processes such as apoptosis, cell growth, differentiation and gene regulation. Synthesizes higher oligomers of 2'-5'-oligoadenylates (2-5A) from ATP which t…
MCL	2	Salmon 3	43	OAS3	9606.ENSP00000228928	2'-5'-oligoadenylate synthetase 3; 2'-5'-oligoadenylate synthase 3; Interferon-induced, dsRNA-activated antiviral enzyme which plays a critical role in cellular innate antiviral response. In addition, it may also play a role in other cellular processes such as apoptosis, cell growth, differentiation and gene regulation. Synthesizes preferentially dimers of 2'-5'- oligoadenylates (2-5A) from ATP w…
MCL	2	Salmon 3	43	OASL	9606.ENSP00000257570	2'-5'-oligoadenylate synthase-like protein; Does not have 2'-5'-OAS activity, but can bind double- stranded RNA. Displays antiviral activity against encephalomyocarditis virus (EMCV) and hepatitis C virus (HCV) via an alternative antiviral pathway independent of RNase L; Belongs to the 2-5A synthase family
MCL	2	Salmon 3	43	PARP14	9606.ENSP00000418194	Poly [ADP-ribose] polymerase 14; ADP-ribosyltransferase. By mono-ADP-ribosylating STAT1 at 'Glu-657' and 'Glu-705' and thus decreasing STAT1 phosphorylation, negatively regulates pro-inflammatory cytokines production in macrophages in response to IFNG stimulation. Mono-ADP- ribosylates STAT6 (By similarity). Enhances STAT6-dependent transcription (By similarity). In macrophages, positively regula…
MCL	2	Salmon 3	43	PARP9	9606.ENSP00000353512	Poly [ADP-ribose] polymerase 9; ADP-ribosyltransferase which, in association with E3 ligase DTX3L, plays a role in DNA damage repair and in immune responses including interferon-mediated antiviral defenses. Within the complex, enhances DTX3L E3 ligase activity which is further enhanced by PARP9 binding to poly(ADP- ribose). In association with DTX3L and in presence of E1 and E2 enzymes, mediates …
MCL	2	Salmon 3	43	PHACTR4	9606.ENSP00000362942	Phosphatase and actin regulator 4; Regulator of protein phosphatase 1 (PP1) required for neural tube and optic fissure closure, and enteric neural crest cell (ENCCs) migration during development. Acts as an activator of PP1 by interacting with PPP1CA and preventing phosphorylation of PPP1CA at 'Thr-320'. During neural tube closure, localizes to the ventral neural tube and activates PP1, leading t…
MCL	2	Salmon 3	43	PLEKHM3	9606.ENSP00000417003	Pleckstrin homology domain-containing family m member 3; Involved in skeletal muscle differentiation. May act as a scaffold protein for AKT1 during muscle differentiation
MCL	2	Salmon 3	43	RSAD2	9606.ENSP00000371471	Radical S-adenosyl methionine domain-containing protein 2; Interferon-inducible iron-sulfur (4FE-4S) cluster- binding antiviral protein which plays a major role in the cell antiviral state induced by type I and type II interferon. Can inhibit a wide range of DNA and RNA viruses, including human cytomegalovirus (HCMV), hepatitis C virus (HCV), west Nile virus (WNV), dengue virus, sindbis virus, in…
MCL	2	Salmon 3	43	RTP4	9606.ENSP00000259030	Receptor-transporting protein 4; Probable chaperone protein which facilitates trafficking and functional cell surface expression of some G-protein coupled receptors (GPCRs). Promotes functional expression of the bitter taste receptor TAS2R16. Also promotes functional expression of the opioid receptor heterodimer OPRD1-OPRM1 (By similarity); Receptor transporter proteins
MCL	2	Salmon 3	43	SAMD9	9606.ENSP00000369292	Sterile alpha motif domain-containing protein 9; May play a role in the inflammatory response to tissue injury and the control of extra-osseous calcification, acting as a downstream target of TNF-alpha signaling. Involved in the regulation of EGR1, in coordination with RGL2. May be involved in endosome fusion; Sterile alpha motif domain containing
MCL	2	Salmon 3	43	SAMD9L	9606.ENSP00000326247	Sterile alpha motif domain-containing protein 9-like; May be involved in endosome fusion. Mediates down- regulation of growth factor signaling via internalization of growth factor receptors; Sterile alpha motif domain containing
MCL	2	Salmon 3	43	SP100	9606.ENSP00000343023	Nuclear autoantigen Sp-100; Together with PML, this tumor suppressor is a major constituent of the PML bodies, a subnuclear organelle involved in a large number of physiological processes including cell growth, differentiation and apoptosis. Functions as a transcriptional coactivator of ETS1 and ETS2 according to Under certain conditions, it may also act as a corepressor of ETS1 preventing its bi…
MCL	2	Salmon 3	43	STAT1	9606.ENSP00000354394	Signal transducer and activator of transcription 1-alpha/beta; Signal transducer and transcription activator that mediates cellular responses to interferons (IFNs), cytokine KITLG/SCF and other cytokines and other growth factors. Following type I IFN (IFN-alpha and IFN-beta) binding to cell surface receptors, signaling via protein kinases leads to activation of Jak kinases (TYK2 and JAK1) and to …
MCL	2	Salmon 3	43	XAF1	9606.ENSP00000354822	XIAP-associated factor 1; Seems to function as a negative regulator of members of the IAP (inhibitor of apoptosis protein) family. Inhibits anti- caspase activity of BIRC4. Induces cleavage and inactivation of BIRC4 independent of caspase activation. Mediates TNF-alpha- induced apoptosis and is involved in apoptosis in trophoblast cells. May inhibit BIRC4 indirectly by activating the mitochondria…
MCL	2	Salmon 3	43	ZC3HAV1	9606.ENSP00000242351	Zinc finger CCCH-type antiviral protein 1; Antiviral protein which inhibits the replication of viruses by recruiting the cellular RNA degradation machineries to degrade the viral mRNAs. Binds to a ZAP-responsive element (ZRE) present in the target viral mRNA, recruits cellular poly(A)- specific ribonuclease PARN to remove the poly(A) tail, and the 3'- 5' exoribonuclease complex exosome to degrade…
MCL	2	Salmon 3	43	ZNFX1	9606.ENSP00000379412	NFX1-type zinc finger-containing protein 1; Zinc finger NFX1-type containing 1; UPF1 like RNA helicases
MCL	3	Dark Red	25	ASAP1	9606.ENSP00000429900	Arf-GAP with SH3 domain, ANK repeat and PH domain-containing protein 1; Possesses phosphatidylinositol 4,5-bisphosphate- dependent GTPase-activating protein activity for ARF1 (ADP ribosylation factor 1) and ARF5 and a lesser activity towards ARF6. May coordinate membrane trafficking with cell growth or actin cytoskeleton remodeling by binding to both SRC and PIP2. May function as a signal transdu…
MCL	3	Dark Red	25	ASAP2	9606.ENSP00000281419	Arf-GAP with SH3 domain, ANK repeat and PH domain-containing protein 2; Activates the small GTPases ARF1, ARF5 and ARF6. Regulates the formation of post-Golgi vesicles and modulates constitutive secretion. Modulates phagocytosis mediated by Fc gamma receptor and ARF6. Modulates PXN recruitment to focal contacts and cell migration; Ankyrin repeat domain containing
MCL	3	Dark Red	25	CLIC6	9606.ENSP00000290332	Chloride intracellular channel protein 6; May insert into membranes and form chloride ion channels. May play a critical role in water-secreting cells, possibly through the regulation of chloride ion transport (By similarity)
MCL	3	Dark Red	25	HCK	9606.ENSP00000444986	Tyrosine-protein kinase HCK; Non-receptor tyrosine-protein kinase found in hematopoietic cells that transmits signals from cell surface receptors and plays an important role in the regulation of innate immune responses, including neutrophil, monocyte, macrophage and mast cell functions, phagocytosis, cell survival and proliferation, cell adhesion and migration. Acts downstream of receptors that b…
MCL	3	Dark Red	25	ITGA1	9606.ENSP00000282588	Integrin alpha-1; Integrin alpha-1/beta-1 is a receptor for laminin and collagen. It recognizes the proline-hydroxylated sequence G-F-P-G- E-R in collagen. Involved in anchorage-dependent, negative regulation of EGF-stimulated cell growth; CD molecules
MCL	3	Dark Red	25	ITGB8	9606.ENSP00000222573	Integrin subunit beta 8; Integrin beta-8; Integrin alpha-V/beta-8 is a receptor for fibronectin
MCL	3	Dark Red	25	LYN	9606.ENSP00000428924	Lyn proto-oncogene, src family tyrosine kinase; Tyrosine-protein kinase Lyn; Non-receptor tyrosine-protein kinase that transmits signals from cell surface receptors and plays an important role in the regulation of innate and adaptive immune responses, hematopoiesis, responses to growth factors and cytokines, integrin signaling, but also responses to DNA damage and genotoxic agents. Functions prim…
MCL	3	Dark Red	25	MPP6	9606.ENSP00000222644	MAGUK p55 subfamily member 6; Membrane associated guanylate kinases; Belongs to the MAGUK family
MCL	3	Dark Red	25	MPZL1	9606.ENSP00000352513	Myelin protein zero-like protein 1; Cell surface receptor, which is involved in signal transduction processes. Recruits PTPN11/SHP-2 to the cell membrane and is a putative substrate of PTPN11/SHP-2. Is a major receptor for concanavalin-A (ConA) and is involved in cellular signaling induced by ConA, which probably includes Src family tyrosine- protein kinases. Isoform 3 seems to have a dominant ne…
MCL	3	Dark Red	25	NCF1	9606.ENSP00000289473	Neutrophil cytosolic factor 1; Neutrophil cytosol factor 1; NCF2, NCF1, and a membrane bound cytochrome b558 are required for activation of the latent NADPH oxidase (necessary for superoxide production)
MCL	3	Dark Red	25	NMT2	9606.ENSP00000367407	Glycylpeptide N-tetradecanoyltransferase 2; Adds a myristoyl group to the N-terminal glycine residue of certain cellular and viral proteins
MCL	3	Dark Red	25	PIK3R3	9606.ENSP00000262741	Phosphoinositide-3-kinase regulatory subunit alpha/beta/delta; Phosphatidylinositol 3-kinase regulatory subunit gamma; Binds to activated (phosphorylated) protein-tyrosine kinases through its SH2 domain and regulates their kinase activity. During insulin stimulation, it also binds to IRS-1
MCL	3	Dark Red	25	PLEK	9606.ENSP00000234313	Pleckstrin; Major protein kinase C substrate of platelets; Pleckstrin homology domain containing
MCL	3	Dark Red	25	PLEKHF1	9606.ENSP00000389787	Pleckstrin homology domain-containing family F member 1; May induce apoptosis through the lysosomal-mitochondrial pathway. Translocates to the lysosome initiating the permeabilization of lysosomal membrane (LMP) and resulting in the release of CTSD and CTSL to the cytoplasm. Triggers the caspase- independent apoptosis by altering mitochondrial membrane permeabilization (MMP) resulting in the rele…
MCL	3	Dark Red	25	PRKCH	9606.ENSP00000329127	Protein kinase C eta type; Calcium-independent, phospholipid- and diacylglycerol (DAG)-dependent serine/threonine-protein kinase that is involved in the regulation of cell differentiation in keratinocytes and pre-B cell receptor, mediates regulation of epithelial tight junction integrity and foam cell formation, and is required for glioblastoma proliferation and apoptosis prevention in MCF-7 cell…
MCL	3	Dark Red	25	PTPRJ	9606.ENSP00000400010	Receptor-type tyrosine-protein phosphatase eta; Tyrosine phosphatase which dephosphorylates or contributes to the dephosphorylation of CTNND1, FLT3, PDGFRB, MET, RET (variant MEN2A), KDR, LYN, SRC, MAPK1, MAPK3, EGFR, TJP1, OCLN, PIK3R1 and PIK3R2. Plays a role in cell adhesion, migration, proliferation and differentiation. Involved in vascular development. Regulator of macrophage adhesion and sp…
MCL	3	Dark Red	25	PVR	9606.ENSP00000402060	Poliovirus receptor; Mediates NK cell adhesion and triggers NK cell effector functions. Binds two different NK cell receptors: CD96 and CD226. These interactions accumulates at the cell-cell contact site, leading to the formation of a mature immunological synapse between NK cell and target cell. This may trigger adhesion and secretion of lytic granules and IFN-gamma and activate cytoxicity of act…
MCL	3	Dark Red	25	PVRL3	9606.ENSP00000418070	Poliovirus receptor-related protein 3; Nectin-3; Plays a role in cell-cell adhesion through heterophilic trans-interactions with nectin-like proteins or nectins, such as trans-interaction with NECTIN2 at Sertoli-spermatid junctions. Trans-interaction with PVR induces activation of CDC42 and RAC small G proteins through common signaling molecules such as SRC and RAP1. Also involved in the formatio…
MCL	3	Dark Red	25	RALA	9606.ENSP00000005257	Ras-related protein Ral-A; Multifunctional GTPase involved in a variety of cellular processes including gene expression, cell migration, cell proliferation, oncogenic transformation and membrane trafficking. Accomplishes its multiple functions by interacting with distinct downstream effectors. Acts as a GTP sensor for GTP-dependent exocytosis of dense core vesicles. The RALA-exocyst complex regul…
MCL	3	Dark Red	25	RHO	9606.ENSP00000296271	Rhodopsin; Photoreceptor required for image-forming vision at low light intensity. Required for photoreceptor cell viability after birth. Light-induced isomerization of 11-cis to all-trans retinal triggers a conformational change leading to G-protein activation and release of all-trans retinal; Belongs to the G-protein coupled receptor 1 family. Opsin subfamily
MCL	3	Dark Red	25	RHOF	9606.ENSP00000267205	Rho-related GTP-binding protein RhoF; Plasma membrane-associated small GTPase which cycles between an active GTP-bound and an inactive GDP-bound state. Causes the formation of thin, actin-rich surface projections called filopodia. Functions cooperatively with CDC42 and Rac to generate additional structures, increasing the diversity of actin- based morphology; Rho family GTPases
MCL	3	Dark Red	25	SPATA13	9606.ENSP00000398560	Spermatogenesis-associated protein 13; Acts as guanine nucleotide exchange factor (GEF) for RHOA, RAC1 and CDC42 GTPases. Regulates cell migration and adhesion assembly and disassembly through a RAC1, PI3K, RHOA and AKT1-dependent mechanism. Increases both RAC1 and CDC42 activity, but decreases the amount of active RHOA. Required for MMP9 up- regulation via the JNK signaling pathway in colorectal…
MCL	3	Dark Red	25	SRC	9606.ENSP00000362680	Proto-oncogene tyrosine-protein kinase Src; Non-receptor protein tyrosine kinase which is activated following engagement of many different classes of cellular receptors including immune response receptors, integrins and other adhesion receptors, receptor protein tyrosine kinases, G protein- coupled receptors as well as cytokine receptors. Participates in signaling pathways that control a diverse …
MCL	3	Dark Red	25	TIAM2	9606.ENSP00000437188	T-lymphoma invasion and metastasis-inducing protein 2; Modulates the activity of RHO-like proteins and connects extracellular signals to cytoskeletal activities. Acts as a GDP- dissociation stimulator protein that stimulates the GDP-GTP exchange activity of RHO-like GTPases and activates them. Mediates extracellular laminin signals to activate Rac1, contributing to neurite growth. Involved in lam…
MCL	3	Dark Red	25	ZHX2	9606.ENSP00000314709	Zinc fingers and homeoboxes protein 2; Acts as a transcriptional repressor. Represses the promoter activity of the CDC25C gene stimulated by NFYA; ZF class homeoboxes and pseudogenes
MCL	4	Salmon 2	10	MT1A	9606.ENSP00000478425	Metallothionein-1A; Metallothioneins have a high content of cysteine residues that bind various heavy metals; these proteins are transcriptionally regulated by both heavy metals and glucocorticoids; Belongs to the metallothionein superfamily. Type 1 family
MCL	4	Salmon 2	10	MT1B	9606.ENSP00000334998	Metallothionein-1B; Metallothioneins have a high content of cysteine residues that bind various heavy metals; these proteins are transcriptionally regulated by both heavy metals and glucocorticoids
MCL	4	Salmon 2	10	MT1E	9606.ENSP00000307706	Metallothionein-1E; Metallothioneins have a high content of cysteine residues that bind various heavy metals; these proteins are transcriptionally regulated by both heavy metals and glucocorticoids; Belongs to the metallothionein superfamily. Type 1 family
MCL	4	Salmon 2	10	MT1F	9606.ENSP00000334872	Metallothionein-1F; Metallothioneins have a high content of cysteine residues that bind various heavy metals; these proteins are transcriptionally regulated by both heavy metals and glucocorticoids; Belongs to the metallothionein superfamily. Type 1 family
MCL	4	Salmon 2	10	MT1G	9606.ENSP00000391397	Metallothionein-1G; Metallothioneins have a high content of cysteine residues that bind various heavy metals; these proteins are transcriptionally regulated by both heavy metals and glucocorticoids
MCL	4	Salmon 2	10	MT1H	9606.ENSP00000330587	Metallothionein-1H; Metallothioneins have a high content of cysteine residues that bind various heavy metals; these proteins are transcriptionally regulated by both heavy metals and glucocorticoids; Belongs to the metallothionein superfamily. Type 1 family
MCL	4	Salmon 2	10	MT1M	9606.ENSP00000369146	Metallothionein-1M; Metallothioneins have a high content of cysteine residues that bind various heavy metals; these proteins are transcriptionally regulated by both heavy metals and glucocorticoids
MCL	4	Salmon 2	10	MT1X	9606.ENSP00000377995	Metallothionein-1X; Metallothioneins have a high content of cysteine residues that bind various heavy metals; these proteins are transcriptionally regulated by both heavy metals and glucocorticoids. May be involved in FAM168A anti-apoptotic signaling
MCL	4	Salmon 2	10	MT2A	9606.ENSP00000245185	Metallothionein-2; Metallothioneins have a high content of cysteine residues that bind various heavy metals; these proteins are transcriptionally regulated by both heavy metals and glucocorticoids; Belongs to the metallothionein superfamily. Type 1 family
MCL	4	Salmon 2	10	NREP	9606.ENSP00000378996	Neuronal regeneration-related protein; May have roles in neural function. Ectopic expression augments motility of gliomas. Promotes also axonal regeneration (By similarity). May also have functions in cellular differentiation (By similarity). Induces differentiation of fibroblast into myofibroblast and myofibroblast ameboid migration. Increases retinoic-acid regulation of lipid-droplet biogenesis…
MCL	5	Fire Brick	6	GCLM	9606.ENSP00000359258	Glutamate--cysteine ligase regulatory subunit; Glutamate-cysteine ligase modifier subunit; Belongs to the aldo/keto reductase family. Glutamate-- cysteine ligase light chain subfamily
MCL	5	Fire Brick	6	MAFF	9606.ENSP00000345393	Transcription factor MafF; Interacts with the upstream promoter region of the oxytocin receptor gene. May be a transcriptional enhancer in the up-regulation of the oxytocin receptor gene at parturition. Since it lacks a putative transactivation domain, it may behave as a transcriptional repressor when it dimerize among himself. May also serve as a transcriptional activator by dimerizing with othe…
MCL	5	Fire Brick	6	NFE2L2	9606.ENSP00000380252	Nuclear factor erythroid 2-related factor 2; Transcription activator that binds to antioxidant response (ARE) elements in the promoter regions of target genes. Important for the coordinated up-regulation of genes in response to oxidative stress. May be involved in the transcriptional activation of genes of the beta-globin cluster by mediating enhancer activity of hypersensitive site 2 of the beta…
MCL	5	Fire Brick	6	SAT1	9606.ENSP00000368572	Diamine acetyltransferase 1; Enzyme which catalyzes the acetylation of polyamines. Substrate specificity: norspermidine = spermidine >> spermine > N(1)-acetylspermine > putrescine. This highly regulated enzyme allows a fine attenuation of the intracellular concentration of polyamines. Also involved in the regulation of polyamine transport out of cells. Acts on 1,3-diaminopropane, 1,5-diaminopenta…
MCL	5	Fire Brick	6	SLC7A11	9606.ENSP00000280612	Cystine/glutamate transporter; Sodium-independent, high-affinity exchange of anionic amino acids with high specificity for anionic form of cystine and glutamate; Belongs to the amino acid-polyamine-organocation (APC) superfamily. L-type amino acid transporter (LAT) (TC 2.A.3.8) family
MCL	5	Fire Brick	6	SRXN1	9606.ENSP00000371388	Sulfiredoxin-1; Contributes to oxidative stress resistance by reducing cysteine-sulfinic acid formed under exposure to oxidants in the peroxiredoxins PRDX1, PRDX2, PRDX3 and PRDX4. Does not act on PRDX5 or PRDX6. May catalyze the reduction in a multi-step process by acting both as a specific phosphotransferase and a thioltransferase; Belongs to the sulfiredoxin family
MCL	6	Salmon	5	DUSP10	9606.ENSP00000355866	Dual specificity protein phosphatase 10; Protein phosphatase involved in the inactivation of MAP kinases. Has a specificity for the MAPK11/MAPK12/MAPK13/MAPK14 subfamily. It preferably dephosphorylates p38
MCL	6	Salmon	5	MAP2K3	9606.ENSP00000345083	Dual specificity mitogen-activated protein kinase kinase 3; Dual specificity kinase. Is activated by cytokines and environmental stress in vivo. Catalyzes the concomitant phosphorylation of a threonine and a tyrosine residue in the MAP kinase p38. Part of a signaling cascade that begins with the activation of the adrenergic receptor ADRA1B and leads to the activation of MAPK14; Belongs to the pro…
MCL	6	Salmon	5	MAPK11	9606.ENSP00000333685	Mitogen-activated protein kinase 11; Serine/threonine kinase which acts as an essential component of the MAP kinase signal transduction pathway. MAPK11 is one of the four p38 MAPKs which play an important role in the cascades of cellular responses evoked by extracellular stimuli such as proinflammatory cytokines or physical stress leading to direct activation of transcription factors. Accordingly…
MCL	6	Salmon	5	RASL12	9606.ENSP00000220062	Ras-like protein family member 12; RAS type GTPase family
MCL	6	Salmon	5	SPAG9	9606.ENSP00000262013	C-Jun-amino-terminal kinase-interacting protein 4; The JNK-interacting protein (JIP) group of scaffold proteins selectively mediates JNK signaling by aggregating specific components of the MAPK cascade to form a functional JNK signaling module. Isoform 5 may play a role in spermatozoa-egg- interaction
MCL	7	Fire Brick 2	5	ATF3	9606.ENSP00000344352	Cyclic AMP-dependent transcription factor ATF-3; This protein binds the cAMP response element (CRE) (consensus: 5'-GTGACGT[AC][AG]-3'), a sequence present in many viral and cellular promoters. Represses transcription from promoters with ATF sites. It may repress transcription by stabilizing the binding of inhibitory cofactors at the promoter. Isoform 2 activates transcription presumably by seques…
MCL	7	Fire Brick 2	5	DUSP5	9606.ENSP00000358596	Dual specificity protein phosphatase 5; Dual specificity protein phosphatase; active with phosphotyrosine, phosphoserine and phosphothreonine residues. The highest relative activity is toward ERK1; MAP kinase phosphatases
MCL	7	Fire Brick 2	5	FAM126A	9606.ENSP00000403396	Family with sequence similarity 126 member a; Hyccin; Component of a complex required to localize phosphatidylinositol 4-kinase (PI4K) to the plasma membrane. The complex acts as a regulator of phosphatidylinositol 4-phosphate (PtdIns(4)P) synthesis. FAM126A plays a key role in oligodendrocytes formation, a cell type with expanded plasma membrane that requires generation of PtdIns(4)P. Its role i…
MCL	7	Fire Brick 2	5	FOSL2	9606.ENSP00000264716	Fos like 2, ap-1 transcription factor subunit; Fos-related antigen 2; Controls osteoclast survival and size. As a dimer with JUN, activates LIF transcription. Activates CEBPB transcription in PGE2-activated osteoblasts; Basic leucine zipper proteins
MCL	7	Fire Brick 2	5	KLF6	9606.ENSP00000419923	Krueppel-like factor 6; Transcriptional activator (By similarity). Binds a GC box motif. Could play a role in B-cell growth and development; Belongs to the krueppel C2H2-type zinc-finger protein family
MCL	8	Sandy Brown	5	ATP2B1	9606.ENSP00000392043	Plasma membrane calcium-transporting ATPase 1; This magnesium-dependent enzyme catalyzes the hydrolysis of ATP coupled with the transport of calcium out of the cell; ATPases Ca2+ transporting
MCL	8	Sandy Brown	5	ATP2C1	9606.ENSP00000421326	Calcium-transporting ATPase type 2C member 1; This magnesium-dependent enzyme catalyzes the hydrolysis of ATP coupled with the transport of the calcium; Belongs to the cation transport ATPase (P-type) (TC 3.A.3) family. Type IIA subfamily
MCL	8	Sandy Brown	5	SLC11A2	9606.ENSP00000378364	Natural resistance-associated macrophage protein 2; Important in metal transport, in particular iron. Can also transport manganese, cobalt, cadmium, nickel, vanadium and lead. Involved in apical iron uptake into duodenal enterocytes. Involved in iron transport from acidified endosomes into the cytoplasm of erythroid precursor cells. May play an important role in hepatic iron accumulation and tiss…
MCL	8	Sandy Brown	5	SLC2A6	9606.ENSP00000360966	Solute carrier family 2, facilitated glucose transporter member 6; Facilitative glucose transporter; binds cytochalasin B with low affinity; Belongs to the major facilitator superfamily. Sugar transporter (TC 2.A.1.1) family. Glucose transporter subfamily
MCL	8	Sandy Brown	5	SLC39A14	9606.ENSP00000352779	Solute carrier family 39 (zinc transporter), member 14; Zinc transporter ZIP14; Broad-scope metal ion transporter with a preference for zinc uptake. Also mediates cellular uptake of nontransferrin-bound iron; Belongs to the ZIP transporter (TC 2.A.5) family
MCL	9	Fire Brick 3	5	LEPREL1	9606.ENSP00000316881	Prolyl 3-hydroxylase 2; Prolyl 3-hydroxylase that catalyzes the post- translational formation of 3-hydroxyproline on collagens. Contributes to proline 3-hydroxylation of collagen COL4A1 and COL1A1 in tendons, the eye sclera and in the eye lens capsule (By similarity). Has high activity with the type IV collagen COL4A1, and lower activity with COL1A1. Catalyzes hydroxylation of the first Pro in Gl…
MCL	9	Fire Brick 3	5	RCSD1	9606.ENSP00000356828	CapZ-interacting protein; Stress-induced phosphorylation of CAPZIP may regulate the ability of F-actin-capping protein to remodel actin filament assembly
MCL	9	Fire Brick 3	5	TNFAIP8	9606.ENSP00000427424	Tumor necrosis factor alpha-induced protein 8; Acts as a negative mediator of apoptosis and may play a role in tumor progression. Suppresses the TNF-mediated apoptosis by inhibiting caspase-8 activity but not the processing of procaspase-8, subsequently resulting in inhibition of BID cleavage and caspase-3 activation
MCL	9	Fire Brick 3	5	USP12	9606.ENSP00000282344	Ubiquitin carboxyl-terminal hydrolase 12; Deubiquitinating enzyme. Has almost no deubiquitinating activity by itself and requires the interaction with WDR20 and WDR48 to have a high activity. Not involved in deubiquitination of monoubiquitinated FANCD2. In complex with WDR48, acts as a potential tumor suppressor by positively regulating PHLPP1 stability; Belongs to the peptidase C19 family. USP12…
MCL	9	Fire Brick 3	5	USP13	9606.ENSP00000263966	Ubiquitin carboxyl-terminal hydrolase 13; Deubiquitinase that mediates deubiquitination of target proteins such as BECN1, MITF, SKP2 and USP10 and is involved in various processes such as autophagy and endoplasmic reticulum- associated degradation (ERAD). Component of a regulatory loop that controls autophagy and p53/TP53 levels: mediates deubiquitination of BECN1, a key regulator of autophagy, l…
MCL	10	Brown	4	GADD45G	9606.ENSP00000252506	Growth arrest and DNA damage-inducible protein GADD45 gamma; Involved in the regulation of growth and apoptosis. Mediates activation of stress-responsive MTK1/MEKK4 MAPKKK; Belongs to the GADD45 family
MCL	10	Brown	4	HUWE1	9606.ENSP00000340648	E3 ubiquitin-protein ligase HUWE1; E3 ubiquitin-protein ligase which mediates ubiquitination and subsequent proteasomal degradation of target proteins. Regulates apoptosis by catalyzing the polyubiquitination and degradation of MCL1. Mediates monoubiquitination of DNA polymerase beta (POLB) at 'Lys-41', 'Lys-61' and 'Lys-81', thereby playing a role in base-excision repair. Also ubiquitinates the …
MCL	10	Brown	4	PARM1	9606.ENSP00000370224	Prostate androgen-regulated mucin-like protein 1; May regulate TLP1 expression and telomerase activity, thus enabling certain prostatic cells to resist apoptosis
MCL	10	Brown	4	PTPRK	9606.ENSP00000357196	Receptor-type tyrosine-protein phosphatase kappa; Regulation of processes involving cell contact and adhesion such as growth control, tumor invasion, and metastasis. Negative regulator of EGFR signaling pathway. Forms complexes with beta-catenin and gamma-catenin/plakoglobin. Beta-catenin may be a substrate for the catalytic activity of PTPRK/PTP-kappa; Fibronectin type III domain containing
MCL	11	Light Green 15	4	ENSP00000485396	9606.ENSP00000485396	Metastasis-associated lung adenocarcinoma transcript 1
MCL	11	Light Green 15	4	EZH2	9606.ENSP00000320147	Histone-lysine N-methyltransferase EZH2; Polycomb group (PcG) protein. Catalytic subunit of the PRC2/EED-EZH2 complex, which methylates 'Lys-9' (H3K9me) and 'Lys- 27' (H3K27me) of histone H3, leading to transcriptional repression of the affected target gene. Able to mono-, di- and trimethylate 'Lys-27' of histone H3 to form H3K27me1, H3K27me2 and H3K27me3, respectively. Displays a preference for …
MCL	11	Light Green 15	4	PCGF5	9606.ENSP00000445704	Polycomb group RING finger protein 5; Component of a Polycomb group (PcG) multiprotein PRC1- like complex, a complex class required to maintain the transcriptionally repressive state of many genes, including Hox genes, throughout development. PcG PRC1 complex acts via chromatin remodeling and modification of histones; it mediates monoubiquitination of histone H2A 'Lys-119', rendering chromatin he…
MCL	11	Light Green 15	4	SUV420H1	9606.ENSP00000305899	[histone h4]-n-methyl-l-lysine20 n-methyltransferase; Histone-lysine N-methyltransferase KMT5B; Histone methyltransferase that specifically trimethylates 'Lys-20' of histone H4. H4 'Lys-20' trimethylation represents a specific tag for epigenetic transcriptional repression. Mainly functions in pericentric heterochromatin regions, thereby playing a central role in the establishment of constitutive …
MCL	12	Light Green 11	4	DUSP16	9606.ENSP00000298573	Dual specificity protein phosphatase 16; Dual specificity protein phosphatase involved in the inactivation of MAP kinases. Dephosphorylates MAPK10 bound to ARRB2; Belongs to the protein-tyrosine phosphatase family. Non-receptor class dual specificity subfamily
MCL	12	Light Green 11	4	RBM19	9606.ENSP00000442053	Probable RNA-binding protein 19; Plays a role in embryo pre-implantation development; RNA binding motif containing
MCL	12	Light Green 11	4	TRMT61A	9606.ENSP00000374399	Trna (adenine57-n1/adenine58-n1)-methyltransferase catalytic subunit; tRNA (adenine(58)-N(1))-methyltransferase catalytic subunit TRMT61A; Catalytic subunit of tRNA (adenine-N(1)-)- methyltransferase, which catalyzes the formation of N(1)- methyladenine at position 58 (m1A58) in initiator methionyl-tRNA. Catalytic subunit of mRNA N(1)- methyltransferase complex, which mediates methylation of aden…
MCL	12	Light Green 11	4	TWISTNB	9606.ENSP00000222567	DNA-directed RNA polymerase I subunit RPA43; DNA-dependent RNA polymerase catalyzes the transcription of DNA into RNA using the four ribonucleoside triphosphates as substrates. Component of RNA polymerase I which synthesizes ribosomal RNA precursors. Through its association with RRN3/TIF-IA may be involved in recruitment of Pol I to rDNA promoters; Belongs to the eukaryotic RPA43 RNA polymerase s…
MCL	13	Light Green 7	4	BMP1	9606.ENSP00000305714	Bone morphogenetic protein 1; Cleaves the C-terminal propeptides of procollagen I, II and III. Induces cartilage and bone formation. May participate in dorsoventral patterning during early development by cleaving chordin (CHRD). Responsible for the proteolytic activation of lysyl oxidase LOX; Astacins
MCL	13	Light Green 7	4	DST	9606.ENSP00000307959	Dystonin; Cytoskeletal linker protein. Acts as an integrator of intermediate filaments, actin and microtubule cytoskeleton networks. Required for anchoring either intermediate filaments to the actin cytoskeleton in neural and muscle cells or keratin- containing intermediate filaments to hemidesmosomes in epithelial cells. The proteins may self-aggregate to form filaments or a two- dimensional mes…
MCL	13	Light Green 7	4	LAMA4	9606.ENSP00000230538	Laminin subunit alpha-4; Binding to cells via a high affinity receptor, laminin is thought to mediate the attachment, migration and organization of cells into tissues during embryonic development by interacting with other extracellular matrix components
MCL	13	Light Green 7	4	LAMC2	9606.ENSP00000264144	Laminin subunit gamma-2; Binding to cells via a high affinity receptor, laminin is thought to mediate the attachment, migration and organization of cells into tissues during embryonic development by interacting with other extracellular matrix components. Ladsin exerts cell- scattering activity toward a wide variety of cells, including epithelial, endothelial, and fibroblastic cells
MCL	14	Light Green 3	4	HES4	9606.ENSP00000393198	Hes family bHLH transcription factor 4; Basic helix-loop-helix proteins
MCL	14	Light Green 3	4	MSC	9606.ENSP00000321445	Musculin; Transcription repressor capable of inhibiting the transactivation capability of TCF3/E47. May play a role in regulating antigen-dependent B-cell differentiation; Basic helix-loop-helix proteins
MCL	14	Light Green 3	4	TLE1	9606.ENSP00000365682	Transducin-like enhancer protein 1; Transcriptional corepressor that binds to a number of transcription factors. Inhibits NF-kappa-B-regulated gene expression. Inhibits the transcriptional activation mediated by FOXA2, and by CTNNB1 and TCF family members in Wnt signaling. The effects of full-length TLE family members may be modulated by association with dominant-negative AES. Unusual function as…
MCL	14	Light Green 3	4	TLE4	9606.ENSP00000365720	Transducin-like enhancer protein 4; Transcriptional corepressor that binds to a number of transcription factors. Inhibits the transcriptional activation mediated by PAX5, and by CTNNB1 and TCF family members in Wnt signaling. The effects of full-length TLE family members may be modulated by association with dominant-negative AES. Essential for the transcriptional repressor activity of SIX3 during…
MCL	15	Green	4	MLLT6	9606.ENSP00000479910	Protein AF-17; MLLT6, PHD finger containing
MCL	15	Green	4	NEDD4L	9606.ENSP00000383199	E3 ubiquitin-protein ligase NEDD4-like; E3 ubiquitin-protein ligase which accepts ubiquitin from an E2 ubiquitin-conjugating enzyme in the form of a thioester and then directly transfers the ubiquitin to targeted substrates. Inhibits TGF-beta signaling by triggering SMAD2 and TGFBR1 ubiquitination and proteasome-dependent degradation. Promotes ubiquitination and internalization of various plasma …
MCL	15	Green	4	SGK1	9606.ENSP00000356832	Serum/glucocorticoid-regulated kinase 1; Serine/threonine-protein kinase Sgk1; Serine/threonine-protein kinase which is involved in the regulation of a wide variety of ion channels, membrane transporters, cellular enzymes, transcription factors, neuronal excitability, cell growth, proliferation, survival, migration and apoptosis. Plays an important role in cellular stress response. Contributes to…
MCL	15	Green	4	TCEB3	9606.ENSP00000395574	Elongin-A; SIII, also known as elongin, is a general transcription elongation factor that increases the RNA polymerase II transcription elongation past template-encoded arresting sites. Subunit A is transcriptionally active and its transcription activity is strongly enhanced by binding to the dimeric complex of the SIII regulatory subunits B and C (elongin BC complex)
MCL	16	Light Green 4	4	MREG	9606.ENSP00000484331	Melanoregulin; Plays a role in the incorporation of pigments into hair. May function in membrane fusion and regulate the biogenesis of disk membranes of photoreceptor rod cells (By similarity)
MCL	16	Light Green 4	4	MST4	9606.ENSP00000377867	Serine/threonine-protein kinase 26; Mediator of cell growth. Modulates apoptosis. In association with STK24 negatively regulates Golgi reorientation in polarized cell migration upon RHO activation; Belongs to the protein kinase superfamily. STE Ser/Thr protein kinase family. STE20 subfamily
MCL	16	Light Green 4	4	RDX	9606.ENSP00000384136	Radixin; Probably plays a crucial role in the binding of the barbed end of actin filaments to the plasma membrane; Deafness associated genes
MCL	16	Light Green 4	4	RILP	9606.ENSP00000301336	Rab-interacting lysosomal protein; Rab effector playing a role in late endocytic transport to degradative compartments. Involved in the regulation of lysosomal morphology and distribution. Induces recruitment of dynein-dynactin motor complexes to Rab7A-containing late endosome and lysosome compartments. Promotes centripetal migration of phagosomes and the fusion of phagosomes with the late endoso…
MCL	17	Light Green 8	4	ACSL1	9606.ENSP00000422607	Long-chain-fatty-acid--CoA ligase 1; Activation of long-chain fatty acids for both synthesis of cellular lipids, and degradation via beta-oxidation. Preferentially uses palmitoleate, oleate and linoleate; Acyl-CoA synthetase family
MCL	17	Light Green 8	4	ACSL5	9606.ENSP00000348429	Long-chain-fatty-acid--CoA ligase 5; Acyl-CoA synthetases (ACSL) activate long-chain fatty acids for both synthesis of cellular lipids, and degradation via beta-oxidation. ACSL5 may activate fatty acids from exogenous sources for the synthesis of triacylglycerol destined for intracellular storage (By similarity). Utilizes a wide range of saturated fatty acids with a preference for C16-C18 unsatur…
MCL	17	Light Green 8	4	G0S2	9606.ENSP00000355996	G0/G1 switch protein 2; Promotes apoptosis by binding to BCL2, hence preventing the formation of protective BCL2-BAX heterodimers
MCL	17	Light Green 8	4	MGLL	9606.ENSP00000265052	Monoglyceride lipase; Converts monoacylglycerides to free fatty acids and glycerol. Hydrolyzes the endocannabinoid 2-arachidonoylglycerol, and thereby contributes to the regulation of endocannabinoid signaling, nociperception and perception of pain (By similarity). Regulates the levels of fatty acids that serve as signaling molecules and promote cancer cell migration, invasion and tumor growth; L…
MCL	18	Light Green 12	4	ABCA1	9606.ENSP00000363868	ATP-binding cassette sub-family A member 1; cAMP-dependent and sulfonylurea-sensitive anion transporter. Key gatekeeper influencing intracellular cholesterol transport; Belongs to the ABC transporter superfamily. ABCA family
MCL	18	Light Green 12	4	NR1H3	9606.ENSP00000477707	Oxysterols receptor LXR-alpha; Nuclear receptor. Interaction with RXR shifts RXR from its role as a silent DNA-binding partner to an active ligand- binding subunit in mediating retinoid responses through target genes defined by LXRES. LXRES are DR4-type response elements characterized by direct repeats of two similar hexanuclotide half- sites spaced by four nucleotides. Plays an important role in…
MCL	18	Light Green 12	4	STAR	9606.ENSP00000276449	Steroidogenic acute regulatory protein, mitochondrial; Plays a key role in steroid hormone synthesis by enhancing the metabolism of cholesterol into pregnenolone. Mediates the transfer of cholesterol from the outer mitochondrial membrane to the inner mitochondrial membrane where it is cleaved to pregnenolone; StAR related lipid transfer domain containing
MCL	18	Light Green 12	4	STARD4	9606.ENSP00000296632	StAR-related lipid transfer protein 4; May be involved in the intracellular transport of sterols or other lipids. May bind cholesterol or other sterols (By similarity); StAR related lipid transfer domain containing
MCL	19	Light Green 16	3	BAALC	9606.ENSP00000312457	Baalc binder of map3k1 and klf4; Brain and acute leukemia, cytoplasmic; BAALC, MAP3K1 and KLF4 binding
MCL	19	Light Green 16	3	WT1	9606.ENSP00000331327	Wilms tumor protein; Transcription factor that plays an important role in cellular development and cell survival. Recognizes and binds to the DNA sequence 5'-GCG(T/G)GGGCG-3'. Regulates the expression of numerous target genes, including EPO. Plays an essential role for development of the urogenital system. It has a tumor suppressor as well as an oncogenic role in tumor formation. Function may be …
MCL	19	Light Green 16	3	WTAP	9606.ENSP00000351141	Pre-mRNA-splicing regulator WTAP; Regulatory subunit of the WMM N6-methyltransferase complex, a multiprotein complex that mediates N6-methyladenosine (m6A) methylation of some adenosine residues of some mRNAs and plays a role in the efficiency of mRNA splicing, processing and mRNA stability. Required for accumulation of METTL3 and METTL14 to nuclear speckle. Acts as a mRNA splicing regulator. Reg…
MCL	20	Light Green 19	3	PRSS36	9606.ENSP00000268281	Polyserase-2; Serine protease. Hydrolyzes the peptides N-t-Boc-Gln- Ala-Arg-AMC and N-t-Boc-Gln-Gly-Arg-AMC and, to a lesser extent, N-t-Boc-Ala-Phe-Lys-AMC and N-t-Boc-Val-Leu-Lys-AMC. Has a preference for substrates with an Arg instead of a Lys residue in position P1; Belongs to the peptidase S1 family
MCL	20	Light Green 19	3	RIN3	9606.ENSP00000216487	Ras and Rab interactor 3; Ras effector protein that functions as a guanine nucleotide exchange (GEF) for RAB5B and RAB31, by exchanging bound GDP for free GTP. Required for normal RAB31 function; Belongs to the RIN (Ras interaction/interference) family
MCL	20	Light Green 19	3	ZC3H12D	9606.ENSP00000386616	Zinc finger ccch-type containing 12d; Probable ribonuclease ZC3H12D; May regulate cell growth likely by suppressing RB1 phosphorylation. May function as RNase and regulate the levels of target RNA species (Potential). In association with ZC3H12A enhances the degradation of interleukin IL-6 mRNA level in activated macrophages. Serve as a tumor suppressor in certain leukemia cells. Overexpression i…
MCL	21	Light Green 17	3	CDK6	9606.ENSP00000265734	Cyclin-dependent kinase 6; Serine/threonine-protein kinase involved in the control of the cell cycle and differentiation; promotes G1/S transition. Phosphorylates pRB/RB1 and NPM1. Interacts with D-type G1 cyclins during interphase at G1 to form a pRB/RB1 kinase and controls the entrance into the cell cycle. Involved in initiation and maintenance of cell cycle exit during cell differentiation; pr…
MCL	21	Light Green 17	3	IL15RA	9606.ENSP00000380421	Interleukin 15 receptor subunit alpha; CD molecules
MCL	21	Light Green 17	3	STAT5A	9606.ENSP00000341208	Signal transducer and activator of transcription 5A; Carries out a dual function: signal transduction and activation of transcription. Mediates cellular responses to the cytokine KITLG/SCF and other growth factors. Mediates cellular responses to ERBB4. May mediate cellular responses to activated FGFR1, FGFR2, FGFR3 and FGFR4. Binds to the GAS element and activates PRL-induced transcription. Regul…
MCL	22	Light Green 13	3	ADRBK2	9606.ENSP00000317578	G protein-coupled receptor kinase 3; Beta-adrenergic receptor kinase 2; Specifically phosphorylates the agonist-occupied form of the beta-adrenergic and closely related receptors
MCL	22	Light Green 13	3	CXCL12	9606.ENSP00000379140	Stromal cell-derived factor 1; Chemoattractant active on T-lymphocytes, monocytes, but not neutrophils. Activates the C-X-C chemokine receptor CXCR4 to induce a rapid and transient rise in the level of intracellular calcium ions and chemotaxis. Also binds to atypical chemokine receptor ACKR3, which activates the beta-arrestin pathway and acts as a scavenger receptor for SDF-1. SDF-1-beta(3-72) an…
MCL	22	Light Green 13	3	CXCR4	9606.ENSP00000386884	C-X-C chemokine receptor type 4; Receptor for the C-X-C chemokine CXCL12/SDF-1 that transduces a signal by increasing intracellular calcium ion levels and enhancing MAPK1/MAPK3 activation. Acts as a receptor for extracellular ubiquitin; leading to enhanced intracellular calcium ions and reduced cellular cAMP levels. Involved in hematopoiesis and in cardiac ventricular septum formation. Also plays…
MCL	23	Light Green 9	3	LAX1	9606.ENSP00000406970	Lymphocyte transmembrane adapter 1; Negatively regulates TCR (T-cell antigen receptor)- mediated signaling in T-cells and BCR (B-cell antigen receptor)- mediated signaling in B-cells
MCL	23	Light Green 9	3	PERP	9606.ENSP00000397157	P53 apoptosis effector related to PMP-22; Component of intercellular desmosome junctions. Plays a role in stratified epithelial integrity and cell-cell adhesion by promoting desmosome assembly. Plays a role as an effector in the TP53-dependent apoptotic pathway (By similarity)
MCL	23	Light Green 9	3	TNFRSF10B	9606.ENSP00000276431	Tumor necrosis factor receptor superfamily member 10B; Receptor for the cytotoxic ligand TNFSF10/TRAIL. The adapter molecule FADD recruits caspase-8 to the activated receptor. The resulting death-inducing signaling complex (DISC) performs caspase-8 proteolytic activation which initiates the subsequent cascade of caspases (aspartate-specific cysteine proteases) mediating apoptosis. Promotes the ac…
MCL	24	Light Green 5	3	BCL2	9606.ENSP00000381185	Apoptosis regulator Bcl-2; Suppresses apoptosis in a variety of cell systems including factor-dependent lymphohematopoietic and neural cells. Regulates cell death by controlling the mitochondrial membrane permeability. Appears to function in a feedback loop system with caspases. Inhibits caspase activity either by preventing the release of cytochrome c from the mitochondria and/or by binding to t…
MCL	24	Light Green 5	3	DRAM1	9606.ENSP00000258534	DNA damage-regulated autophagy modulator protein 1; Lysosomal modulator of autophagy that plays a central role in p53/TP53-mediated apoptosis. Not involved in p73/TP73- mediated autophagy
MCL	24	Light Green 5	3	SQSTM1	9606.ENSP00000374455	Sequestosome-1; Autophagy receptor that interacts directly with both the cargo to become degraded and an autophagy modifier of the MAP1 LC3 family. Along with WDFY3, involved in the formation and autophagic degradation of cytoplasmic ubiquitin-containing inclusions (p62 bodies, ALIS/aggresome-like induced structures). Along with SQSTM1, required to recruit ubiquitinated proteins to PML bodies in …
MCL	25	Light Green	3	GRAMD3	9606.ENSP00000426120	GRAM domain-containing protein 2B; GRAM domain containing 3
MCL	25	Light Green	3	RND3	9606.ENSP00000364886	Rho-related GTP-binding protein RhoE; Binds GTP but lacks intrinsic GTPase activity and is resistant to Rho-specific GTPase-activating proteins; Rho family GTPases
MCL	25	Light Green	3	UBE3C	9606.ENSP00000309198	Ubiquitin-protein ligase E3C; E3 ubiquitin-protein ligase that accepts ubiquitin from the E2 ubiquitin-conjugating enzyme UBE2D1 in the form of a thioester and then directly transfers the ubiquitin to targeted substrates. Can assemble unanchored poly-ubiquitin chains in either 'Lys-29'- or 'Lys-48'-linked polyubiquitin chains. Has preference for 'Lys-48' linkages. It can target itself for ubiquit…
MCL	26	Light Green 2	3	ETS2	9606.ENSP00000353344	Ets proto-oncogene 2, transcription factor; Protein C-ets-2; Transcription factor activating transcription. Binds specifically the DNA GGAA/T core motif (Ets-binding site or EBS) in gene promoters and stimulates transcription
MCL	26	Light Green 2	3	ETV3	9606.ENSP00000357175	ETS translocation variant 3; Transcriptional repressor that contribute to growth arrest during terminal macrophage differentiation by repressing target genes involved in Ras-dependent proliferation. Represses MMP1 promoter activity; ETS transcription factor family
MCL	26	Light Green 2	3	GABPB1	9606.ENSP00000220429	GA-binding protein subunit beta-1; Transcription factor capable of interacting with purine rich repeats (GA repeats). Necessary for the expression of the Adenovirus E4 gene; Ankyrin repeat domain containing
MCL	27	Light Green 6	3	GTDC1	9606.ENSP00000376608	Glycosyltransferase-like domain-containing protein 1; Glycosyl transferases group 1 domain containing; Belongs to the glycosyltransferase group 1 family. Glycosyltransferase 4 subfamily
MCL	27	Light Green 6	3	KYNU	9606.ENSP00000264170	Kynureninase; Catalyzes the cleavage of L-kynurenine (L-Kyn) and L-3- hydroxykynurenine (L-3OHKyn) into anthranilic acid (AA) and 3- hydroxyanthranilic acid (3-OHAA), respectively. Has a preference for the L-3-hydroxy form. Also has cysteine-conjugate-beta-lyase activity
MCL	27	Light Green 6	3	PAPSS2	9606.ENSP00000406157	Bifunctional 3'-phosphoadenosine 5'-phosphosulfate synthase 2; Bifunctional enzyme with both ATP sulfurylase and APS kinase activity, which mediates two steps in the sulfate activation pathway. The first step is the transfer of a sulfate group to ATP to yield adenosine 5'-phosphosulfate (APS), and the second step is the transfer of a phosphate group from ATP to APS yielding 3'-phosphoadenylylsulf…
MCL	28	Light Green 10	3	ADA	9606.ENSP00000361965	Adenosine deaminase; Catalyzes the hydrolytic deamination of adenosine and 2- deoxyadenosine. Plays an important role in purine metabolism and in adenosine homeostasis. Modulates signaling by extracellular adenosine, and so contributes indirectly to cellular signaling events. Acts as a positive regulator of T-cell coactivation, by binding DPP4. Its interaction with DPP4 regulates lymphocyte- epit…
MCL	28	Light Green 10	3	ADORA2A	9606.ENSP00000336630	Adenosine A2a receptor; Receptor for adenosine. The activity of this receptor is mediated by G proteins which activate adenylyl cyclase; Belongs to the G-protein coupled receptor 1 family
MCL	28	Light Green 10	3	PKIG	9606.ENSP00000361980	cAMP-dependent protein kinase inhibitor gamma; Extremely potent competitive inhibitor of cAMP-dependent protein kinase activity, this protein interacts with the catalytic subunit of the enzyme after the cAMP-induced dissociation of its regulatory chains
MCL	29	Light Green 14	3	CSRP2	9606.ENSP00000310901	Cysteine and glycine-rich protein 2; Drastically down-regulated in response to PDGF-BB or cell injury, that promote smooth muscle cell proliferation and dedifferentiation. Seems to play a role in the development of the embryonic vascular system; LIM domain containing
MCL	29	Light Green 14	3	RASD1	9606.ENSP00000225688	Dexamethasone-induced Ras-related protein 1; Small GTPase. Negatively regulates the transcription regulation activity of the APBB1/FE65-APP complex via its interaction with APBB1/FE65 (By similarity); Belongs to the small GTPase superfamily. RasD family
MCL	29	Light Green 14	3	TMEM123	9606.ENSP00000381204	Transmembrane protein 123; Porimin; Implicated in oncotic cell death, characterized by cell swelling, organelle swelling, vacuolization and increased membrane permeability
MCL	30	Light Green 18	3	B4GALT5	9606.ENSP00000360776	Beta-1,4-galactosyltransferase 5; Responsible for the synthesis of complex-type N-linked oligosaccharides in many glycoproteins as well as the carbohydrate moieties of glycolipids; Beta 4-glycosyltransferases
MCL	30	Light Green 18	3	GLTP	9606.ENSP00000315263	Glycolipid transfer protein; Accelerates the intermembrane transfer of various glycolipids. Catalyzes the transfer of various glycosphingolipids between membranes but does not catalyze the transfer of phospholipids. May be involved in the intracellular translocation of glucosylceramides
MCL	30	Light Green 18	3	UGCG	9606.ENSP00000363397	Ceramide glucosyltransferase; Catalyzes the first glycosylation step in glycosphingolipid biosynthesis, the transfer of glucose to ceramide. May also serve as a "flippase"; Belongs to the glycosyltransferase 2 family
MCL	31	Medium Aqua Marine	3	BASP1	9606.ENSP00000319281	Brain abundant membrane attached signal protein 1; Belongs to the BASP1 family
MCL	31	Medium Aqua Marine	3	CNKSR3	9606.ENSP00000475915	Connector enhancer of kinase suppressor of ras 3; Involved in transepithelial sodium transport. Regulates aldosterone-induced and epithelial sodium channel (ENaC)-mediated sodium transport through regulation of ENaC cell surface expression. Acts as a scaffold protein coordinating the assembly of an ENaC-regulatory complex (ERC); PDZ domain containing
MCL	31	Medium Aqua Marine	3	MARCKS	9606.ENSP00000478061	Myristoylated alanine-rich C-kinase substrate; MARCKS is the most prominent cellular substrate for protein kinase C. This protein binds calmodulin, actin, and synapsin. MARCKS is a filamentous (F) actin cross-linking protein
MCL	32	Medium Aqua Marine 2	3	HS3ST3A1	9606.ENSP00000284110	Heparan sulfate glucosamine 3-O-sulfotransferase 3A1; Sulfotransferase that utilizes 3'-phospho-5'-adenylyl sulfate (PAPS) to catalyze the transfer of a sulfo group to an N- unsubstituted glucosamine linked to a 2-O-sulfo iduronic acid unit on heparan sulfate. Catalyzes the O-sulfation of glucosamine in IdoUA2S-GlcNS and also in IdoUA2S-GlcNH2. The substrate-specific O-sulfation generates an enzy…
MCL	32	Medium Aqua Marine 2	3	LRP12	9606.ENSP00000276654	Low-density lipoprotein receptor-related protein 12; Probable receptor, which may be involved in the internalization of lipophilic molecules and/or signal transduction. May act as a tumor suppressor; Belongs to the LDLR family
MCL	32	Medium Aqua Marine 2	3	SDC4	9606.ENSP00000361818	Syndecan-4; Cell surface proteoglycan that bears heparan sulfate. Regulates exosome biogenesis in concert with SDCBP and PDCD6IP; Belongs to the syndecan proteoglycan family
MCL	33	Aquamarine 11	3	HPDL	9606.ENSP00000335060	4-hydroxyphenylpyruvate dioxygenase-like protein; May have dioxygenase activity
MCL	33	Aquamarine 11	3	NBN	9606.ENSP00000265433	Nibrin; Component of the MRE11-RAD50-NBN (MRN complex) which plays a critical role in the cellular response to DNA damage and the maintenance of chromosome integrity. The complex is involved in double-strand break (DSB) repair, DNA recombination, maintenance of telomere integrity, cell cycle checkpoint control and meiosis. The complex possesses single-strand endonuclease activity and double-stran…
MCL	33	Aquamarine 11	3	RIF1	9606.ENSP00000243326	Replication timing regulatory factor 1; Telomere-associated protein RIF1; Key regulator of TP53BP1 that plays a key role in the repair of double-strand DNA breaks (DSBs) in response to DNA damage: acts by promoting non-homologous end joining (NHEJ)- mediated repair of DSBs. In response to DNA damage, interacts with ATM-phosphorylated TP53BP1. Interaction with TP53BP1 leads to dissociate the inter…
MCL	34	Aquamarine 9	3	PTGER2	9606.ENSP00000245457	Prostaglandin E2 receptor EP2 subtype; Receptor for prostaglandin E2 (PGE2). The activity of this receptor is mediated by G(s) proteins that stimulate adenylate cyclase. The subsequent raise in intracellular cAMP is responsible for the relaxing effect of this receptor on smooth muscle
MCL	34	Aquamarine 9	3	PTGER4	9606.ENSP00000302846	Prostaglandin E2 receptor EP4 subtype; Receptor for prostaglandin E2 (PGE2). The activity of this receptor is mediated by G(s) proteins that stimulate adenylate cyclase. Has a relaxing effect on smooth muscle. May play an important role in regulating renal hemodynamics, intestinal epithelial transport, adrenal aldosterone secretion, and uterine function
MCL	34	Aquamarine 9	3	PTGIR	9606.ENSP00000291294	Prostacyclin receptor; Receptor for prostacyclin (prostaglandin I2 or PGI2). The activity of this receptor is mediated by G(s) proteins which activate adenylate cyclase
MCL	35	Aquamarine 7	3	MS4A14	9606.ENSP00000433761	Membrane-spanning 4-domains subfamily A member 14; May be involved in signal transduction as a component of a multimeric receptor complex; Membrane spanning 4-domains
MCL	35	Aquamarine 7	3	MS4A7	9606.ENSP00000300184	Membrane-spanning 4-domains subfamily A member 7; May be involved in signal transduction as a component of a multimeric receptor complex; Belongs to the MS4A family
MCL	35	Aquamarine 7	3	OSGIN2	9606.ENSP00000396445	Oxidative stress induced growth inhibitor family member 2; Oxidative stress-induced growth inhibitor 2; May be involved in meiosis or the maturation of germ cells
MCL	36	Aquamarine 5	3	GFPT2	9606.ENSP00000253778	Glutamine--fructose-6-phosphate aminotransferase [isomerizing] 2; Controls the flux of glucose into the hexosamine pathway. Most likely involved in regulating the availability of precursors for N- and O-linked glycosylation of proteins
MCL	36	Aquamarine 5	3	SLC2A1	9606.ENSP00000416293	Solute carrier family 2, facilitated glucose transporter member 1; Facilitative glucose transporter. This isoform may be responsible for constitutive or basal glucose uptake. Has a very broad substrate specificity; can transport a wide range of aldoses including both pentoses and hexoses; Belongs to the major facilitator superfamily. Sugar transporter (TC 2.A.1.1) family. Glucose transporter subf…
MCL	36	Aquamarine 5	3	SLC5A2	9606.ENSP00000327943	Sodium/glucose cotransporter 2; Sodium-dependent glucose transporter. Has a Na(+) to glucose coupling ratio of 1:1; Solute carriers
MCL	37	Aquamarine 3	3	LRG1	9606.ENSP00000302621	Leucine rich alpha-2-glycoprotein 1
MCL	37	Aquamarine 3	3	ORM1	9606.ENSP00000259396	Alpha-1-acid glycoprotein 1; Functions as transport protein in the blood stream. Binds various ligands in the interior of its beta-barrel domain. Also binds synthetic drugs and influences their distribution and availability in the body. Appears to function in modulating the activity of the immune system during the acute-phase reaction; Belongs to the calycin superfamily. Lipocalin family
MCL	37	Aquamarine 3	3	ORM2	9606.ENSP00000394936	Alpha-1-acid glycoprotein 2; Functions as transport protein in the blood stream. Binds various hydrophobic ligands in the interior of its beta- barrel domain. Also binds synthetic drugs and influences their distribution and availability. Appears to function in modulating the activity of the immune system during the acute-phase reaction; Lipocalins
MCL	38	Aquamarine	3	NR4A3	9606.ENSP00000482027	Nuclear receptor subfamily 4 group A member 3; Transcriptional activator that binds to regulatory elements in promoter regions in a cell- and response element (target)-specific manner. Induces gene expression by binding as monomers to the NR4A1 response element (NBRE) 5'-AAAAGGTCA-3' site and as homodimers to the Nur response element (NurRE) site in the promoter of their regulated target genes (B…
MCL	38	Aquamarine	3	RRAD	9606.ENSP00000299759	GTP-binding protein RAD; May play an important role in cardiac antiarrhythmia via the strong suppression of voltage-gated L-type Ca(2+) currents. Regulates voltage-dependent L-type calcium channel subunit alpha- 1C trafficking to the cell membrane (By similarity). Inhibits cardiac hypertrophy through the calmodulin-dependent kinase II (CaMKII) pathway. Inhibits phosphorylation and activation of C…
MCL	38	Aquamarine	3	SIK1	9606.ENSP00000270162	Serine/threonine-protein kinase SIK1; Serine/threonine-protein kinase involved in various processes such as cell cycle regulation, gluconeogenesis and lipogenesis regulation, muscle growth and differentiation and tumor suppression. Phosphorylates HDAC4, HDAC5, PPME1, SREBF1, CRTC1/TORC1 and CRTC2/TORC2. Acts as a tumor suppressor and plays a key role in p53/TP53-dependent anoikis, a type of apopt…
MCL	39	Cyan	3	DIDO1	9606.ENSP00000266070	Death-inducer obliterator 1; Putative transcription factor, weakly pro-apoptotic when overexpressed (By similarity). Tumor suppressor. Required for early embryonic stem cell development; PHD finger proteins
MCL	39	Cyan	3	PLK3	9606.ENSP00000361275	Serine/threonine-protein kinase PLK3; Serine/threonine-protein kinase involved in cell cycle regulation, response to stress and Golgi disassembly. Polo-like kinases act by binding and phosphorylating proteins are that already phosphorylated on a specific motif recognized by the POLO box domains. Phosphorylates ATF2, BCL2L1, CDC25A, CDC25C, CHEK2, HIF1A, JUN, p53/TP53, p73/TP73, PTEN, TOP2A and VR…
MCL	39	Cyan	3	REC8	9606.ENSP00000482546	Meiotic recombination protein REC8 homolog; Required during meiosis for separation of sister chromatids and homologous chromosomes. Proteolytic cleavage of REC8 on chromosome arms by separin during anaphase I allows for homologous chromosome separation in meiosis I and cleavage of REC8 on centromeres during anaphase II allows for sister chromatid separation in meiosis II (By similarity); Belongs …
MCL	40	Aquamarine 2	3	MED13	9606.ENSP00000380888	Mediator of RNA polymerase II transcription subunit 13; Component of the Mediator complex, a coactivator involved in the regulated transcription of nearly all RNA polymerase II-dependent genes. Mediator functions as a bridge to convey information from gene-specific regulatory proteins to the basal RNA polymerase II transcription machinery. Mediator is recruited to promoters by direct interactions…
MCL	40	Aquamarine 2	3	MED14	9606.ENSP00000323720	Mediator of RNA polymerase II transcription subunit 14; Component of the Mediator complex, a coactivator involved in the regulated transcription of nearly all RNA polymerase II-dependent genes. Mediator functions as a bridge to convey information from gene-specific regulatory proteins to the basal RNA polymerase II transcription machinery. Mediator is recruited to promoters by direct interactions…
MCL	40	Aquamarine 2	3	PPARGC1B	9606.ENSP00000312649	Peroxisome proliferator-activated receptor gamma coactivator 1-beta; Plays a role of stimulator of transcription factors and nuclear receptors activities. Activates transcriptional activity of estrogen receptor alpha, nuclear respiratory factor 1 (NRF1) and glucocorticoid receptor in the presence of glucocorticoids. May play a role in constitutive non-adrenergic-mediated mitochondrial biogenesis …
MCL	41	Aquamarine 4	3	ANKLE2	9606.ENSP00000350686	Ankyrin repeat and LEM domain-containing protein 2; Involved in mitotic nuclear envelope reassembly by promoting dephosphorylation of BAF/BANF1 during mitotic exit. Coordinates the control of BAF/BANF1 dephosphorylation by inhibiting VRK1 kinase and promoting dephosphorylation of BAF/BANF1 by protein phosphatase 2A (PP2A), thereby facilitating nuclear envelope assembly. It is unclear whether it a…
MCL	41	Aquamarine 4	3	MFSD2A	9606.ENSP00000361895	Sodium-dependent lysophosphatidylcholine symporter 1; Sodium-dependent lysophosphatidylcholine (LPC) symporter, which plays an essential role for blood-brain barrier formation and function (By similarity). Specifically expressed in endothelium of the blood-brain barrier of micro-vessels and transports LPC into the brain (By similarity). Transport of LPC is essential because it constitutes the maj…
MCL	41	Aquamarine 4	3	SLC6A6	9606.ENSP00000480890	Solute carrier family 6 (neurotransmitter transporter, taurine) member 6; Sodium- and chloride-dependent taurine transporter; Sodium-dependent taurine and beta-alanine transporter. Chloride ions are necessary for optimal uptake; Solute carriers
MCL	42	Aquamarine 6	2	GPD1	9606.ENSP00000301149	Glycerol-3-phosphate dehydrogenase [NAD(+)], cytoplasmic; Glycerol-3-phosphate dehydrogenase 1; Belongs to the NAD-dependent glycerol-3-phosphate dehydrogenase family
MCL	42	Aquamarine 6	2	TXNRD1	9606.ENSP00000434516	Thioredoxin reductase 1, cytoplasmic; Isoform 1 may possess glutaredoxin activity as well as thioredoxin reductase activity and induces actin and tubulin polymerization, leading to formation of cell membrane protrusions. Isoform 4 enhances the transcriptional activity of estrogen receptors alpha and beta while isoform 5 enhances the transcriptional activity of the beta receptor only. Isoform 5 al…
MCL	43	Aquamarine 8	2	RHOQ	9606.ENSP00000238738	Rho-related GTP-binding protein RhoQ; Plasma membrane-associated small GTPase which cycles between an active GTP-bound and an inactive GDP-bound state. In active state binds to a variety of effector proteins to regulate cellular responses. Involved in epithelial cell polarization processes. May play a role in CFTR trafficking to the plasma membrane. Causes the formation of thin, actin-rich surfac…
MCL	43	Aquamarine 8	2	VMP1	9606.ENSP00000262291	Vacuole membrane protein 1; Stress-induced protein that, when overexpressed, promotes formation of intracellular vacuoles followed by cell death. May be involved in the cytoplasmic vacuolization of acinar cells during the early stage of acute pancreatitis. Plays a role in the initial stages of the autophagic process through its interaction with BECN1 (By similarity). Involved in cell-cell adhesio…
MCL	44	Aquamarine 10	2	PIGX	9606.ENSP00000296333	Phosphatidylinositol-glycan biosynthesis class X protein; Essential component of glycosylphosphatidylinositol- mannosyltransferase 1 which transfers the first of the 4 mannoses in the GPI-anchor precursors during GPI-anchor biosynthesis. Probably acts by stabilizing the mannosyltransferase PIGM (By similarity); Belongs to the PIGX family
MCL	44	Aquamarine 10	2	RCN1	9606.ENSP00000054950	Reticulocalbin-1; May regulate calcium-dependent activities in the endoplasmic reticulum lumen or post-ER compartment; EF-hand domain containing
MCL	45	Sky Blue 12	2	BVES	9606.ENSP00000313172	Blood vessel epicardial substance; Cell adhesion molecule involved in the establishment and/or maintenance of cell integrity. Involved in the formation and regulation of the tight junction (TJ) paracellular permeability barrier in epithelial cells. Plays a role in VAMP3-mediated vesicular transport and recycling of different receptor molecules through its interaction with VAMP3. Plays a role in t…
MCL	45	Sky Blue 12	2	POPDC3	9606.ENSP00000254765	Popeye domain-containing protein 3; May play a role in the maintenance of heart function mediated, at least in part, through cAMP-binding
MCL	46	Sky Blue 10	2	GJB2	9606.ENSP00000372295	Gap junction beta-2 protein; One gap junction consists of a cluster of closely packed pairs of transmembrane channels, the connexons, through which materials of low MW diffuse from one cell to a neighboring cell; Deafness associated genes
MCL	46	Sky Blue 10	2	TJP2	9606.ENSP00000438262	Tight junction protein ZO-2; Plays a role in tight junctions and adherens junctions; Belongs to the MAGUK family
MCL	47	Sky Blue 8	2	GADD45B	9606.ENSP00000215631	Growth arrest and DNA damage-inducible protein GADD45 beta; Involved in the regulation of growth and apoptosis. Mediates activation of stress-responsive MTK1/MEKK4 MAPKKK
MCL	47	Sky Blue 8	2	SMUG1	9606.ENSP00000424191	Single-strand selective monofunctional uracil DNA glycosylase; Recognizes base lesions in the genome and initiates base excision DNA repair. Acts as a monofunctional DNA glycosylase specific for uracil (U) residues in DNA with a preference for single-stranded DNA substrates. The activity is greater toward mismatches (U/G) compared to matches (U/A). Excises uracil (U), 5- formyluracil (fU) and ura…
MCL	48	Sky Blue 6	2	BTG2	9606.ENSP00000290551	Protein BTG2; Anti-proliferative protein; the function is mediated by association with deadenylase subunits of the CCR4-NOT complex. Activates mRNA deadenylation in a CNOT6 and CNOT7-dependent manner. In vitro can inhibit deadenylase activity of CNOT7 and CNOT8. Involved in cell cycle regulation. Could be involved in the growth arrest and differentiation of the neuronal precursors (By similarity)…
MCL	48	Sky Blue 6	2	PHLDA3	9606.ENSP00000356280	Pleckstrin homology-like domain family A member 3; p53/TP53-regulated repressor of Akt/AKT1 signaling. Represses AKT1 by preventing AKT1-binding to membrane lipids, thereby inhibiting AKT1 translocation to the cellular membrane and activation. Contributes to p53/TP53-dependent apoptosis by repressing AKT1 activity. Its direct transcription regulation by p53/TP53 may explain how p53/TP53 can negat…
MCL	49	Sky Blue 4	2	DUSP1	9606.ENSP00000239223	Dual specificity protein phosphatase 1; Dual specificity phosphatase that dephosphorylates MAP kinase MAPK1/ERK2 on both 'Thr-183' and 'Tyr-185', regulating its activity during the meiotic cell cycle; Belongs to the protein-tyrosine phosphatase family. Non-receptor class dual specificity subfamily
MCL	49	Sky Blue 4	2	DUSP2	9606.ENSP00000288943	Dual specificity protein phosphatase 2; Regulates mitogenic signal transduction by dephosphorylating both Thr and Tyr residues on MAP kinases ERK1 and ERK2; Belongs to the protein-tyrosine phosphatase family. Non-receptor class dual specificity subfamily
MCL	50	Sky Blue 2	2	EHD1	9606.ENSP00000479153	EH domain-containing protein 1; ATP- and membrane-binding protein that controls membrane reorganization/tubulation upon ATP hydrolysis. In vitro causes vesiculation of endocytic membranes. Acts in early endocytic membrane fusion and membrane trafficking of recycling endosomes. Recruited to endosomal membranes upon nerve growth factor stimulation, indirectly regulates neurite outgrowth (By similar…
MCL	50	Sky Blue 2	2	MICALL1	9606.ENSP00000215957	MICAL-like protein 1; Probable lipid-binding protein with higher affinity for phosphatidic acid, a lipid enriched in recycling endosome membranes. On endosome membranes, may act as a downstream effector of Rab proteins recruiting cytosolic proteins to regulate membrane tubulation. May be involved in a late step of receptor-mediated endocytosis regulating for instance endocytosed-EGF receptor traf…
MCL	51	Sky Blue	2	EIF5	9606.ENSP00000216554	Eukaryotic translation initiation factor 5; Catalyzes the hydrolysis of GTP bound to the 40S ribosomal initiation complex (40S.mRNA.Met-tRNA[F].eIF-2.GTP) with the subsequent joining of a 60S ribosomal subunit resulting in the release of eIF-2 and the guanine nucleotide. The subsequent joining of a 60S ribosomal subunit results in the formation of a functional 80S initiation complex (80S.mRNA.Met…
MCL	51	Sky Blue	2	TGM2	9606.ENSP00000355330	Protein-glutamine gamma-glutamyltransferase 2; Catalyzes the cross-linking of proteins and the conjugation of polyamines to proteins; Transglutaminases
MCL	52	Sky Blue 3	2	ARHGEF1	9606.ENSP00000337261	Rho guanine nucleotide exchange factor 1; Seems to play a role in the regulation of RhoA GTPase by guanine nucleotide-binding alpha-12 (GNA12) and alpha-13 (GNA13) subunits. Acts as GTPase-activating protein (GAP) for GNA12 and GNA13, and as guanine nucleotide exchange factor (GEF) for RhoA GTPase. Activated G alpha 13/GNA13 stimulates the RhoGEF activity through interaction with the RGS-like dom…
MCL	52	Sky Blue 3	2	CD44	9606.ENSP00000398632	CD44 antigen; Receptor for hyaluronic acid (HA). Mediates cell-cell and cell-matrix interactions through its affinity for HA, and possibly also through its affinity for other ligands such as osteopontin, collagens, and matrix metalloproteinases (MMPs). Adhesion with HA plays an important role in cell migration, tumor growth and progression. In cancer cells, may play an important role in invadopod…
MCL	53	Sky Blue 5	2	HDAC4	9606.ENSP00000264606	Histone deacetylase 4/5; Histone deacetylase 4; Responsible for the deacetylation of lysine residues on the N-terminal part of the core histones (H2A, H2B, H3 and H4). Histone deacetylation gives a tag for epigenetic repression and plays an important role in transcriptional regulation, cell cycle progression and developmental events. Histone deacetylases act via the formation of large multiprotei…
MCL	53	Sky Blue 5	2	SIK3	9606.ENSP00000364449	Serine/threonine-protein kinase SIK3; SIK family kinase 3; Belongs to the protein kinase superfamily. CAMK Ser/Thr protein kinase family. SNF1 subfamily
MCL	54	Sky Blue 7	2	HSPA1A	9606.ENSP00000364802	Heat shock protein family a member 1a; Heat shock 70 kDa protein 1A; Molecular chaperone implicated in a wide variety of cellular processes, including protection of the proteome from stress, folding and transport of newly synthesized polypeptides, activation of proteolysis of misfolded proteins and the formation and dissociation of protein complexes. Plays a pivotal role in the protein quality co…
MCL	54	Sky Blue 7	2	SGTB	9606.ENSP00000370395	Small glutamine-rich tetratricopeptide repeat-containing protein beta; Co-chaperone that binds directly to HSC70 and HSP70 and regulates their ATPase activity; Tetratricopeptide repeat domain containing
MCL	55	Sky Blue 9	2	PIM2	9606.ENSP00000365692	Serine/threonine-protein kinase pim-2; Proto-oncogene with serine/threonine kinase activity involved in cell survival and cell proliferation. Exerts its oncogenic activity through: the regulation of MYC transcriptional activity, the regulation of cell cycle progression, the regulation of cap-dependent protein translation and through survival signaling by phosphorylation of a pro-apoptotic protein…
MCL	55	Sky Blue 9	2	SOCS1	9606.ENSP00000329418	Suppressor of cytokine signaling 1; SOCS family proteins form part of a classical negative feedback system that regulates cytokine signal transduction. SOCS1 is involved in negative regulation of cytokines that signal through the JAK/STAT3 pathway. Through binding to JAKs, inhibits their kinase activity. In vitro, also suppresses Tec protein- tyrosine activity. Appears to be a major regulator of …
MCL	56	Sky Blue 11	2	NCOA7	9606.ENSP00000376269	Nuclear receptor coactivator 7; Enhances the transcriptional activities of several nuclear receptors. Involved in the coactivation of different nuclear receptors, such as ESR1, THRB, PPARG and RARA; Belongs to the OXR1 family
MCL	56	Sky Blue 11	2	SOD2	9606.ENSP00000446252	Superoxide dismutase [Mn], mitochondrial; Destroys superoxide anion radicals which are normally produced within the cells and which are toxic to biological systems
MCL	57	Cornflower Blue 8	2	B2M	9606.ENSP00000452780	Beta-2-microglobulin; Component of the class I major histocompatibility complex (MHC). Involved in the presentation of peptide antigens to the immune system. Exogenously applied M.tuberculosis EsxA or EsxA-EsxB (or EsxA expressed in host) binds B2M and decreases its export to the cell surface (total protein levels do not change), probably leading to defects in class I antigen presentation; Belong…
MCL	57	Cornflower Blue 8	2	TAP1	9606.ENSP00000346206	Antigen peptide transporter 1; Involved in the transport of antigens from the cytoplasm to the endoplasmic reticulum for association with MHC class I molecules. Also acts as a molecular scaffold for the final stage of MHC class I folding, namely the binding of peptide. Nascent MHC class I molecules associate with TAP via tapasin. Inhibited by the covalent attachment of herpes simplex virus ICP47 …
MCL	58	Cornflower Blue 7	2	EPB41L3	9606.ENSP00000343158	Band 4.1-like protein 3; Tumor suppressor that inhibits cell proliferation and promotes apoptosis. Modulates the activity of protein arginine N- methyltransferases, including PRMT3 and PRMT5; Erythrocyte membrane protein band 4.1
MCL	58	Cornflower Blue 7	2	NRCAM	9606.ENSP00000368314	Neuronal cell adhesion molecule; Cell adhesion protein that is required for normal responses to cell-cell contacts in brain and in the peripheral nervous system. Plays a role in neurite outgrowth in response to contactin binding. Plays a role in mediating cell-cell contacts between Schwann cells and axons. Plays a role in the formation and maintenance of the nodes of Ranvier on myelinated axons. …
MCL	59	Cornflower Blue 5	2	CD82	9606.ENSP00000227155	CD82 antigen; Associates with CD4 or CD8 and delivers costimulatory signals for the TCR/CD3 pathway; Belongs to the tetraspanin (TM4SF) family
MCL	59	Cornflower Blue 5	2	SERF1A	9606.ENSP00000346892	Small EDRK-rich factor 1A; Belongs to the SERF family
MCL	60	Cornflower Blue 3	2	IGSF8	9606.ENSP00000357065	Immunoglobulin superfamily, member 8; Immunoglobulin superfamily member 8; May play a key role in diverse functions ascribed to CD81 and CD9 such as oocytes fertilization or hepatitis C virus function. May regulate proliferation and differentiation of keratinocytes. May be a negative regulator of cell motility: suppresses T-cell mobility coordinately with CD81, associates with CD82 to suppress pr…
MCL	60	Cornflower Blue 3	2	ZP3	9606.ENSP00000378326	Zona pellucida sperm-binding protein 3; The mammalian zona pellucida, which mediates species- specific sperm binding, induction of the acrosome reaction and prevents post-fertilization polyspermy, is composed of three to four glycoproteins, ZP1, ZP2, ZP3, and ZP4. ZP3 is essential for sperm binding and zona matrix formation; Belongs to the ZP domain family. ZPC subfamily
MCL	61	Cornflower Blue	2	FGL2	9606.ENSP00000248598	Fibroleukin; May play a role in physiologic lymphocyte functions at mucosal sites; Fibrinogen C domain containing
MCL	61	Cornflower Blue	2	GIMAP8	9606.ENSP00000305107	GTPase IMAP family member 8; Exerts an anti-apoptotic effect in the immune system and is involved in responses to infections; GTPases, IMAP
MCL	62	Blue	2	PLCL2	9606.ENSP00000478458	Inactive phospholipase C-like protein 2; May play an role in the regulation of Ins(1,4,5)P3 around the endoplasmic reticulum; C2 domain containing phospholipases
MCL	62	Blue	2	RFTN1	9606.ENSP00000334153	Raftlin, lipid raft linker 1; Raftlin; May play a pivotal role in the formation and/or maintenance of lipid rafts. May regulate B-cell antigen receptor- mediated signaling
MCL	63	Cornflower Blue 2	2	BHLHE40	9606.ENSP00000256495	Class E basic helix-loop-helix protein 40; Transcriptional repressor involved in the regulation of the circadian rhythm by negatively regulating the activity of the clock genes and clock-controlled genes. Acts as the negative limb of a novel autoregulatory feedback loop (DEC loop) which differs from the one formed by the PER and CRY transcriptional repressors (PER/CRY loop). Both these loops are …
MCL	63	Cornflower Blue 2	2	BHLHE41	9606.ENSP00000242728	Class E basic helix-loop-helix protein 41; Transcriptional repressor involved in the regulation of the circadian rhythm by negatively regulating the activity of the clock genes and clock-controlled genes. Acts as the negative limb of a novel autoregulatory feedback loop (DEC loop) which differs from the one formed by the PER and CRY transcriptional repressors (PER/CRY loop). Both these loops are …
MCL	64	Cornflower Blue 4	2	PRDM2	9606.ENSP00000235372	[histone h3]-lysine9 n-trimethyltransferase prdm2; PR domain zinc finger protein 2; S-adenosyl-L-methionine-dependent histone methyltransferase that specifically methylates 'Lys-9' of histone H3. May function as a DNA-binding transcription factor. Binds to the macrophage-specific TPA-responsive element (MTE) of the HMOX1 (heme oxygenase 1) gene and may act as a transcriptional activator of this g…
MCL	64	Cornflower Blue 4	2	ZNRF2	9606.ENSP00000323879	E3 ubiquitin-protein ligase ZNRF2; May play a role in the establishment and maintenance of neuronal transmission and plasticity via its ubiquitin ligase activity. E3 ubiquitin ligases accept ubiquitin from an E2 ubiquitin-conjugating enzyme in the form of a thioester and then directly transfer the ubiquitin to targeted substrates; Ring finger proteins
MCL	65	Cornflower Blue 6	2	FCHSD2	9606.ENSP00000386722	FCH and double SH3 domains 2; F-BAR domain containing
MCL	65	Cornflower Blue 6	2	TRIP10	9606.ENSP00000320117	Thyroid hormone receptor interactor 10; Cdc42-interacting protein 4; Required for translocation of GLUT4 to the plasma membrane in response to insulin signaling (By similarity). Required to coordinate membrane tubulation with reorganization of the actin cytoskeleton during endocytosis. Binds to lipids such as phosphatidylinositol 4,5-bisphosphate and phosphatidylserine and promotes membrane invag…
MCL	66	Medium Slate Blue 7	2	SLC35B1	9606.ENSP00000240333	Solute carrier family 35 member B1; Probable sugar transporter; Belongs to the nucleotide-sugar transporter family. SLC35B subfamily
MCL	66	Medium Slate Blue 7	2	SLC41A2	9606.ENSP00000258538	Solute carrier family 41 member 2; Acts as a plasma-membrane magnesium transporter; Solute carriers
MCL	67	Medium Slate Blue 5	2	RAP1B	9606.ENSP00000250559	Ras-related protein Rap-1b; GTP-binding protein that possesses intrinsic GTPase activity. Contributes to the polarizing activity of KRIT1 and CDH5 in the establishment and maintenance of correct endothelial cell polarity and vascular lumen. Required for the localization of phosphorylated PRKCZ, PARD3 and TIAM1 to the cell junction. Plays a role in the establishment of basal endothelial barrier fu…
MCL	67	Medium Slate Blue 5	2	SIPA1	9606.ENSP00000377771	Signal-induced proliferation-associated protein 1; GTPase activator for the nuclear Ras-related regulatory proteins Rap1 and Rap2 in vitro, converting them to the putatively inactive GDP-bound state. Affects cell cycle progression (By similarity); PDZ domain containing
MCL	68	Medium Slate Blue 3	2	CPEB2	9606.ENSP00000443985	Cytoplasmic polyadenylation element-binding protein 2; May play a role in translational regulation of stored mRNAs in transcriptionally inactive haploid spermatids. Binds to poly(U) RNA oligomers (By similarity). Required for cell cycle progression, specifically for the transition from metaphase to anaphase; Belongs to the RRM CPEB family
MCL	68	Medium Slate Blue 3	2	FXR1	9606.ENSP00000350170	Fragile X mental retardation syndrome-related protein 1; RNA-binding protein required for embryonic and postnatal development of muscle tissue. May regulate intracellular transport and local translation of certain mRNAs (By similarity); Belongs to the FMR1 family
MCL	69	Medium Slate Blue	2	PNPT1	9606.ENSP00000400646	Polyribonucleotide nucleotidyltransferase 1, mitochondrial; RNA-binding protein implicated in numerous RNA metabolic processes. Catalyzes the phosphorolysis of single-stranded polyribonucleotides processively in the 3'-to-5' direction. Mitochondrial intermembrane factor with RNA-processing exoribonulease activity. Component of the mitochondrial degradosome (mtEXO) complex, that degrades 3' overha…
MCL	69	Medium Slate Blue	2	RBFA	9606.ENSP00000305696	Putative ribosome-binding factor A, mitochondrial; Ribosome binding factor A
MCL	70	Medium Slate Blue 2	2	CFP	9606.ENSP00000247153	Complement factor properdin; Properdin; A positive regulator of the alternate pathway of complement. It binds to and stabilizes the C3- and C5-convertase enzyme complexes
MCL	70	Medium Slate Blue 2	2	SERPINB2	9606.ENSP00000401645	Plasminogen activator inhibitor 2; Inhibits urokinase-type plasminogen activator. The monocyte derived PAI-2 is distinct from the endothelial cell- derived PAI-1; Belongs to the serpin family. Ov-serpin subfamily
MCL	71	Medium Slate Blue 4	2	EMX1	9606.ENSP00000258106	Empty spiracles homeobox 1; Homeobox protein EMX1; Transcription factor, which in cooperation with EMX2, acts to generate the boundary between the roof and archipallium in the developing brain. May function in combinations with OTX1/2 to specify cell fates in the developing central nervous system
MCL	71	Medium Slate Blue 4	2	SEMA3C	9606.ENSP00000265361	Semaphorin-3C; Binds to plexin family members and plays an important role in the regulation of developmental processes. Required for normal cardiovascular development during embryogenesis. Functions as attractant for growing axons, and thereby plays an important role in axon growth and axon guidance (By similarity); I-set domain containing
MCL	72	Medium Slate Blue 6	2	CDON	9606.ENSP00000376458	Cell adhesion molecule-related/down-regulated by oncogenes; Component of a cell-surface receptor complex that mediates cell-cell interactions between muscle precursor cells. Promotes differentiation of myogenic cells (By similarity); Fibronectin type III domain containing
MCL	72	Medium Slate Blue 6	2	FZD4	9606.ENSP00000434034	Frizzled-4; Receptor for Wnt proteins. Most of frizzled receptors are coupled to the beta-catenin (CTNNB1) canonical signaling pathway, which leads to the activation of disheveled proteins, inhibition of GSK-3 kinase, nuclear accumulation of beta-catenin (CTNNB1) and activation of Wnt target genes. Plays a critical role in retinal vascularization by acting as a receptor for Wnt proteins and norri…
MCL	73	Medium Purple 2	2	GPR132	9606.ENSP00000328818	Probable G-protein coupled receptor 132; May be a receptor for oxidized free fatty acids derived from linoleic and arachidonic acids such as 9- hydroxyoctadecadienoic acid (9-HODE). Activates a G alpha protein, most likely G alpha(q). May be involved in apoptosis. Functions at the G2/M checkpoint to delay mitosis. May function as a sensor that monitors the oxidative states and mediates appropriat…
MCL	73	Medium Purple 2	2	PTAFR	9606.ENSP00000362965	Platelet-activating factor receptor; Receptor for platelet activating factor, a chemotactic phospholipid mediator that possesses potent inflammatory, smooth- muscle contractile and hypotensive activity. Seems to mediate its action via a G protein that activates a phosphatidylinositol- calcium second messenger system
MCL	74	Medium Purple	2	PFKFB3	9606.ENSP00000443319	6-phosphofructo-2-kinase/fructose-2,6-bisphosphatase 3; Synthesis and degradation of fructose 2,6-bisphosphate; In the C-terminal section; belongs to the phosphoglycerate mutase family
MCL	74	Medium Purple	2	PRKAG2	9606.ENSP00000287878	5'-AMP-activated protein kinase subunit gamma-2; AMP/ATP-binding subunit of AMP-activated protein kinase (AMPK), an energy sensor protein kinase that plays a key role in regulating cellular energy metabolism. In response to reduction of intracellular ATP levels, AMPK activates energy-producing pathways and inhibits energy-consuming processes: inhibits protein, carbohydrate and lipid biosynthesis,…
MCL	75	Medium Purple 3	2	LRIG1	9606.ENSP00000273261	Leucine-rich repeats and immunoglobulin-like domains protein 1; Acts as a feedback negative regulator of signaling by receptor tyrosine kinases, through a mechanism that involves enhancement of receptor ubiquitination and accelerated intracellular degradation; I-set domain containing
MCL	75	Medium Purple 3	2	NRG1	9606.ENSP00000384620	Pro-neuregulin-1, membrane-bound isoform; Direct ligand for ERBB3 and ERBB4 tyrosine kinase receptors. Concomitantly recruits ERBB1 and ERBB2 coreceptors, resulting in ligand-stimulated tyrosine phosphorylation and activation of the ERBB receptors. The multiple isoforms perform diverse functions such as inducing growth and differentiation of epithelial, glial, neuronal, and skeletal muscle cells;…
MCL	76	Medium Purple 4	2	ABCA5	9606.ENSP00000376443	ATP-binding cassette sub-family A member 5; May play a role in the processing of autolysosomes; Belongs to the ABC transporter superfamily. ABCA family
MCL	76	Medium Purple 4	2	CHD7	9606.ENSP00000392028	Chromodomain-helicase-DNA-binding protein 7; Probable transcription regulator. Maybe involved in the in 45S precursor rRNA production; DNA helicases
MCL	77	Medium Purple 5	2	RBBP9	9606.ENSP00000336866	Putative hydrolase RBBP9; May play a role in the transformation process due to its capacity to confer resistance to the growth-inhibitory effects of TGF-beta1 through interaction with retinoblastoma and the subsequent displacement of E2F-1; Belongs to the RBBP9 family
MCL	77	Medium Purple 5	2	SNX5	9606.ENSP00000366998	Sorting nexin-5; Involved in several stages of intracellular trafficking. Interacts with membranes containing phosphatidylinositol 3- phosphate (PtdIns(3P)) or phosphatidylinositol 3,4-bisphosphate (PtdIns(3,4)P2). Acts in part as component of the retromer membrane-deforming SNX-BAR subcomplex. The SNX-BAR retromer mediates retrograde transport of cargo proteins from endosomes to the trans-Golgi …
MCL	78	Medium Purple 6	2	GPR125	9606.ENSP00000334952	Adhesion G protein-coupled receptor A3; Orphan receptor that may have a role in planar cell polarity pathway; Belongs to the G-protein coupled receptor 2 family. Adhesion G-protein coupled receptor (ADGR) subfamily
MCL	78	Medium Purple 6	2	ROBO1	9606.ENSP00000420321	Roundabout homolog 1; Receptor for SLIT1 and SLIT2 that mediates cellular responses to molecular guidance cues in cellular migration, including axonal navigation at the ventral midline of the neural tube and projection of axons to different regions during neuronal development. Interaction with the intracellular domain of FLRT3 mediates axon attraction towards cells expressing NTN1. In axon growth…
MCL	79	Medium Purple 7	2	PML	9606.ENSP00000268058	Probable transcription factor pml; Protein PML; Functions via its association with PML-nuclear bodies (PML-NBs) in a wide range of important cellular processes, including tumor suppression, transcriptional regulation, apoptosis, senescence, DNA damage response, and viral defense mechanisms. Acts as the scaffold of PML-NBs allowing other proteins to shuttle in and out, a process which is regulated…
MCL	79	Medium Purple 7	2	TRIM69	9606.ENSP00000453177	E3 ubiquitin-protein ligase TRIM69; May have E3 ubiquitin-protein ligase activity. May play a role in apoptosis; Ring finger proteins
MCL	80	Medium Purple 8	2	ARHGEF19	9606.ENSP00000270747	Rho guanine nucleotide exchange factor 19; Acts as guanine nucleotide exchange factor (GEF) for RhoA GTPase
MCL	80	Medium Purple 8	2	STK17A	9606.ENSP00000319192	Serine/threonine-protein kinase 17A; Acts as a positive regulator of apoptosis. Also acts as a regulator of cellular reactive oxygen species; Death associated protein kinases
MCL	81	Medium Purple 9	2	CHST7	9606.ENSP00000276055	Chondroitin 6-sulfotransferase 7; Carbohydrate sulfotransferase 7; Sulfotransferase that utilizes 3'-phospho-5'-adenylyl sulfate (PAPS) as sulfonate donor to catalyze the transfer of sulfate to position 6 of non-reducing N-acetylglucosamine (GlcNAc) residues. Preferentially acts on mannose-linked GlcNAc. Also able to catalyze the transfer of sulfate to position 6 of the N- acetylgalactosamine (Ga…
MCL	81	Medium Purple 9	2	HS3ST3B1	9606.ENSP00000354213	Heparan sulfate glucosamine 3-O-sulfotransferase 3B1; Sulfotransferase that utilizes 3'-phospho-5'-adenylyl sulfate (PAPS) to catalyze the transfer of a sulfo group to an N- unsubstituted glucosamine linked to a 2-O-sulfo iduronic acid unit on heparan sulfate. Catalyzes the O-sulfation of glucosamine in IdoUA2S-GlcNS and also in IdoUA2S-GlcNH2. The substrate-specific O-sulfation generates an enzy…
MCL	82	Orchid 12	2	CYB5A	9606.ENSP00000341625	Cytochrome b5 type a; Cytochrome b5; Cytochrome b5 is a membrane bound hemoprotein which function as an electron carrier for several membrane bound oxygenases
MCL	82	Orchid 12	2	CYB5R2	9606.ENSP00000437041	NADH-cytochrome b5 reductase 2; NADH-cytochrome b5 reductases are involved in desaturation and elongation of fatty acids, cholesterol biosynthesis, drug metabolism, and, in erythrocyte, methemoglobin reduction (By similarity). Responsible for NADH-dependent lucigenin chemiluminescence in spermatozoa by reducing both lucigenin and 2-[4-iodophenyl]-3-[4-nitrophenyl]-5-[2,4- disulfophenyl]-2H tetraz…
MCL	83	Orchid 11	2	NANOS1	9606.ENSP00000393275	Nanos homolog 1; May act as a translational repressor which regulates translation of specific mRNAs by forming a complex with PUM2 that associates with the 3'-UTR of mRNA targets. Capable of interfering with the proadhesive and anti-invasive functions of E-cadherin. Up-regulates the production of MMP14 to promote tumor cell invasion; Belongs to the nanos family
MCL	83	Orchid 11	2	TRIM36	9606.ENSP00000282369	E3 ubiquitin-protein ligase TRIM36; E3 ubiquitin-protein ligase which mediates ubiquitination and subsequent proteasomal degradation of target proteins. Involved in chromosome segregation and cell cycle regulation. May play a role in the acrosome reaction and fertilization; Belongs to the TRIM/RBCC family
MCL	84	Orchid 10	2	RAP2C	9606.ENSP00000340274	Ras-related protein Rap-2c; Small GTP-binding protein which cycles between a GDP- bound inactive and a GTP-bound active form. May play a role in cytoskeletal rearrangements and regulate cell spreading through activation of the effector TNIK. May play a role in SRE-mediated gene transcription; RAS type GTPase family
MCL	84	Orchid 10	2	UXS1	9606.ENSP00000283148	UDP-glucuronic acid decarboxylase 1; Catalyzes the NAD-dependent decarboxylation of UDP- glucuronic acid to UDP-xylose. Necessary for the biosynthesis of the core tetrasaccharide in glycosaminoglycan biosynthesis; Short chain dehydrogenase/reductase superfamily
MCL	85	Orchid 9	2	CLIC4	9606.ENSP00000363500	Chloride intracellular channel protein 4; Can insert into membranes and form poorly selective ion channels that may also transport chloride ions. Channel activity depends on the pH. Membrane insertion seems to be redox-regulated and may occur only under oxydizing conditions. Promotes cell- surface expression of HRH3. Has alternate cellular functions like a potential role in angiogenesis or in mai…
MCL	85	Orchid 9	2	HIVEP1	9606.ENSP00000368698	Zinc finger protein 40; This protein specifically binds to the DNA sequence 5'- GGGACTTTCC-3' which is found in the enhancer elements of numerous viral promoters such as those of SV40, CMV, or HIV-1. In addition, related sequences are found in the enhancer elements of a number of cellular promoters, including those of the class I MHC, interleukin-2 receptor, and interferon-beta genes. It may act …
MCL	86	Orchid 7	2	RBBP6	9606.ENSP00000317872	E3 ubiquitin-protein ligase RBBP6; E3 ubiquitin-protein ligase which promotes ubiquitination of YBX1, leading to its degradation by the proteasome. May play a role as a scaffold protein to promote the assembly of the p53/TP53-MDM2 complex, resulting in increase of MDM2-mediated ubiquitination and degradation of p53/TP53; may function as negative regulator of p53/TP53, leading to both apoptosis an…
MCL	86	Orchid 7	2	SSU72	9606.ENSP00000291386	RNA polymerase II subunit A C-terminal domain phosphatase SSU72; Protein phosphatase that catalyzes the dephosphorylation of the C-terminal domain of RNA polymerase II. Plays a role in RNA processing and termination. Plays a role in pre-mRNA polyadenylation via its interaction with SYMPK; Belongs to the SSU72 phosphatase family
MCL	87	Orchid 5	2	BCL11A	9606.ENSP00000338774	Baf chromatin remodeling complex subunit bcl11a; B-cell lymphoma/leukemia 11A; Transcription factor associated with the BAF SWI/SNF chromatin remodeling complex (By similarity). Repressor of fetal hemoglobin (HbF) level. Involved in brain development. Functions as a myeloid and B-cell proto-oncogene. May play important roles in leukemogenesis and hematopoiesis. Essential factor in lymphopoiesis r…
MCL	87	Orchid 5	2	MSANTD3	9606.ENSP00000480445	Myb/SANT-like DNA-binding domain-containing protein 3; Myb/SANT DNA binding domain containing 3; Belongs to the MSANTD3 family
MCL	88	Orchid 2	2	BCAT1	9606.ENSP00000443459	Branched-chain-amino-acid aminotransferase, cytosolic; Catalyzes the first reaction in the catabolism of the essential branched chain amino acids leucine, isoleucine, and valine
MCL	88	Orchid 2	2	BLVRA	9606.ENSP00000385757	Biliverdin reductase A; Reduces the gamma-methene bridge of the open tetrapyrrole, biliverdin IX alpha, to bilirubin with the concomitant oxidation of a NADH or NADPH cofactor; Belongs to the Gfo/Idh/MocA family. Biliverdin reductase subfamily
MCL	89	Violet 5	2	ABTB2	9606.ENSP00000410157	Ankyrin repeat and BTB/POZ domain-containing protein 2; May be involved in the initiation of hepatocyte growth; Ankyrin repeat domain containing
MCL	89	Violet 5	2	SPSB1	9606.ENSP00000330221	SPRY domain-containing SOCS box protein 1; Probable substrate recognition component of a SCF-like ECS (Elongin BC-CUL2/5-SOCS-box protein) E3 ubiquitin-protein ligase complex which mediates the ubiquitination and subsequent proteasomal degradation of target proteins; Belongs to the SPSB family
MCL	90	Violet 3	2	RFFL	9606.ENSP00000326170	E3 ubiquitin-protein ligase rififylin; E3 ubiquitin-protein ligase that regulates several biological processes through the ubiquitin-mediated proteasomal degradation of various target proteins. Mediates 'Lys-48'-linked polyubiquitination of PRR5L and its subsequent proteasomal degradation thereby indirectly regulating cell migration through the mTORC2 complex. Ubiquitinates the caspases CASP8 and…
MCL	90	Violet 3	2	TPRA1	9606.ENSP00000347748	Transmembrane protein adipocyte associated 1; 7TM orphan receptors
MCL	91	Violet	2	BAHCC1	9606.ENSP00000462154	BAH domain and coiled-coil containing 1
MCL	91	Violet	2	FAM60A	9606.ENSP00000337477	SIN3-HDAC complex-associated factor; Subunit of the Sin3 deacetylase complex (Sin3/HDAC), this subunit is important for the repression of genes encoding components of the TGF-beta signaling pathway. Core component of a SIN3A complex (composed of at least SINHCAF, SIN3A, HDAC1, SAP30, RBBP4, OGT and TET1) present in embryonic stem (ES) cells. Promotes the stability of SIN3A and its presence on chr…
MCL	92	Purple	2	CPM	9606.ENSP00000448517	Carboxypeptidase M; Specifically removes C-terminal basic residues (Arg or Lys) from peptides and proteins. It is believed to play important roles in the control of peptide hormone and growth factor activity at the cell surface, and in the membrane-localized degradation of extracellular proteins; Belongs to the peptidase M14 family
MCL	92	Purple	2	SPRYD4	9606.ENSP00000338034	Spry domain-containing protein 4; SPRY domain containing 4
MCL	93	Violet 2	2	FLYWCH1	9606.ENSP00000399938	Flywch-type zinc finger-containing protein 1; FLYWCH-type zinc finger 1
MCL	93	Violet 2	2	OGFRL1	9606.ENSP00000359464	Opioid growth factor receptor-like protein 1; Opioid growth factor receptor like 1
MCL	94	Violet 4	2	ALDH1B1	9606.ENSP00000366927	Aldehyde dehydrogenase 1 family member b1; Aldehyde dehydrogenase X, mitochondrial; ALDHs play a major role in the detoxification of alcohol-derived acetaldehyde. They are involved in the metabolism of corticosteroids, biogenic amines, neurotransmitters, and lipid peroxidation
MCL	94	Violet 4	2	SARDH	9606.ENSP00000360938	Sarcosine dehydrogenase, mitochondrial; Sarcosine dehydrogenase; Belongs to the GcvT family
MCL	95	Violet 6	2	AK4	9606.ENSP00000378743	Adenylate kinase 4, mitochondrial; Involved in maintaining the homeostasis of cellular nucleotides by catalyzing the interconversion of nucleoside phosphates. Efficiently phosphorylates AMP and dAMP using ATP as phosphate donor, but phosphorylates only AMP when using GTP as phosphate donor. Also displays broad nucleoside diphosphate kinase activity; Belongs to the adenylate kinase family. AK3 sub…
MCL	95	Violet 6	2	AMPD3	9606.ENSP00000379802	AMP deaminase 3; AMP deaminase plays a critical role in energy metabolism; Belongs to the metallo-dependent hydrolases superfamily. Adenosine and AMP deaminases family
MCL	96	Orchid 3	2	KCNN2	9606.ENSP00000427120	Small conductance calcium-activated potassium channel protein 2; Forms a voltage-independent potassium channel activated by intracellular calcium. Activation is followed by membrane hyperpolarization. Thought to regulate neuronal excitability by contributing to the slow component of synaptic afterhyperpolarization. The channel is blocked by apamin; Belongs to the potassium channel KCNN family. KC…
MCL	96	Orchid 3	2	SERPINE2	9606.ENSP00000415786	Glia-derived nexin; Serine protease inhibitor with activity toward thrombin, trypsin, and urokinase. Promotes neurite extension by inhibiting thrombin. Binds heparin; Belongs to the serpin family
MCL	97	Orchid	1	CLDN11	9606.ENSP00000064724	Claudin-11; Plays a major role in tight junction-specific obliteration of the intercellular space, through calcium- independent cell-adhesion activity; Claudins
MCL	98	Orchid 4	1	OLIG1	9606.ENSP00000371785	Oligodendrocyte transcription factor 1; Promotes formation and maturation of oligodendrocytes, especially within the brain. Cooperates with OLIG2 to establish the pMN domain of the embryonic neural tube (By similarity); Basic helix-loop-helix proteins
MCL	99	Orchid 6	1	CNOT6	9606.ENSP00000377024	CCR4-NOT transcription complex subunit 6; Poly(A) nuclease with 3'-5' RNase activity. Catalytic component of the CCR4-NOT complex which is one of the major cellular mRNA deadenylases and is linked to various cellular processes including bulk mRNA degradation, miRNA-mediated repression, translational repression during translational initiation and general transcription regulation. Additional comple…
MCL	100	Orchid 8	1	CASP7	9606.ENSP00000358327	Caspase-7; Involved in the activation cascade of caspases responsible for apoptosis execution. Cleaves and activates sterol regulatory element binding proteins (SREBPs). Proteolytically cleaves poly(ADP-ribose) polymerase (PARP) at a '216-Asp-|-Gly- 217' bond. Overexpression promotes programmed cell death
MCL	101	Hot Pink 6	1	FKBP5	9606.ENSP00000444810	Peptidyl-prolyl cis-trans isomerase FKBP5; Immunophilin protein with PPIase and co-chaperone activities. Component of unligated steroid receptors heterocomplexes through interaction with heat-shock protein 90 (HSP90). Plays a role in the intracellular trafficking of heterooligomeric forms of steroid hormone receptors maintaining the complex into the cytoplasm when unliganded; FKBP prolyl isomeras…
MCL	102	Hot Pink 4	1	AHR	9606.ENSP00000242057	Aryl hydrocarbon receptor; Ligand-activated transcriptional activator. Binds to the XRE promoter region of genes it activates. Activates the expression of multiple phase I and II xenobiotic chemical metabolizing enzyme genes (such as the CYP1A1 gene). Mediates biochemical and toxic effects of halogenated aromatic hydrocarbons. Involved in cell-cycle regulation. Likely to play an important role in…
MCL	103	Hot Pink 2	1	MET	9606.ENSP00000317272	Hepatocyte growth factor receptor; Receptor tyrosine kinase that transduces signals from the extracellular matrix into the cytoplasm by binding to hepatocyte growth factor/HGF ligand. Regulates many physiological processes including proliferation, scattering, morphogenesis and survival. Ligand binding at the cell surface induces autophosphorylation of MET on its intracellular domain that provides…
MCL	104	Hot Pink	1	MYB	9606.ENSP00000339992	Transcriptional activator Myb; Transcriptional activator; DNA-binding protein that specifically recognize the sequence 5'-YAAC[GT]G-3'. Plays an important role in the control of proliferation and differentiation of hematopoietic progenitor cells; Myb/SANT domain containing
MCL	105	Hot Pink 3	1	PIK3C2B	9606.ENSP00000356155	Phosphatidylinositol 4-phosphate 3-kinase C2 domain-containing subunit beta; Phosphorylates PtdIns and PtdIns4P with a preference for PtdIns. Does not phosphorylate PtdIns(4,5)P2. May be involved in EGF and PDGF signaling cascades; Belongs to the PI3/PI4-kinase family
MCL	106	Hot Pink 5	1	HES1	9606.ENSP00000232424	Transcription factor HES-1; Transcriptional repressor of genes that require a bHLH protein for their transcription. May act as a negative regulator of myogenesis by inhibiting the functions of MYOD1 and ASH1. Binds DNA on N-box motifs: 5'-CACNAG-3' with high affinity and on E-box motifs: 5'-CANNTG-3' with low affinity (By similarity). May play a role in a functional FA core complex response to DN…
MCL	107	Pale Violet Red 3	1	SRGN	9606.ENSP00000242465	Proteoglycan peptide core protein; Serglycin; Plays a role in formation of mast cell secretory granules and mediates storage of various compounds in secretory vesicles. Required for storage of some proteases in both connective tissue and mucosal mast cells and for storage of granzyme B in T-lymphocytes. Plays a role in localizing neutrophil elastase in azurophil granules of neutrophils. Mediates …
MCL	108	Pale Violet Red 2	1	DDIT4	9606.ENSP00000307305	DNA damage-inducible transcript 4 protein; Regulates cell growth, proliferation and survival via inhibition of the activity of the mammalian target of rapamycin complex 1 (mTORC1). Inhibition of mTORC1 is mediated by a pathway that involves DDIT4/REDD1, AKT1, the TSC1-TSC2 complex and the GTPase RHEB. Plays an important role in responses to cellular energy levels and cellular stress, including re…
MCL	109	Pale Violet Red	1	APOBEC3G	9606.ENSP00000385057	DNA dC->dU-editing enzyme APOBEC-3G; DNA deaminase (cytidine deaminase) which acts as an inhibitor of retrovirus replication and retrotransposon mobility via deaminase-dependent and -independent mechanisms. Exhibits potent antiviral activity against vif-deficient HIV-1. After the penetration of retroviral nucleocapsids into target cells of infection and the initiation of reverse transcription, it…
MCL	110	Pink	1	SSH1	9606.ENSP00000315713	Protein phosphatase Slingshot homolog 1; Protein phosphatase which regulates actin filament dynamics. Dephosphorylates and activates the actin binding/depolymerizing factor cofilin, which subsequently binds to actin filaments and stimulates their disassembly. Inhibitory phosphorylation of cofilin is mediated by LIMK1, which may also be dephosphorylated and inactivated by this protein; Slingshot p…
MCL	111	Light Coral 5	1	PLK2	9606.ENSP00000274289	Serine/threonine-protein kinase PLK2; Tumor suppressor serine/threonine-protein kinase involved in synaptic plasticity, centriole duplication and G1/S phase transition. Polo-like kinases act by binding and phosphorylating proteins are that already phosphorylated on a specific motif recognized by the POLO box domains. Phosphorylates CENPJ, NPM1, RAPGEF2, RASGRF1, SNCA, SIPA1L1 and SYNGAP1. Plays a…
MCL	112	Light Coral 4	1	EBF1	9606.ENSP00000322898	Ebf transcription factor 1; Transcription factor COE1; Transcriptional activator which recognizes variations of the palindromic sequence 5'-ATTCCCNNGGGAATT-3'
MCL	113	Light Coral 2	1	PPP3CC	9606.ENSP00000380878	Serine/threonine-protein phosphatase 2B catalytic subunit gamma isoform; Calcium-dependent, calmodulin-stimulated protein phosphatase. This subunit may have a role in the calmodulin activation of calcineurin; Belongs to the PPP phosphatase family. PP-2B subfamily
MCL	114	Light Coral	1	TBX1	9606.ENSP00000331791	T-box transcription factor TBX1; Probable transcriptional regulator involved in developmental processes. Is required for normal development of the pharyngeal arch arteries (By similarity); T-boxes
MCL	115	Light Coral 3	1	LHX2	9606.ENSP00000362717	LIM/homeobox protein Lhx2; Acts as a transcriptional activator. Stimulates the promoter of the alpha-glycoprotein gene. Transcriptional regulatory protein involved in the control of cell differentiation in developing lymphoid and neural cell types (By similarity); LIM class homeoboxes
