# Supplementary material for: Comparative microRNA profiling of Trypanosoma cruzi infected human cells
Source: Front Cell Infect Microbiol. 2023 Jun 21;13:1187375. doi: 10.3389/fcimb.2023.1187375 (PMC10322668; doi:10.3389/fcimb.2023.1187375)
Supplement: Supplementary file 9 [file Table_8.xlsx]

## Sheet: Table S8
Table S8. Summary statistics of Wald tests performed using DESeq2 for infection versus control contrast in early cardiomyocytes. Wald tests were done with default |log2FC|>0 and |log2FC|>1 hypothesis. Apeglm shrinkage of log2FC estimations are also shown. In this dataset 0 and 3 hpi samples were all re-classified as “early” (0+3 hpi) thus infection and control groups comprises four samples each.
ID	baseMean	log2FoldChange	lfcSE	stat	pvalue	padj	name	apeglm	log2FCgt1.pa
MIMAT0000087	57.1291	1.52284	0.241225	6.31293	2.73796e-10	9.03527e-08	hsa-miR-30a-5p	1.44316	1
MIMAT0005898	9.583	5.81165	1.09505	5.3072	1.11325e-07	1.83686e-05	hsa-miR-1246	5.61131	0.00367244
MIMAT0000243	12.5197	2.66141	0.519237	5.12562	2.96553e-07	3.26208e-05	hsa-miR-148a-3p	2.44878	0.20068
MIMAT0000736	26.2577	1.73545	0.366245	4.73849	2.15315e-06	0.000177635	hsa-miR-381-3p	1.56478	1
MIMAT0000259	8.69489	2.69745	0.629217	4.287	1.81106e-05	0.0011953	hsa-miR-182-5p	2.38528	0.38399
MIMAT0000318	5.68551	3.50487	0.891933	3.92952	8.51142e-05	0.00351096	hsa-miR-200b-3p	3.03043	0.32864
MIMAT0000261	5.21447	4.24219	1.06946	3.96667	7.28843e-05	0.00351096	hsa-miR-183-5p	3.68411	0.20068
MIMAT0000707	3.95892	4.48956	1.14045	3.93667	8.26187e-05	0.00351096	hsa-miR-363-3p	3.95244	0.20068
MIMAT0000682	6.80949	2.82669	0.728353	3.88093	0.000104058	0.00381547	hsa-miR-200a-3p	2.41308	0.572444
MIMAT0000447	5.03128	2.50389	0.823299	3.04129	0.00235568	0.0777374	hsa-miR-134-5p	1.84036	1
MIMAT0004929	50.653	-0.724968	0.274062	-2.64527	0.00816247	0.228227	hsa-miR-190b-5p	-0.395956	1
MIMAT0004489	146.37	-0.655529	0.248339	-2.63965	0.00829917	0.228227	hsa-miR-16-1-3p	-0.376737	1
MIMAT0004909	285.945	-0.50043	0.199037	-2.51426	0.0119282	0.302793	hsa-miR-450b-5p	-0.291123	1
MIMAT0000685	73.0049	-0.668352	0.282211	-2.36827	0.0178715	0.393173	hsa-miR-34b-5p	-0.159377	1
MIMAT0000688	23.1409	-0.861995	0.361847	-2.38221	0.017209	0.393173	hsa-miR-301a-3p	-0.10536	1
MIMAT0002817	6.9422	1.31884	0.573589	2.29927	0.0214894	0.443219	hsa-miR-495-3p	0.057673	1
MIMAT0000435	36.0769	0.977776	0.432836	2.259	0.0238834	0.463619	hsa-miR-143-3p	0.0735213	1
MIMAT0000449	14.0991	0.921699	0.41811	2.20444	0.0274933	0.504045	hsa-miR-146a-5p	0.0776983	1
MIMAT0000763	1.91212	-2.9043	1.33555	-2.1746	0.0296598	0.515144	hsa-miR-338-3p	-0.0220826	1
MIMAT0022692	6.34535	-1.18266	0.584026	-2.02501	0.0428663	0.523921	hsa-miR-181b-3p	-0.0465544	1
MIMAT0000686	20154.7	-0.415973	0.198116	-2.09964	0.0357604	0.523921	hsa-miR-34c-5p	-0.164418	1
MIMAT0000252	12193.1	-0.447249	0.211012	-2.11955	0.0340443	0.523921	hsa-miR-7-5p	-0.164408	1
MIMAT0004945	489.838	0.64073	0.315433	2.03127	0.0422274	0.523921	hsa-miR-744-5p	0.0912777	1
MIMAT0000252_1	12213.3	-0.447428	0.217414	-2.05795	0.0395946	0.523921	hsa-miR-7-5p	-0.148394	1
MIMAT0004551	61.3104	-0.574005	0.268047	-2.14144	0.0322389	0.523921	hsa-miR-30d-3p	-0.128169	1
MIMAT0000099_1	6542.84	-0.455848	0.224075	-2.03435	0.0419159	0.523921	hsa-miR-101-3p	-0.139034	1
MIMAT0000090	152.811	-0.665658	0.319973	-2.08036	0.0374928	0.523921	hsa-miR-32-5p	-0.0928886	1
MIMAT0000252_2	13385.9	-0.437799	0.217991	-2.00833	0.0446077	0.525734	hsa-miR-7-5p	-0.139083	1
MIMAT0000099	6216.83	-0.444044	0.231251	-1.92018	0.0548352	0.551943	hsa-miR-101-3p	-0.117387	1
MIMAT0000423	12585.9	0.493864	0.265477	1.86029	0.0628445	0.551943	hsa-miR-125b-5p	0.146755	1
MIMAT0000226	670.65	-0.38737	0.21178	-1.82912	0.0673821	0.551943	hsa-miR-196a-5p	-0.116214	1
MIMAT0004562	62.5479	-0.436844	0.240273	-1.81812	0.0690464	0.551943	hsa-miR-196a-3p	-0.103657	1
MIMAT0000458	46.9406	-0.694268	0.378373	-1.83488	0.0665236	0.551943	hsa-miR-190a-5p	-0.0626733	1
MIMAT0004767	1.18914	2.80097	1.50336	1.86314	0.0624425	0.551943	hsa-miR-193b-5p	0.0159642	1
MIMAT0001340	1803.22	0.488454	0.264001	1.85019	0.0642857	0.551943	hsa-miR-423-3p	0.0961463	1
MIMAT0000226_1	347.316	-0.377627	0.20957	-1.80192	0.0715588	0.551943	hsa-miR-196a-5p	-0.113864	1
MIMAT0000443	1849.08	0.469862	0.258668	1.81647	0.0692981	0.551943	hsa-miR-125a-5p	0.0977786	1
MIMAT0000423_1	10081.3	0.553895	0.287856	1.92421	0.0543286	0.551943	hsa-miR-125b-5p	0.0937536	1
MIMAT0000680	1372.25	-0.503108	0.266831	-1.8855	0.0593628	0.551943	hsa-miR-106b-5p	-0.0977371	1
MIMAT0000510	1476.15	0.367758	0.204353	1.79963	0.0719199	0.551943	hsa-miR-320a-3p	0.117245	1
MIMAT0004484	431.197	0.487706	0.257905	1.89103	0.0586203	0.551943	hsa-let-7d-3p	0.103512	1
MIMAT0004784	19.9187	0.700465	0.377833	1.8539	0.0637532	0.551943	hsa-miR-455-3p	0.0653023	1
MIMAT0004563	19.949	-0.873024	0.443585	-1.96811	0.0490554	0.551943	hsa-miR-199b-3p	-0.0587185	1
MIMAT0004681	6.9946	-1.00508	0.573542	-1.75241	0.079703	0.563825	hsa-miR-26a-2-3p	-0.0386321	1
MIMAT0000415	44647.1	-0.368898	0.207805	-1.77521	0.075863	0.563825	hsa-let-7i-5p	-0.111437	1
MIMAT0000072	621.98	-0.397824	0.228748	-1.73914	0.082011	0.563825	hsa-miR-18a-5p	-0.100306	1
MIMAT0004505	13.7836	-0.846423	0.482745	-1.75335	0.0795412	0.563825	hsa-miR-32-3p	-0.0457924	1
MIMAT0004956	19.7125	-0.713975	0.409546	-1.74333	0.0812754	0.563825	hsa-miR-374b-3p	-0.0544706	1
MIMAT0002870	203.649	-0.412535	0.240204	-1.71744	0.0858994	0.566936	hsa-miR-499a-5p	-0.0929174	1
MIMAT0003389	669.546	-0.380381	0.220877	-1.72214	0.085044	0.566936	hsa-miR-542-3p	-0.100525	1
MIMAT0004776	4.20188	1.29803	0.767691	1.69083	0.0908698	0.587981	hsa-miR-505-5p	0.0300775	1
MIMAT0000079	4.95857	1.1311	0.675434	1.67462	0.0940081	0.59659	hsa-miR-24-1-5p	0.0324022	1
MIMAT0000445	17.1028	0.860851	0.521469	1.65082	0.0987754	0.615017	hsa-miR-126-3p	0.0403524	1
MIMAT0001618	100.043	-0.324398	0.199408	-1.6268	0.103779	0.634203	hsa-miR-191-3p	-0.0992953	1
MIMAT0000456	4619.87	-0.244876	0.152425	-1.60654	0.108156	0.637348	hsa-miR-186-5p	-0.118044	1
MIMAT0000076	166310	-0.305233	0.189736	-1.60873	0.107676	0.637348	hsa-miR-21-5p	-0.0997249	1
MIMAT0004586	192.223	-0.30861	0.193314	-1.59642	0.110395	0.639131	hsa-miR-15b-3p	-0.0981043	1
MIMAT0000692	5260.74	-0.281242	0.182648	-1.5398	0.123608	0.645752	hsa-miR-30e-5p	-0.100649	1
MIMAT0000272	175.772	-0.278136	0.196315	-1.41678	0.156546	0.645752	hsa-miR-215-5p	-0.0808612	1
MIMAT0002809	7373.6	-0.251478	0.160251	-1.56928	0.116584	0.645752	hsa-miR-146b-5p	-0.104315	1
MIMAT0004927	1.03922	2.40763	1.64804	1.46091	0.14404	0.645752	hsa-miR-708-3p	0.0110689	1
MIMAT0000069	2269.51	-0.361263	0.237306	-1.52235	0.127921	0.645752	hsa-miR-16-5p	-0.0791844	1
MIMAT0000073	293.494	-0.366343	0.241516	-1.51685	0.129304	0.645752	hsa-miR-19a-3p	-0.0769054	1
MIMAT0000075	6704.04	-0.353576	0.244255	-1.44757	0.147738	0.645752	hsa-miR-20a-5p	-0.0704227	1
MIMAT0026557	12.8478	0.691417	0.473853	1.45914	0.144527	0.645752	hsa-miR-412-5p	0.0390678	1
MIMAT0000710	205.918	0.298181	0.205908	1.44813	0.147582	0.645752	hsa-miR-365a-3p	0.0818154	1
MIMAT0009199	7.36273	0.798157	0.552296	1.44516	0.148413	0.645752	hsa-miR-365a-5p	0.0333166	1
MIMAT0000752	295.577	0.29429	0.20749	1.41833	0.156094	0.645752	hsa-miR-328-3p	0.078431	1
MIMAT0002820	22.9052	0.513791	0.33233	1.54603	0.122098	0.645752	hsa-miR-497-5p	0.0599758	1
MIMAT0000232_1	34.5799	-0.402375	0.28174	-1.42818	0.153241	0.645752	hsa-miR-199a-3p	-0.0622451	1
MIMAT0000689	5488.41	0.373555	0.244445	1.52818	0.126468	0.645752	hsa-miR-99b-5p	0.0771241	1
MIMAT0004602	70.2817	0.351786	0.241662	1.4557	0.145476	0.645752	hsa-miR-125a-3p	0.0725208	1
MIMAT0004556	76.156	0.314484	0.212675	1.4787	0.13922	0.645752	hsa-miR-10b-3p	0.0817591	1
MIMAT0000450	1553.21	0.341452	0.239731	1.42431	0.154356	0.645752	hsa-miR-149-5p	0.0724921	1
MIMAT0004482	49.1204	0.408321	0.27503	1.48464	0.137638	0.645752	hsa-let-7b-3p	0.0668069	1
MIMAT0000440	3139.69	0.303022	0.211798	1.43072	0.152512	0.645752	hsa-miR-191-5p	0.0781931	1
MIMAT0004692	1261.07	-0.267158	0.18002	-1.48405	0.137796	0.645752	hsa-miR-340-5p	-0.0895945	1
MIMAT0000419	3567.26	-0.287859	0.190663	-1.50978	0.1311	0.645752	hsa-miR-27b-3p	-0.0896701	1
MIMAT0022709	12.6903	-0.662894	0.420579	-1.57615	0.114992	0.645752	hsa-miR-652-5p	-0.0478334	1
MIMAT0001341	197.527	-0.295001	0.205753	-1.43376	0.15164	0.645752	hsa-miR-424-5p	-0.0807234	1
MIMAT0039764	44.9897	-0.375327	0.268945	-1.39555	0.162849	0.654062	hsa-miR-1843	-0.0624075	1
MIMAT0004593	44.3502	-0.357508	0.266194	-1.34304	0.17926	0.654062	hsa-miR-130a-5p	-0.0602316	1
MIMAT0000250	25.1288	0.450012	0.333212	1.35053	0.176848	0.654062	hsa-miR-139-5p	0.0498218	1
MIMAT0004928	61.9946	-0.30793	0.22834	-1.34856	0.177479	0.654062	hsa-miR-147b-3p	-0.0684578	1
MIMAT0015064	1.04309	-2.1335	1.56492	-1.36333	0.172777	0.654062	hsa-miR-3184-5p	-0.0114244	1
MIMAT0002821	536.231	-0.245582	0.178627	-1.37483	0.169184	0.654062	hsa-miR-181d-5p	-0.0816599	1
MIMAT0000097	3756.6	0.351473	0.254361	1.38179	0.167038	0.654062	hsa-miR-99a-5p	0.0566797	1
MIMAT0000069_1	2044.44	-0.325092	0.231689	-1.40314	0.160575	0.654062	hsa-miR-16-5p	-0.079421	1
MIMAT0000085	249.307	0.247494	0.185588	1.33357	0.182345	0.654062	hsa-miR-28-5p	0.0770363	1
MIMAT0000279	3500.66	0.177133	0.13282	1.33364	0.182322	0.654062	hsa-miR-222-3p	0.0860051	1
MIMAT0004487	9.49996	0.716848	0.530747	1.35064	0.176811	0.654062	hsa-let-7f-2-3p	0.0316123	1
MIMAT0001545_1	162.6	-0.339027	0.250672	-1.35247	0.176225	0.654062	hsa-miR-450a-5p	-0.0635205	1
MIMAT0005950	16.829	0.492735	0.374585	1.31541	0.188371	0.664914	hsa-miR-1306-3p	0.0434947	1
MIMAT0004503	59.0447	-0.402262	0.306519	-1.31236	0.1894	0.664914	hsa-miR-29a-5p	-0.0516622	1
MIMAT0004748	1529.24	0.265041	0.205216	1.29152	0.196524	0.682662	hsa-miR-423-5p	0.0700521	1
MIMAT0000100	518.448	-0.419468	0.332708	-1.26077	0.207393	0.691491	hsa-miR-29b-3p	-0.045645	1
MIMAT0000098	23070.7	0.296292	0.236122	1.25482	0.209543	0.691491	hsa-miR-100-5p	0.0610451	1
MIMAT0000617	2.88119	1.27926	1.00503	1.27285	0.20307	0.691491	hsa-miR-200c-3p	0.0162505	1
MIMAT0004701	2.96986	-1.09261	0.870509	-1.25514	0.209428	0.691491	hsa-miR-338-5p	-0.0182171	1
MIMAT0000100_1	517.748	-0.392339	0.310998	-1.26155	0.207112	0.691491	hsa-miR-29b-3p	-0.0455621	1
MIMAT0016847	63.7103	-0.38975	0.3135	-1.24322	0.213786	0.695231	hsa-miR-378c	-0.0474751	1
MIMAT0005793_1	2.56267	1.12521	0.915614	1.22892	0.219103	0.695231	hsa-miR-320c	0.0177196	1
MIMAT0000067	21576.9	-0.270953	0.218817	-1.23827	0.215618	0.695231	hsa-let-7f-5p	-0.0629347	1
MIMAT0004568	267.443	-0.244006	0.198502	-1.22924	0.218984	0.695231	hsa-miR-221-5p	-0.0660327	1
MIMAT0004676	811.822	0.235362	0.197259	1.19316	0.232806	0.70004	hsa-miR-34b-3p	0.0634485	1
MIMAT0000760	91.9116	0.256377	0.211511	1.21212	0.225466	0.70004	hsa-miR-331-3p	0.0633092	1
MIMAT0000092	11343.2	0.152236	0.127399	1.19496	0.232104	0.70004	hsa-miR-92a-3p	0.0737019	1
MIMAT0000426	73.4239	0.263446	0.223064	1.18103	0.237589	0.70004	hsa-miR-132-3p	0.0588773	1
MIMAT0000063	2163.39	0.163211	0.135945	1.20057	0.229918	0.70004	hsa-let-7b-5p	0.0757963	1
MIMAT0000081	3277.22	-0.183997	0.151068	-1.21798	0.223232	0.70004	hsa-miR-25-3p	-0.0714126	1
MIMAT0000245	10519.9	0.224944	0.190033	1.18371	0.23653	0.70004	hsa-miR-30d-5p	0.0516442	1
MIMAT0000757	1596.72	0.334738	0.282107	1.18656	0.2354	0.70004	hsa-miR-151a-3p	0.0485993	1
MIMAT0000084	4281.98	-0.249644	0.21401	-1.16651	0.24341	0.704608	hsa-miR-27a-3p	-0.0589717	1
MIMAT0000067_1	22936.4	-0.260279	0.222303	-1.17083	0.241667	0.704608	hsa-let-7f-5p	-0.0580685	1
MIMAT0000460	175.241	-0.27013	0.236547	-1.14197	0.253466	0.714903	hsa-miR-194-5p	-0.054115	1
MIMAT0000751	31.0828	0.430888	0.376795	1.14356	0.252805	0.714903	hsa-miR-330-3p	0.036843	1
MIMAT0004955	852.529	-0.239466	0.20805	-1.151	0.249732	0.714903	hsa-miR-374b-5p	-0.0592658	1
MIMAT0000460_1	312.182	-0.273583	0.242089	-1.13009	0.258438	0.716676	hsa-miR-194-5p	-0.0522254	1
MIMAT0004501	1057.84	-0.179483	0.158135	-1.13499	0.256378	0.716676	hsa-miR-27a-5p	-0.0672297	1
MIMAT0001621	32.4289	0.336223	0.301875	1.11378	0.265373	0.727746	hsa-miR-369-5p	0.0434685	1
MIMAT0000077	13468.1	-0.141229	0.127191	-1.11037	0.26684	0.727746	hsa-miR-22-3p	-0.0701547	1
MIMAT0004693	221.259	-0.210325	0.190394	-1.10468	0.269298	0.728429	hsa-miR-330-5p	-0.0589497	1
MIMAT0004694	1.75181	1.25449	1.14582	1.09484	0.273588	0.734016	hsa-miR-342-5p	0.0123544	1
MIMAT0000278	3980.03	-0.231581	0.212705	-1.08875	0.276266	0.735224	hsa-miR-221-3p	-0.0601642	1
MIMAT0000753	122.978	0.272953	0.253708	1.07585	0.281993	0.738554	hsa-miR-342-3p	0.0481499	1
MIMAT0019074	15.3782	-0.554985	0.515632	-1.07632	0.281785	0.738554	hsa-miR-378i	-0.0253536	1
MIMAT0000681	99.8929	-0.327858	0.307864	-1.06494	0.286901	0.739667	hsa-miR-29c-3p	-0.0402235	1
MIMAT0004567	12.0551	0.52664	0.492985	1.06827	0.2854	0.739667	hsa-miR-219a-1-3p	0.0270513	1
MIMAT0004611	14.8043	0.460531	0.436573	1.05488	0.291481	0.739914	hsa-miR-185-3p	0.0298369	1
MIMAT0022700	1.39816	-1.34685	1.27255	-1.05838	0.28988	0.739914	hsa-miR-450a-1-3p	-0.0108301	1
MIMAT0003329	7.61148	0.558027	0.534985	1.04307	0.296916	0.747957	hsa-miR-411-5p	0.0242946	1
MIMAT0000730	57.3354	-0.259526	0.250284	-1.03692	0.299772	0.749429	hsa-miR-377-3p	-0.046106	1
MIMAT0004680	1.26725	1.46521	1.42163	1.03065	0.302704	0.75107	hsa-miR-130b-5p	0.0100288	1
MIMAT0003218	64.6516	0.226121	0.233645	0.967795	0.333147	0.772563	hsa-miR-92b-3p	0.0449426	1
MIMAT0005948	14.1543	0.400913	0.408359	0.981765	0.326216	0.772563	hsa-miR-664a-5p	0.0292638	1
MIMAT0019776	36.2227	0.275781	0.281021	0.981353	0.326419	0.772563	hsa-miR-1343-3p	0.040099	1
MIMAT0022695	3.1299	0.928605	0.962747	0.964536	0.334777	0.772563	hsa-miR-212-5p	0.0124936	1
MIMAT0004555	65.798	-0.214285	0.220774	-0.970608	0.331744	0.772563	hsa-miR-10a-3p	-0.0468528	1
MIMAT0004498	56.2173	0.285171	0.291038	0.979839	0.327166	0.772563	hsa-miR-25-5p	0.0389117	1
MIMAT0000418	656.248	0.177048	0.175791	1.00715	0.313863	0.772563	hsa-miR-23b-3p	0.055355	1
MIMAT0000256_1	613.483	0.139386	0.141127	0.987665	0.323317	0.772563	hsa-miR-181a-5p	0.0587821	1
MIMAT0004780	1.01888	-1.42965	1.463	-0.977204	0.328468	0.772563	hsa-miR-532-3p	-0.00869094	1
MIMAT0000092_1	9473.57	0.123815	0.124685	0.993017	0.320701	0.772563	hsa-miR-92a-3p	0.0610848	1
MIMAT0000441_1	14.1165	-0.372021	0.391089	-0.951243	0.341481	0.782561	hsa-miR-9-5p	-0.0290968	1
MIMAT0000429	37.1609	-0.314653	0.333164	-0.944437	0.344946	0.784282	hsa-miR-137-3p	-0.0329605	1
MIMAT0000078	5300.91	0.154655	0.166212	0.930469	0.352128	0.784282	hsa-miR-23a-3p	0.047717	1
MIMAT0000083	726.803	-0.241425	0.261829	-0.92207	0.356492	0.784282	hsa-miR-26b-5p	-0.0390663	1
MIMAT0000265	1.70523	1.08303	1.15322	0.939139	0.347659	0.784282	hsa-miR-204-5p	0.0103053	1
MIMAT0004587	2.10887	0.948577	1.01543	0.934164	0.350219	0.784282	hsa-miR-23b-5p	0.0119032	1
MIMAT0000096	335.231	-0.216086	0.233992	-0.923473	0.355761	0.784282	hsa-miR-98-5p	-0.0426228	1
MIMAT0000068	124.655	-0.274285	0.302335	-0.907223	0.364289	0.790891	hsa-miR-15a-5p	-0.0343697	1
MIMAT0000417	174.013	0.214687	0.235474	0.911721	0.361916	0.790891	hsa-miR-15b-5p	0.0419755	1
MIMAT0022834	206.548	0.174533	0.196394	0.888688	0.374171	0.801794	hsa-miR-365b-3p	0.0457126	1
MIMAT0031180	9.58263	0.576786	0.646795	0.89176	0.372522	0.801794	hsa-miR-7977	0.0166259	1
MIMAT0004957	1.91389	0.900038	1.03551	0.869171	0.384753	0.819152	hsa-miR-760	0.0110155	1
MIMAT0000756	62.6126	0.221438	0.262291	0.844246	0.398532	0.824821	hsa-miR-326	0.0360144	1
MIMAT0000070	4181.62	-0.173729	0.203427	-0.854009	0.3931	0.824821	hsa-miR-17-5p	-0.0427502	1
MIMAT0004597	3730.56	0.169702	0.200704	0.845535	0.397812	0.824821	hsa-miR-140-3p	0.0425992	1
MIMAT0000066	1817.27	0.109627	0.128616	0.852359	0.394015	0.824821	hsa-let-7e-5p	0.0511147	1
MIMAT0031074	6.29392	-0.488914	0.580812	-0.841776	0.399913	0.824821	hsa-miR-450a-2-3p	-0.0175581	1
MIMAT0030418	19.8015	0.833927	1.00044	0.833556	0.404531	0.829163	hsa-miR-6516-3p	0.0103305	1
MIMAT0003283	471.514	0.155443	0.189685	0.819479	0.412513	0.835149	hsa-miR-615-3p	0.0309059	1
MIMAT0004614	8.88893	0.439874	0.535451	0.821502	0.411361	0.835149	hsa-miR-193a-5p	0.0186734	1
MIMAT0004504	467.083	-0.185046	0.22802	-0.811533	0.41706	0.839206	hsa-miR-31-3p	-0.037885	1
MIMAT0000414	7920.83	-0.17573	0.220598	-0.796608	0.425679	0.851358	hsa-let-7g-5p	-0.0358176	1
MIMAT0000232	38.6425	-0.220361	0.280546	-0.785471	0.432177	0.853256	hsa-miR-199a-3p	-0.0312739	1
MIMAT0000101_1	635.723	0.109104	0.139862	0.780078	0.435345	0.853256	hsa-miR-103a-3p	0.0448702	1
MIMAT0000244_1	443.721	0.158284	0.20192	0.783896	0.433101	0.853256	hsa-miR-30c-5p	0.0391626	1
MIMAT0000086	7362.86	-0.115939	0.149153	-0.777319	0.436971	0.853256	hsa-miR-29a-3p	-0.0436751	1
MIMAT0004497	1101.47	0.183454	0.23916	0.767077	0.443036	0.854982	hsa-miR-24-2-5p	0.0342607	1
MIMAT0002888	66.6742	0.19608	0.254736	0.769736	0.441457	0.854982	hsa-miR-532-5p	0.0329963	1
MIMAT0000759	769.092	-0.148174	0.200362	-0.739533	0.459583	0.855235	hsa-miR-148b-3p	-0.0367442	1
MIMAT0004585	95.8359	-0.214582	0.292206	-0.734354	0.462733	0.855235	hsa-let-7i-3p	-0.0280245	1
MIMAT0004954	0.361088	1.69483	2.27191	0.745992	0.455672	0.855235	hsa-miR-543	0.00529364	1
MIMAT0000253	19839.2	-0.116514	0.156173	-0.746059	0.455632	0.855235	hsa-miR-10a-5p	-0.0400885	1
MIMAT0000080	6431.64	0.110982	0.151862	0.730809	0.464896	0.855235	hsa-miR-24-3p	0.0408549	1
MIMAT0003239	826.793	0.15564	0.21024	0.740298	0.459119	0.855235	hsa-miR-574-3p	0.0358947	1
MIMAT0004569	81.9112	0.160227	0.214528	0.746881	0.455135	0.855235	hsa-miR-222-5p	0.0357316	1
MIMAT0022842	5.91454	-0.459284	0.632297	-0.726373	0.46761	0.855235	hsa-miR-98-3p	-0.0141344	1
MIMAT0001545	153.506	-0.158511	0.218947	-0.723971	0.469084	0.855235	hsa-miR-450a-5p	-0.0338332	1
MIMAT0003340	4.10844	-0.522775	0.712669	-0.733546	0.463226	0.855235	hsa-miR-542-5p	-0.0126775	1
MIMAT0000420	2150.99	-0.134573	0.187058	-0.719416	0.471884	0.855615	hsa-miR-30b-5p	-0.0411403	1
MIMAT0004491	10.4182	-0.359297	0.508744	-0.706243	0.480037	0.864816	hsa-miR-19b-1-5p	-0.0170005	1
MIMAT0000431	450.811	-0.117655	0.167417	-0.702767	0.482201	0.864816	hsa-miR-140-5p	-0.0379152	1
MIMAT0000244	468.644	0.101679	0.174375	0.583107	0.559821	0.875171	hsa-miR-30c-5p	0.0304778	1
MIMAT0004674	38.5553	0.188159	0.284093	0.662316	0.507769	0.875171	hsa-miR-30c-1-3p	0.0260528	1
MIMAT0000104	62.5513	0.205784	0.298994	0.688255	0.491292	0.875171	hsa-miR-107	0.0258568	1
MIMAT0000425	392.39	-0.128077	0.228207	-0.561232	0.57464	0.875171	hsa-miR-130a-3p	-0.0253403	1
MIMAT0004677	894.865	0.112121	0.20162	0.556099	0.578143	0.875171	hsa-miR-34c-3p	0.027211	1
MIMAT0004804	4.03111	-0.499315	0.808082	-0.617902	0.53664	0.875171	hsa-miR-615-5p	-0.00935882	1
MIMAT0000452	56.8563	-0.181732	0.279248	-0.650792	0.515181	0.875171	hsa-miR-154-5p	-0.02583	1
MIMAT0002818	60.5487	0.171691	0.277216	0.619339	0.535693	0.875171	hsa-miR-496	0.0248649	1
MIMAT0001638	37.8741	0.167638	0.276131	0.607096	0.543787	0.875171	hsa-miR-409-5p	0.0244196	1
MIMAT0000721	25.5342	-0.270158	0.423674	-0.637655	0.523698	0.875171	hsa-miR-369-3p	-0.0174507	1
MIMAT0004594	12.7761	-0.249868	0.415689	-0.601094	0.547778	0.875171	hsa-miR-132-5p	-0.0171495	1
MIMAT0000761	76.7868	0.131596	0.216477	0.607895	0.543257	0.875171	hsa-miR-324-5p	0.0286668	1
MIMAT0019864	2.19884	-0.599831	1.04272	-0.575256	0.565118	0.875171	hsa-miR-3064-5p	-0.00675687	1
MIMAT0000421	3.82369	0.498226	0.761366	0.654385	0.512864	0.875171	hsa-miR-122-5p	0.0107686	1
MIMAT0000231_1	22.0447	0.214868	0.351943	0.610519	0.541518	0.875171	hsa-miR-199a-5p	0.0201012	1
MIMAT0004679	111.872	0.118018	0.198926	0.593273	0.552998	0.875171	hsa-miR-296-3p	0.0292776	1
MIMAT0000416_1	1.21216	0.796895	1.31803	0.604609	0.545439	0.875171	hsa-miR-1-3p	0.00549259	1
MIMAT0004603	443.31	0.119257	0.198093	0.602024	0.547158	0.875171	hsa-miR-125b-2-3p	0.029927	1
MIMAT0022726	12.0726	0.288751	0.43921	0.657433	0.510902	0.875171	hsa-miR-1306-5p	0.0178118	1
MIMAT0001343	88.3938	0.142909	0.219779	0.650236	0.51554	0.875171	hsa-miR-425-3p	0.0303719	1
MIMAT0018926	7.83596	0.304522	0.536068	0.568065	0.569991	0.875171	hsa-miR-378d	0.0128317	1
MIMAT0000441_2	13.11	-0.24365	0.436454	-0.558249	0.576674	0.875171	hsa-miR-9-5p	-0.0149252	1
MIMAT0000732	5576.48	0.115539	0.20097	0.574908	0.565353	0.875171	hsa-miR-378a-3p	0.0269259	1
MIMAT0000750	6.97584	0.377884	0.552747	0.683647	0.494198	0.875171	hsa-miR-340-3p	0.0153288	1
MIMAT0000462	0.197431	-1.71737	3.04419	-0.564147	0.572654	0.875171	hsa-miR-206	-0.00311798	1
MIMAT0026625	5.6062	-0.389156	0.618028	-0.629673	0.528909	0.875171	hsa-miR-653-3p	-0.0122946	1
MIMAT0000093	1835.56	0.0856265	0.149914	0.571172	0.567883	0.875171	hsa-miR-93-5p	0.0316698	1
MIMAT0004509	30.6172	-0.192958	0.304368	-0.633964	0.526104	0.875171	hsa-miR-93-3p	-0.0233775	1
MIMAT0004819	57.6299	0.163104	0.289516	0.563368	0.573184	0.875171	hsa-miR-671-3p	0.0217703	1
MIMAT0003266	1.89047	-0.59419	1.03091	-0.576373	0.564363	0.875171	hsa-miR-598-3p	-0.00691698	1
MIMAT0002177_1	40.8536	0.200484	0.305648	0.655932	0.511868	0.875171	hsa-miR-486-5p	0.0243077	1
MIMAT0004553	28.1045	0.201596	0.32192	0.626231	0.531163	0.875171	hsa-miR-7-1-3p	0.0220735	1
MIMAT0004481_1	40.6365	0.164535	0.287642	0.572014	0.567313	0.875171	hsa-let-7a-3p	0.0221542	1
MIMAT0003322	828.032	0.0933572	0.151423	0.616534	0.537542	0.875171	hsa-miR-652-3p	0.0345903	1
MIMAT0000269	8.09649	0.280805	0.525218	0.534644	0.592896	0.87738	hsa-miR-212-3p	0.0125423	1
MIMAT0022833	16.0668	0.262709	0.4812	0.545946	0.585103	0.87738	hsa-miR-365b-5p	0.0136732	1
MIMAT0000438	12.6057	-0.245626	0.457467	-0.536926	0.591319	0.87738	hsa-miR-152-3p	-0.0136925	1
MIMAT0004911	29.0538	0.16559	0.302391	0.547604	0.583964	0.87738	hsa-miR-874-3p	0.0205274	1
MIMAT0001075	2.38203	0.605445	1.12646	0.537477	0.590938	0.87738	hsa-miR-384	0.00599026	1
MIMAT0000101	667.1	0.0694807	0.134884	0.515113	0.606474	0.88556	hsa-miR-103a-3p	0.0288381	1
MIMAT0001541	1.30797	0.772162	1.48028	0.521633	0.601926	0.88556	hsa-miR-449a	0.00416564	1
MIMAT0003150	75.4394	-0.138345	0.268315	-0.515607	0.606129	0.88556	hsa-miR-455-5p	-0.0207987	1
MIMAT0000455	911.284	-0.0712957	0.141855	-0.502596	0.615249	0.890417	hsa-miR-185-5p	-0.0278752	1
MIMAT0003880	174.845	-0.0901414	0.180704	-0.498836	0.617895	0.890417	hsa-miR-671-5p	-0.025422	1
MIMAT0000703	45.9077	0.128556	0.254686	0.504763	0.613725	0.890417	hsa-miR-361-5p	0.0213698	1
MIMAT0026472	4.6018	0.314634	0.651592	0.482869	0.629189	0.902749	hsa-let-7c-3p	0.00918306	1
MIMAT0002819	332.457	0.100941	0.213323	0.473185	0.636081	0.90477	hsa-miR-193b-3p	0.0222292	1
MIMAT0004485	24.7734	-0.149177	0.31402	-0.475056	0.634747	0.90477	hsa-let-7e-3p	-0.0171162	1
MIMAT0018926_1	8.7439	-0.253531	0.545556	-0.464721	0.642131	0.909456	hsa-miR-378d	-0.0102114	1
MIMAT0022696	8.23145	-0.266486	0.596034	-0.447098	0.654805	0.911753	hsa-miR-301a-5p	-0.00906156	1
MIMAT0004559	98.2236	0.101795	0.227346	0.447754	0.654331	0.911753	hsa-miR-181c-3p	0.0202824	1
MIMAT0000274	3.3122	0.392142	0.875348	0.447984	0.654165	0.911753	hsa-miR-217-5p	0.00615493	1
MIMAT0004481	41.8117	-0.133693	0.29457	-0.453856	0.649932	0.911753	hsa-let-7a-3p	-0.0168401	1
MIMAT0002171	186.181	0.0822314	0.18885	0.435432	0.663249	0.915783	hsa-miR-410-3p	0.0218202	1
MIMAT0004678	294.653	0.0798009	0.182318	0.437701	0.661603	0.915783	hsa-miR-99b-3p	0.0222823	1
MIMAT0000270	55.0488	0.105777	0.275635	0.383759	0.701157	0.915942	hsa-miR-181a-3p	0.0150517	1
MIMAT0022259	13.9255	-0.498415	1.23786	-0.402643	0.687211	0.915942	hsa-miR-5100	-0.00408889	1
MIMAT0002891	51.0604	0.118951	0.290683	0.409213	0.682383	0.915942	hsa-miR-18a-3p	0.0155233	1
MIMAT0000074	799.485	-0.0741877	0.182253	-0.40706	0.683964	0.915942	hsa-miR-19b-3p	-0.0206813	1
MIMAT0000733	15.9454	0.156084	0.370525	0.42125	0.673572	0.915942	hsa-miR-379-5p	0.0132877	1
MIMAT0001639	675.653	0.0886305	0.232883	0.38058	0.703515	0.915942	hsa-miR-409-3p	0.0169026	1
MIMAT0002170	3.88797	0.315007	0.749474	0.420304	0.674264	0.915942	hsa-miR-412-3p	0.00698618	1
MIMAT0000461	50.5026	-0.110437	0.27	-0.409025	0.682521	0.915942	hsa-miR-195-5p	-0.0163731	1
MIMAT0000064	4318.56	0.0552594	0.145239	0.380472	0.703595	0.915942	hsa-let-7c-5p	0.0210223	1
MIMAT0000062_1	3254.73	0.0621929	0.165915	0.374848	0.707774	0.915942	hsa-let-7a-5p	0.0198437	1
MIMAT0004584	27.6342	-0.142879	0.379811	-0.376184	0.70678	0.915942	hsa-let-7g-3p	-0.0113793	1
MIMAT0000276	9.37277	-0.197194	0.481995	-0.40912	0.682451	0.915942	hsa-miR-219a-5p	-0.0102274	1
MIMAT0004672	402.265	0.0741433	0.172872	0.428892	0.668002	0.915942	hsa-miR-106b-3p	0.0223868	1
MIMAT0000065	2231.58	0.0570468	0.144906	0.393681	0.693817	0.915942	hsa-let-7d-5p	0.0218361	1
MIMAT0000080_1	5523.14	0.0578088	0.144677	0.399572	0.689472	0.915942	hsa-miR-24-3p	0.0237785	1
MIMAT0004683	0.387927	0.863671	2.23562	0.386322	0.699258	0.915942	hsa-miR-362-3p	0.00332037	1
MIMAT0004689	2.55962	-0.352815	0.956826	-0.368734	0.712326	0.918232	hsa-miR-377-5p	-0.00473574	1
MIMAT0000764	24.2457	0.130882	0.358842	0.364733	0.715311	0.918493	hsa-miR-339-5p	0.0117675	1
MIMAT0000257_1	316.432	-0.0600732	0.170197	-0.352963	0.724116	0.926195	hsa-miR-181b-5p	-0.0191384	1
MIMAT0000255	16.5215	-0.13504	0.414512	-0.325781	0.74459	0.948706	hsa-miR-34a-5p	-0.00908246	1
MIMAT0000275_1	1.78207	-0.338652	1.06996	-0.316509	0.751616	0.953974	hsa-miR-218-5p	-0.00368253	1
MIMAT0000242_1	0.177409	0.981478	3.17236	0.309384	0.75703	0.957164	hsa-miR-129-5p	0.00251524	1
MIMAT0004673	19.0143	-0.0996942	0.355226	-0.28065	0.778979	0.981156	hsa-miR-29c-5p	-0.00907308	1
MIMAT0000256	665.921	0.0391923	0.149146	0.262778	0.792722	0.982823	hsa-miR-181a-5p	0.0143789	1
MIMAT0005792_1	3.91271	0.209272	0.770446	0.271625	0.78591	0.982823	hsa-miR-320b	0.00446342	1
MIMAT0000267	130.236	0.0608535	0.229127	0.265588	0.790557	0.982823	hsa-miR-210-3p	0.0117087	1
MIMAT0004592	2632.06	0.0456812	0.175996	0.259559	0.795204	0.982823	hsa-miR-125b-1-3p	0.013403	1
MIMAT0003393	533.356	0.0440852	0.1666	0.264617	0.791304	0.982823	hsa-miR-425-5p	0.0139196	1
MIMAT0004514	3.95974	-0.221517	0.873033	-0.253733	0.799702	0.982823	hsa-miR-29b-1-5p	-0.00349923	1
MIMAT0004697	274.979	0.0457106	0.181493	0.251859	0.80115	0.982823	hsa-miR-151a-5p	0.0127154	1
MIMAT0000693	149.237	0.0209193	0.173168	0.120803	0.903847	0.98691	hsa-miR-30e-3p	0.00669143	1
MIMAT0037310	3.5221	0.0342206	0.737388	0.0464078	0.962985	0.98691	hsa-miR-137-5p	0.000769541	1
MIMAT0005792	7.40178	0.090937	0.546811	0.166304	0.867917	0.98691	hsa-miR-320b	0.0036689	1
MIMAT0004792	2.86341	0.0778818	0.862993	0.0902461	0.928092	0.98691	hsa-miR-92b-5p	0.00132757	1
MIMAT0000441	13.8666	0.0203949	0.430753	0.047347	0.962237	0.98691	hsa-miR-9-5p	0.00127411	1
MIMAT0000231	21.5443	0.0572015	0.336698	0.16989	0.865097	0.98691	hsa-miR-199a-5p	0.00577334	1
MIMAT0000257	182.775	-0.0229926	0.174736	-0.131585	0.895313	0.98691	hsa-miR-181b-5p	-0.00674216	1
MIMAT0000242	0.134228	-0.324729	3.5119	-0.0924654	0.926328	0.98691	hsa-miR-129-5p	-8.00103e-05	1
MIMAT0004671	5.58538	-0.0569178	0.640551	-0.0888577	0.929195	0.98691	hsa-miR-194-3p	-0.00166914	1
MIMAT0004552	0.241617	0.319934	2.57455	0.124268	0.901103	0.98691	hsa-miR-139-3p	0.00153936	1
MIMAT0000062	3285.67	0.0335004	0.176245	0.190078	0.849248	0.98691	hsa-let-7a-5p	0.0074592	1
MIMAT0010195	12.8508	0.0552682	0.468312	0.118016	0.906055	0.98691	hsa-let-7a-2-3p	0.00303951	1
MIMAT0004512	16.8395	-0.042561	0.374607	-0.113615	0.909543	0.98691	hsa-miR-100-3p	-0.0034559	1
MIMAT0004699	53.7266	0.045656	0.267574	0.170629	0.864515	0.98691	hsa-miR-148b-5p	0.00695035	1
MIMAT0000082	2523.16	-0.00703651	0.131148	-0.0536531	0.957212	0.98691	hsa-miR-26a-5p	-0.00267284	1
MIMAT0005911	7.79815	-0.0753831	0.577998	-0.130421	0.896233	0.98691	hsa-miR-1260a	-0.00278135	1
MIMAT0000453	19.2241	0.0184776	0.368525	0.0501392	0.960011	0.98691	hsa-miR-154-3p	0.00160851	1
MIMAT0026558	2.27622	-0.0530761	0.991617	-0.0535248	0.957314	0.98691	hsa-miR-410-5p	-0.000644604	1
MIMAT0000264	317.283	0.0142837	0.182392	0.078313	0.937579	0.98691	hsa-miR-203a-3p	0.00530088	1
MIMAT0000454	164.247	0.0208533	0.210653	0.0989935	0.921143	0.98691	hsa-miR-184	0.00496808	1
MIMAT0004495	44.2204	-0.0542319	0.254539	-0.213059	0.831281	0.98691	hsa-miR-22-5p	-0.00871224	1
MIMAT0004615	8.17487	-0.0323626	0.540434	-0.0598826	0.952249	0.98691	hsa-miR-195-3p	-0.00126703	1
MIMAT0000762	31.0868	0.0704383	0.316607	0.222478	0.823941	0.98691	hsa-miR-324-3p	0.00789612	1
MIMAT0004946	11.7294	0.0698673	0.464547	0.150399	0.88045	0.98691	hsa-miR-744-3p	0.00390058	1
MIMAT0000459	72.4504	-0.0364247	0.208336	-0.174836	0.861208	0.98691	hsa-miR-193a-3p	-0.00813844	1
MIMAT0004494	46.3049	-0.0325826	0.296861	-0.109757	0.912602	0.98691	hsa-miR-21-3p	-0.0040013	1
MIMAT0005793	2.72978	0.200037	0.869039	0.230182	0.817951	0.98691	hsa-miR-320c	0.00333392	1
MIMAT0000416	1.72926	0.0531522	1.10336	0.0481729	0.961578	0.98691	hsa-miR-1-3p	0.000568957	1
MIMAT0004496	16.9951	0.0386821	0.381342	0.101437	0.919204	0.98691	hsa-miR-23a-5p	0.00314331	1
MIMAT0000258	138.475	-0.0227439	0.250921	-0.0906416	0.927777	0.98691	hsa-miR-181c-5p	-0.00351667	1
MIMAT0000424	593.354	0.0135529	0.180199	0.0752107	0.940047	0.98691	hsa-miR-128-3p	0.00392512	1
MIMAT0026477	6.96908	-0.109767	0.560781	-0.19574	0.844814	0.98691	hsa-miR-128-1-5p	-0.00419944	1
MIMAT0000254	35059.7	0.0162389	0.182154	0.0891491	0.928963	0.98691	hsa-miR-10b-5p	0.0255181	1
MIMAT0004500	4.38627	0.134483	0.709055	0.189665	0.849572	0.98691	hsa-miR-26b-3p	0.00334769	1
MIMAT0000728	0.351142	-0.477372	2.5689	-0.185828	0.85258	0.98691	hsa-miR-375-3p	-0.00126762	1
MIMAT0004609	2.34351	-0.144401	0.926171	-0.155912	0.876103	0.98691	hsa-miR-149-3p	-0.00212679	1
MIMAT0000690	7.51614	0.0909845	0.529175	0.171937	0.863487	0.98691	hsa-miR-296-5p	0.00404761	1
MIMAT0000646	85.0364	-0.0464611	0.215126	-0.215972	0.82901	0.98691	hsa-miR-155-5p	-0.00990944	1
MIMAT0000091	10.3343	0.0219497	0.470776	0.0466244	0.962813	0.98691	hsa-miR-33a-5p	0.00120035	1
MIMAT0000424_1	294.472	0.0270201	0.159566	0.169335	0.865533	0.98691	hsa-miR-128-3p	0.00865062	1
MIMAT0000082_1	2475.34	0.0141153	0.127667	0.110564	0.911962	0.98691	hsa-miR-26a-5p	0.00249422	1
MIMAT0004518	9.87584	0.126594	0.534848	0.236692	0.812896	0.98691	hsa-miR-16-2-3p	0.00529896	1
MIMAT0004502	555.329	-0.0380935	0.181323	-0.210086	0.833601	0.98691	hsa-miR-28-3p	-0.0104669	1
MIMAT0000275	1.54319	-0.157318	1.19731	-0.131392	0.895465	0.98691	hsa-miR-218-5p	-0.00144845	1
MIMAT0000731	165.136	-0.0486716	0.216102	-0.225225	0.821804	0.98691	hsa-miR-378a-5p	-0.0102709	1
MIMAT0000062_2	3369.04	0.0147579	0.170191	0.0867138	0.930899	0.98691	hsa-let-7a-5p	0.00476295	1
MIMAT0004486	99.663	0.0504592	0.215411	0.234246	0.814794	0.98691	hsa-let-7f-1-3p	0.0102713	1
MIMAT0004588	17.9249	-0.046181	0.386664	-0.119434	0.904931	0.98691	hsa-miR-27b-5p	-0.0035327	1
MIMAT0000457	0.669049	0.300441	1.7391	0.172757	0.862843	0.98691	hsa-miR-188-5p	0.0011175	1
MIMAT0000705	5.17805	0.155357	0.664752	0.233707	0.815213	0.98691	hsa-miR-362-5p	0.00434813	1
MIMAT0004682	1.37574	-0.173299	1.28472	-0.134893	0.892697	0.98691	hsa-miR-361-3p	-0.00132298	1
MIMAT0000074_1	863.77	-0.0403119	0.19867	-0.202909	0.839206	0.98691	hsa-miR-19b-3p	-0.00952577	1
MIMAT0002876	162.272	-0.0117011	0.179461	-0.0652012	0.948014	0.98691	hsa-miR-505-3p	-0.00324184	1
MIMAT0004515	3.34101	-0.0231117	0.780621	-0.0296069	0.976381	0.989249	hsa-miR-29b-2-5p	-0.000441253	1
MIMAT0000222	1514.12	-0.0055079	0.191394	-0.0287779	0.977042	0.989249	hsa-miR-192-5p	-0.00259615	1
MIMAT0015041	6.36351	-0.0148083	0.565849	-0.02617	0.979122	0.989249	hsa-miR-1260b	-0.000532297	1
MIMAT0004700	11.3041	-0.00983221	0.457105	-0.0215097	0.982839	0.989249	hsa-miR-331-5p	-0.000510536	1
MIMAT0002174	96.8563	0.00769265	0.207674	0.0370419	0.970452	0.989249	hsa-miR-484	0.00182305	1
MIMAT0004511	6.8766	0.0123498	0.588368	0.02099	0.983254	0.989249	hsa-miR-99a-3p	0.000464783	1
MIMAT0002177	39.5287	0.00375245	0.361738	0.0103734	0.991723	0.993544	hsa-miR-486-5p	0.000349486	1
MIMAT0000089	1311.07	0.0014934	0.184561	0.00809161	0.993544	0.993544	hsa-miR-31-5p	0.000436924	1
MIMAT0004959	0	NA	NA	NA	NA	NA	hsa-miR-216b-5p	NA	NA
MIMAT0004774	0	NA	NA	NA	NA	NA	hsa-miR-501-3p	NA	NA
