# Supplementary material for: Comparative microRNA profiling of Trypanosoma cruzi infected human cells
Source: Front Cell Infect Microbiol. 2023 Jun 21;13:1187375. doi: 10.3389/fcimb.2023.1187375 (PMC10322668; doi:10.3389/fcimb.2023.1187375)
Supplement: Supplementary file 11 [file Table_10.xlsx]

## Sheet: Table S10
Table S10. Summary statistics of Wald and LRT tests performed using DESeq2 for infection versus control contrast in early (0+3 hpi) and 24 hpi treated cardiomyocytes. Wald tests were done with default |log2FC|>0 and |log2FC|>1 hypothesis. Apeglm shrinkage of log2FC estimations are shown. The FDR-adjusted pvalues of the LRT test are also shown. LRT: test between models “~time + condition” and “~ti…
ID	baseMean	log2FoldChange	lfcSE	stat	pvalue	padj	name	apeglm	log2FCgt1.pa	LRT
MIMAT0005898	21.4267	6.68601	0.694374	9.62882	6.04168e-22	2.00584e-19	hsa-miR-1246	6.90148	8.76844e-14	5.92259e-35
MIMAT0000243	26.8664	1.27953	0.301951	4.23756	2.25961e-05	0.00375095	hsa-miR-148a-3p	1.10493	1	0.00529978
MIMAT0000259	15.0969	1.40315	0.349218	4.01797	5.87008e-05	0.00649622	hsa-miR-182-5p	1.19461	1	0.00621473
MIMAT0000707	4.40758	2.69818	0.737747	3.65733	0.000254856	0.021153	hsa-miR-363-3p	2.20136	1	0.00621473
MIMAT0000087	94.6751	0.76513	0.23008	3.3255	0.00088261	0.0586053	hsa-miR-30a-5p	0.577869	1	0.0677612
MIMAT0000318	11.3548	1.372	0.435676	3.14913	0.0016376	0.0776688	hsa-miR-200b-3p	0.942762	1	0.0910905
MIMAT0004767	2.88252	1.82313	0.578476	3.15161	0.00162371	0.0776688	hsa-miR-193b-5p	1.35137	1	0.0677612
MIMAT0000692	8030.51	-0.336542	0.112071	-3.00294	0.00267382	0.0854959	hsa-miR-30e-5p	-0.253174	1	0.0910905
MIMAT0005948	21.2723	0.663682	0.222758	2.97938	0.00288831	0.0854959	hsa-miR-664a-5p	0.459812	1	0.0910905
MIMAT0000736	37.8171	0.882591	0.292754	3.01479	0.00257159	0.0854959	hsa-miR-381-3p	0.581899	1	0.0922988
MIMAT0000252	16027.2	-0.427446	0.141588	-3.01893	0.00253666	0.0854959	hsa-miR-7-5p	-0.311421	1	0.0910905
MIMAT0000252_1	16017.9	-0.430548	0.145523	-2.95862	0.00309021	0.0854959	hsa-miR-7-5p	-0.306388	1	0.0922988
MIMAT0000685	121.416	-0.520159	0.179942	-2.8907	0.00384389	0.0911551	hsa-miR-34b-5p	-0.347994	1	0.0951454
MIMAT0000252_2	17545.4	-0.419201	0.145013	-2.89079	0.00384274	0.0911551	hsa-miR-7-5p	-0.295001	1	0.0951454
MIMAT0000682	10.6361	1.14276	0.422719	2.70336	0.00686428	0.128083	hsa-miR-200a-3p	0.036211	1	0.152135
MIMAT0000456	5998.48	-0.233057	0.0848223	-2.74759	0.0060035	0.128083	hsa-miR-186-5p	-0.171241	1	0.133426
MIMAT0004614	21.018	0.658134	0.245438	2.68147	0.00733004	0.128083	hsa-miR-193a-5p	0.307754	1	0.141218
MIMAT0004555	122.53	-0.305737	0.113422	-2.69557	0.0070269	0.128083	hsa-miR-10a-3p	-0.20813	1	0.141218
MIMAT0000261	10.0866	1.43661	0.53146	2.70314	0.00686876	0.128083	hsa-miR-183-5p	0.0256436	1	0.19022
MIMAT0000688	39.8727	-0.562609	0.211232	-2.66346	0.00773406	0.128385	hsa-miR-301a-3p	-0.293177	1	0.141218
MIMAT0000447	6.90557	1.16572	0.456004	2.55638	0.0105769	0.167216	hsa-miR-134-5p	0.0332971	1	0.174027
MIMAT0000073	400.742	-0.385613	0.160496	-2.40263	0.0162776	0.245644	hsa-miR-19a-3p	-0.160897	1	0.248306
MIMAT0004562	103.87	-0.352482	0.149553	-2.35691	0.0184277	0.250657	hsa-miR-196a-3p	-0.15415	1	0.253604
MIMAT0019074	35.6508	-0.762581	0.321062	-2.37519	0.0175401	0.250657	hsa-miR-378i	-0.0439173	1	0.253604
MIMAT0004551	88.0876	-0.358259	0.152581	-2.348	0.0188747	0.250657	hsa-miR-30d-3p	-0.147611	1	0.253604
MIMAT0000646	133.776	-0.305795	0.13119	-2.33094	0.0197567	0.252278	hsa-miR-155-5p	-0.150811	1	0.256779
MIMAT0004692	2139.64	-0.238269	0.104115	-2.28853	0.0221068	0.271832	hsa-miR-340-5p	-0.138593	1	0.273382
MIMAT0000435	50.1933	0.6468	0.284435	2.27398	0.0229669	0.272322	hsa-miR-143-3p	0.049182	1	0.277808
MIMAT0004602	94.1282	0.311589	0.140543	2.21703	0.026621	0.304765	hsa-miR-125a-3p	0.126913	1	0.306672
MIMAT0000250	70.34	0.313905	0.145025	2.16449	0.0304269	0.325862	hsa-miR-139-5p	0.11342	1	0.326835
MIMAT0015064	3.368	-1.2592	0.581011	-2.16725	0.0302156	0.325862	hsa-miR-3184-5p	-0.0211772	1	0.322863
MIMAT0004586	317.279	-0.241167	0.114026	-2.11503	0.0344277	0.357188	hsa-miR-15b-3p	-0.118279	1	0.35676
MIMAT0004593	53.7523	-0.341487	0.16397	-2.08261	0.0372864	0.358221	hsa-miR-130a-5p	-0.0885191	1	0.35676
MIMAT0004489	213.383	-0.370409	0.178383	-2.07648	0.0378496	0.358221	hsa-miR-16-1-3p	-0.0769417	1	0.35676
MIMAT0000077	27960.2	-0.142516	0.0689869	-2.06584	0.0388433	0.358221	hsa-miR-22-3p	-0.0969596	1	0.35676
MIMAT0004481	260.213	-0.343739	0.164255	-2.09271	0.0363746	0.358221	hsa-let-7a-3p	-0.0869919	1	0.35676
MIMAT0002820	27.2802	0.444207	0.217229	2.04489	0.0408662	0.365357	hsa-miR-497-5p	0.0602914	1	0.35676
MIMAT0004563	70.0361	-0.476982	0.234351	-2.03533	0.041818	0.365357	hsa-miR-199b-3p	-0.0530477	1	0.37079
MIMAT0000763	6.35747	-0.920529	0.474708	-1.93915	0.0524833	0.414868	hsa-miR-338-3p	-0.0227923	1	0.41481
MIMAT0000231_1	97.4966	0.286561	0.146131	1.96098	0.0498808	0.414868	hsa-miR-199a-5p	0.0877259	1	0.41481
MIMAT0000689	13065.9	0.302234	0.155344	1.94557	0.0517058	0.414868	hsa-miR-99b-5p	0.0799687	1	0.41481
MIMAT0000757	2622.93	0.401726	0.206495	1.94545	0.0517209	0.414868	hsa-miR-151a-3p	0.0574623	1	0.41481
MIMAT0000082	5028.53	-0.130725	0.0691336	-1.8909	0.0586379	0.432617	hsa-miR-26a-5p	-0.0868911	1	0.434919
MIMAT0004694	3.17074	0.991983	0.522092	1.90001	0.0574313	0.432617	hsa-miR-342-5p	0.0212345	1	0.41481
MIMAT0031180	13.9896	0.756438	0.396818	1.90626	0.0566167	0.432617	hsa-miR-7977	0.0267513	1	0.434919
MIMAT0000686	34344.3	-0.241314	0.131662	-1.83284	0.0668264	0.482312	hsa-miR-34c-5p	-0.0803253	1	0.488766
MIMAT0000733	26.9789	0.348305	0.193555	1.79952	0.0719371	0.497565	hsa-miR-379-5p	0.0552783	1	0.501208
MIMAT0000423_1	20035.2	0.358329	0.198949	1.80112	0.0716847	0.497565	hsa-miR-125b-5p	0.0527889	1	0.501208
MIMAT0022696	51.1438	-0.318654	0.178089	-1.78929	0.0735679	0.49846	hsa-miR-301a-5p	-0.0587734	1	0.501208
MIMAT0000082_1	4952.62	-0.122952	0.0702031	-1.75137	0.0798822	0.530418	hsa-miR-26a-5p	-0.0781812	1	0.533226
MIMAT0004792	6.56888	-0.7264	0.435303	-1.66872	0.0951721	0.544203	hsa-miR-92b-5p	-0.0206114	1	0.545323
MIMAT0039764	105.463	-0.212005	0.128194	-1.65378	0.0981719	0.544203	hsa-miR-1843	-0.0685155	1	0.545323
MIMAT0004676	1122.21	0.209016	0.127889	1.63435	0.102185	0.544203	hsa-miR-34b-3p	0.0671818	1	0.545323
MIMAT0000423	25672	0.307087	0.178019	1.72503	0.0845229	0.544203	hsa-miR-125b-5p	0.0555476	1	0.545323
MIMAT0000617	9.9656	0.727698	0.428228	1.69932	0.089258	0.544203	hsa-miR-200c-3p	0.0221579	1	0.545323
MIMAT0000730	66.3919	-0.284309	0.173029	-1.64312	0.100357	0.544203	hsa-miR-377-3p	-0.0532304	1	0.545323
MIMAT0001621	133.416	0.307857	0.190275	1.61796	0.105672	0.544203	hsa-miR-369-5p	0.0479044	1	0.545323
MIMAT0004495	160.877	-0.212376	0.135694	-1.56511	0.117558	0.544203	hsa-miR-22-5p	-0.0602387	1	0.545323
MIMAT0004945	1410.21	0.373851	0.232268	1.60957	0.107491	0.544203	hsa-miR-744-5p	0.0382491	1	0.545323
MIMAT0030418	21.8223	1.13683	0.675239	1.6836	0.0922595	0.544203	hsa-miR-6516-3p	0.013349	1	0.545323
MIMAT0004485	40.9776	-0.265058	0.163081	-1.62531	0.104096	0.544203	hsa-let-7e-3p	-0.0555414	1	0.545323
MIMAT0002870	733.576	-0.249298	0.146864	-1.69747	0.0896073	0.544203	hsa-miR-499a-5p	-0.0646449	1	0.545323
MIMAT0005950	41.3736	0.318192	0.19073	1.66828	0.0952602	0.544203	hsa-miR-1306-3p	0.0498701	1	0.545323
MIMAT0000063	3744.43	0.170688	0.104754	1.62941	0.103225	0.544203	hsa-let-7b-5p	0.0691835	1	0.545323
MIMAT0000417	398.751	0.244379	0.150617	1.62252	0.104692	0.544203	hsa-miR-15b-5p	0.0597181	1	0.545323
MIMAT0000085	451.932	0.2175	0.141	1.54256	0.122938	0.544203	hsa-miR-28-5p	0.0580459	1	0.545323
MIMAT0000101_1	1672.5	0.142785	0.0890627	1.6032	0.108891	0.544203	hsa-miR-103a-3p	0.073824	1	0.545323
MIMAT0000276	12.5355	-0.513716	0.299658	-1.71434	0.0864662	0.544203	hsa-miR-219a-5p	-0.0323088	1	0.545323
MIMAT0004567	21.5649	0.387343	0.246919	1.5687	0.116718	0.544203	hsa-miR-219a-1-3p	0.0356831	1	0.545323
MIMAT0000093	2726.28	0.1586	0.102254	1.55105	0.120891	0.544203	hsa-miR-93-5p	0.0666932	1	0.545323
MIMAT0004697	363.721	0.272063	0.174726	1.55709	0.11945	0.544203	hsa-miR-151a-5p	0.0491394	1	0.545323
MIMAT0004553	34.7535	0.340446	0.216108	1.57535	0.115176	0.544203	hsa-miR-7-1-3p	0.0404797	1	0.545323
MIMAT0001545	326.538	-0.182694	0.117034	-1.56103	0.118517	0.544203	hsa-miR-450a-5p	-0.0649753	1	0.545323
MIMAT0001545_1	350.526	-0.228965	0.147815	-1.549	0.121383	0.544203	hsa-miR-450a-5p	-0.0563677	1	0.545323
MIMAT0002876	299.802	-0.165719	0.107418	-1.54275	0.122891	0.544203	hsa-miR-505-3p	-0.0657798	1	0.545323
MIMAT0000416_1	11.0409	0.637078	0.430422	1.48012	0.13884	0.606512	hsa-miR-1-3p	0.0188586	1	0.599406
MIMAT0000728	22.8727	0.358436	0.243579	1.47154	0.141146	0.608579	hsa-miR-375-3p	0.0338147	1	0.582902
MIMAT0016847	127.285	-0.279411	0.196949	-1.4187	0.155988	0.625677	hsa-miR-378c	-0.0384875	1	0.620915
MIMAT0009199	15.1286	0.366589	0.256828	1.42737	0.153473	0.625677	hsa-miR-365a-5p	0.0302544	1	0.620915
MIMAT0004678	614.465	0.140024	0.0970604	1.44265	0.14912	0.625677	hsa-miR-99b-3p	0.0627414	1	0.620915
MIMAT0000086	11196.6	-0.149224	0.105773	-1.4108	0.158304	0.625677	hsa-miR-29a-3p	-0.0649327	1	0.620915
MIMAT0004484	789.839	0.251659	0.178202	1.41221	0.157887	0.625677	hsa-let-7d-3p	0.0413471	1	0.620915
MIMAT0000445	28.8764	0.452999	0.319487	1.41789	0.156222	0.625677	hsa-miR-126-3p	0.0240439	1	0.620915
MIMAT0004956	31.2665	-0.325699	0.230802	-1.41116	0.158197	0.625677	hsa-miR-374b-3p	-0.032626	1	0.620915
MIMAT0000098	62678.3	0.212259	0.151908	1.39729	0.162328	0.626661	hsa-miR-100-5p	0.0472776	1	0.620915
MIMAT0003322	1248.35	0.116299	0.0831474	1.39871	0.161899	0.626661	hsa-miR-652-3p	0.0596797	1	0.620915
MIMAT0000721	57.0207	-0.305702	0.226256	-1.35113	0.176653	0.637485	hsa-miR-369-3p	-0.0316574	1	0.648585
MIMAT0005793	4.79309	-0.591641	0.433073	-1.36615	0.171893	0.637485	hsa-miR-320c	-0.0171275	1	0.638001
MIMAT0000080	16482.5	0.158253	0.116261	1.36119	0.173453	0.637485	hsa-miR-24-3p	0.0536381	1	0.638001
MIMAT0000066	3129.45	0.104496	0.0768364	1.35998	0.173836	0.637485	hsa-let-7e-5p	0.0598319	1	0.638001
MIMAT0000101	1786.56	0.110887	0.081738	1.35662	0.174901	0.637485	hsa-miR-103a-3p	0.0569185	1	0.638001
MIMAT0000462	2.68024	0.892023	0.655648	1.36052	0.173665	0.637485	hsa-miR-206	0.0108667	1	0.620915
MIMAT0000100	598.956	-0.304169	0.234016	-1.29978	0.193676	0.669795	hsa-miR-29b-3p	-0.029566	1	0.673336
MIMAT0000078	8985.48	0.136245	0.104577	1.30283	0.192634	0.669795	hsa-miR-23a-3p	0.0489336	1	0.673336
MIMAT0003239	985.033	0.18228	0.138658	1.3146	0.188643	0.669795	hsa-miR-574-3p	0.0461962	1	0.673336
MIMAT0002888	329.054	0.219397	0.167618	1.3089	0.190567	0.669795	hsa-miR-532-5p	0.0402155	1	0.673336
MIMAT0004569	183.617	0.125398	0.0973889	1.2876	0.197884	0.677293	hsa-miR-222-5p	0.0527499	1	0.677225
MIMAT0000761	87.3114	0.179515	0.140888	1.27417	0.202603	0.682777	hsa-miR-324-5p	0.0438443	1	0.68396
MIMAT0000751	88.1118	0.267118	0.210103	1.27136	0.203599	0.682777	hsa-miR-330-3p	0.0320668	1	0.68396
MIMAT0000762	40.7718	0.222526	0.176863	1.25818	0.208325	0.691639	hsa-miR-324-3p	0.0366985	1	0.691565
MIMAT0000231	94.8404	0.170469	0.139395	1.22292	0.22136	0.692614	hsa-miR-199a-5p	0.0422192	1	0.693476
MIMAT0026557	37.9677	0.279657	0.227375	1.22994	0.21872	0.692614	hsa-miR-412-5p	0.0285997	1	0.693476
MIMAT0000455	1993.11	-0.0917148	0.0751854	-1.21985	0.222522	0.692614	hsa-miR-185-5p	-0.0486646	1	0.693476
MIMAT0000100_1	601.297	-0.269583	0.219414	-1.22865	0.219201	0.692614	hsa-miR-29b-3p	-0.0299055	1	0.693476
MIMAT0000510	2971.29	0.174276	0.140853	1.23729	0.21598	0.692614	hsa-miR-320a-3p	0.0429736	1	0.693476
MIMAT0018926_1	20.0396	-0.30384	0.249457	-1.21801	0.223222	0.692614	hsa-miR-378d	-0.025954	1	0.693476
MIMAT0000080_1	13971.3	0.134419	0.108572	1.23807	0.215691	0.692614	hsa-miR-24-3p	0.0490483	1	0.693476
MIMAT0000416	12.9954	0.539686	0.449823	1.19977	0.230227	0.706014	hsa-miR-1-3p	0.014457	1	0.707131
MIMAT0000062_1	7565.81	0.116827	0.0981469	1.19032	0.233919	0.706014	hsa-let-7a-5p	0.049339	1	0.707131
MIMAT0000278	11246.4	-0.159605	0.134085	-1.19032	0.23392	0.706014	hsa-miR-221-3p	-0.0327095	1	0.707131
MIMAT0000090	326.083	-0.314344	0.269478	-1.16649	0.243415	0.728053	hsa-miR-32-5p	-0.0225632	1	0.730523
MIMAT0004585	119.207	-0.224782	0.194637	-1.15488	0.24814	0.730596	hsa-let-7i-3p	-0.0302676	1	0.730523
MIMAT0000421	15.028	0.50312	0.436133	1.15359	0.248667	0.730596	hsa-miR-122-5p	0.0143745	1	0.730523
MIMAT0000443	4039.15	0.207455	0.180839	1.14718	0.251307	0.731875	hsa-miR-125a-5p	0.0320326	1	0.739113
MIMAT0004671	10.3927	0.355167	0.313761	1.13197	0.257647	0.740894	hsa-miR-194-3p	0.0193546	1	0.741948
MIMAT0004481_1	262.102	-0.195016	0.172722	-1.12907	0.258867	0.740894	hsa-let-7a-3p	-0.0323596	1	0.745509
MIMAT0000461	66.2745	0.214877	0.192347	1.11713	0.263937	0.742603	hsa-miR-195-5p	0.0298824	1	0.747029
MIMAT0000257_1	677.361	-0.112002	0.0999922	-1.12011	0.262669	0.742603	hsa-miR-181b-5p	-0.043873	1	0.745509
MIMAT0005792	17.6779	-0.250518	0.226674	-1.10519	0.269077	0.743771	hsa-miR-320b	-0.0252979	1	0.747321
MIMAT0000062	7472.44	0.121014	0.109568	1.10446	0.269392	0.743771	hsa-let-7a-5p	0.0406423	1	0.747321
MIMAT0002817	8.14675	0.447595	0.406684	1.10059	0.271073	0.743771	hsa-miR-495-3p	0.0144639	1	0.747321
MIMAT0000690	16.0955	-0.269112	0.246606	-1.09126	0.275157	0.748789	hsa-miR-296-5p	-0.0232013	1	0.747321
MIMAT0000415	82333.6	-0.166915	0.154321	-1.0816	0.279428	0.754229	hsa-let-7i-5p	-0.033551	1	0.759215
MIMAT0002819	361.669	-0.177148	0.167234	-1.05928	0.289473	0.761001	hsa-miR-193b-3p	-0.0308283	1	0.761756
MIMAT0004597	6361.32	0.129152	0.122338	1.0557	0.291106	0.761001	hsa-miR-140-3p	0.0390878	1	0.761756
MIMAT0003880	228.039	-0.133883	0.125796	-1.06428	0.287201	0.761001	hsa-miR-671-5p	-0.0375306	1	0.761756
MIMAT0004486	172.047	-0.124991	0.11679	-1.07021	0.284523	0.761001	hsa-let-7f-1-3p	-0.0393787	1	0.761756
MIMAT0000099	10120.7	-0.173657	0.17553	-0.989329	0.322502	0.76153	hsa-miR-101-3p	-0.0299687	1	0.761756
MIMAT0022692	13.2341	-0.28476	0.29464	-0.966465	0.333811	0.76153	hsa-miR-181b-3p	-0.01723	1	0.761756
MIMAT0000069	2574.98	-0.171178	0.169436	-1.01028	0.312362	0.76153	hsa-miR-16-5p	-0.0292884	1	0.761756
MIMAT0000092	18980	0.0933476	0.0920198	1.01443	0.310378	0.76153	hsa-miR-92a-3p	0.0408991	1	0.761756
MIMAT0003329	17.8368	0.215779	0.228055	0.94617	0.344062	0.76153	hsa-miR-411-5p	0.0215003	1	0.761756
MIMAT0000264	583.999	0.0873528	0.092281	0.946595	0.343845	0.76153	hsa-miR-203a-3p	0.0366132	1	0.761756
MIMAT0000458	55.5644	-0.284518	0.279916	-1.01644	0.309419	0.76153	hsa-miR-190a-5p	-0.018424	1	0.761756
MIMAT0000454	348.825	0.160466	0.156136	1.02774	0.304074	0.76153	hsa-miR-184	0.0316883	1	0.761756
MIMAT0004748	2517.03	0.147296	0.151963	0.969286	0.332402	0.76153	hsa-miR-423-5p	0.0308148	1	0.761756
MIMAT0022833	34.5724	0.281396	0.275658	1.02081	0.307343	0.76153	hsa-miR-365b-5p	0.0196943	1	0.761756
MIMAT0000232_1	129.099	-0.141629	0.137171	-1.0325	0.301837	0.76153	hsa-miR-199a-3p	-0.0346129	1	0.761756
MIMAT0004497	3059.77	0.177675	0.188679	0.941676	0.346358	0.76153	hsa-miR-24-2-5p	0.0159775	1	0.761756
MIMAT0004559	226.837	0.128951	0.130269	0.989882	0.322232	0.76153	hsa-miR-181c-3p	0.0341623	1	0.761756
MIMAT0000274	7.13497	0.372067	0.380329	0.978276	0.327938	0.76153	hsa-miR-217-5p	0.0138029	1	0.761756
MIMAT0000083	2268.27	-0.175506	0.171648	-1.02248	0.306556	0.76153	hsa-miR-26b-5p	-0.0290678	1	0.761756
MIMAT0000064	8981.45	0.103544	0.099614	1.03945	0.298594	0.76153	hsa-let-7c-5p	0.0297195	1	0.761756
MIMAT0000440	6993.29	0.138479	0.145495	0.951782	0.341207	0.76153	hsa-miR-191-5p	0.0304931	1	0.761756
MIMAT0000275	5.59205	-0.418399	0.433712	-0.964693	0.334699	0.76153	hsa-miR-218-5p	-0.0120609	1	0.761756
MIMAT0000732	8865.79	0.116532	0.1192	0.977617	0.328264	0.76153	hsa-miR-378a-3p	0.0342047	1	0.761756
MIMAT0000680	1633.23	-0.208283	0.204368	-1.01916	0.308128	0.76153	hsa-miR-106b-5p	-0.0256799	1	0.761756
MIMAT0004672	814.518	0.0997316	0.105761	0.942991	0.345685	0.76153	hsa-miR-106b-3p	0.0416723	1	0.761756
MIMAT0000099_1	10676.8	-0.167582	0.174301	-0.96145	0.336326	0.76153	hsa-miR-101-3p	-0.0224911	1	0.761756
MIMAT0000419	8333.53	-0.121652	0.12612	-0.964573	0.334759	0.76153	hsa-miR-27b-3p	-0.0333296	1	0.761756
MIMAT0000279	7559.75	0.125066	0.131906	0.948139	0.343059	0.76153	hsa-miR-222-3p	0.032153	1	0.761756
MIMAT0000681	112.496	-0.199035	0.220955	-0.900797	0.367696	0.766469	hsa-miR-29c-3p	-0.0206192	1	0.77054
MIMAT0004681	10.3386	-0.289303	0.316578	-0.913844	0.360799	0.766469	hsa-miR-26a-2-3p	-0.0150682	1	0.77054
MIMAT0004594	74.428	-0.150537	0.161521	-0.931993	0.35134	0.766469	hsa-miR-132-5p	-0.0276668	1	0.766812
MIMAT0004496	30.3654	-0.186664	0.20143	-0.926694	0.354085	0.766469	hsa-miR-23a-5p	-0.0229922	1	0.769086
MIMAT0000062_2	7822.78	0.0931162	0.103461	0.900013	0.368113	0.766469	hsa-let-7a-5p	0.0349067	1	0.77054
MIMAT0004587	5.04662	0.380743	0.414775	0.917952	0.358644	0.766469	hsa-miR-23b-5p	0.0120621	1	0.769086
MIMAT0003150	210.109	-0.136377	0.151355	-0.901045	0.367565	0.766469	hsa-miR-455-5p	-0.028074	1	0.77054
MIMAT0004568	725.147	-0.137245	0.152897	-0.89763	0.369383	0.766469	hsa-miR-221-5p	-0.0273507	1	0.77054
MIMAT0004909	416.762	-0.145047	0.161333	-0.899054	0.368624	0.766469	hsa-miR-450b-5p	-0.0260456	1	0.77054
MIMAT0001541	3.17212	0.50938	0.571654	0.891065	0.372895	0.76895	hsa-miR-449a	0.00852603	1	0.77054
MIMAT0002821	998.431	-0.10238	0.116062	-0.882116	0.377714	0.77408	hsa-miR-181d-5p	-0.0318712	1	0.775506
MIMAT0000453	24.3958	-0.205856	0.238581	-0.862833	0.388229	0.787753	hsa-miR-154-3p	-0.018116	1	0.789335
MIMAT0000254	65955.8	0.139548	0.163672	0.852608	0.393877	0.787753	hsa-miR-10b-5p	0.0248497	1	0.789335
MIMAT0000244_1	918.406	0.108874	0.126982	0.8574	0.391224	0.787753	hsa-miR-30c-5p	0.0282284	1	0.789335
MIMAT0000418	1000.85	0.0878166	0.102951	0.852995	0.393662	0.787753	hsa-miR-23b-3p	0.0317689	1	0.789335
MIMAT0000104	161.936	0.16631	0.196959	0.84439	0.398452	0.792132	hsa-miR-107	0.0212783	1	0.794696
MIMAT0000075	9185.45	-0.155951	0.186678	-0.835399	0.403493	0.793961	hsa-miR-20a-5p	-0.0218183	1	0.79502
MIMAT0000258	225.076	-0.133012	0.161077	-0.825764	0.408938	0.793961	hsa-miR-181c-5p	-0.024677	1	0.79502
MIMAT0004680	4.85944	0.340985	0.410821	0.830008	0.406534	0.793961	hsa-miR-130b-5p	0.0108832	1	0.79502
MIMAT0000074_1	1096.73	-0.10973	0.132617	-0.827415	0.408002	0.793961	hsa-miR-19b-3p	-0.0284081	1	0.79502
MIMAT0000450	2448.78	0.136523	0.167955	0.812856	0.416301	0.803558	hsa-miR-149-5p	0.0239014	1	0.806297
MIMAT0000756	79.0389	0.113231	0.149039	0.759743	0.447408	0.813013	hsa-miR-326	0.0234864	1	0.808526
MIMAT0004927	2.62825	0.515683	0.660185	0.781119	0.434733	0.813013	hsa-miR-708-3p	0.00641533	1	0.808526
MIMAT0004592	4570.31	-0.0954325	0.125635	-0.7596	0.447494	0.813013	hsa-miR-125b-1-3p	-0.0245975	1	0.808526
MIMAT0000753	152.435	0.134585	0.169406	0.794453	0.426932	0.813013	hsa-miR-342-3p	0.0220595	1	0.808526
MIMAT0001639	1140.39	0.173592	0.228542	0.759559	0.447518	0.813013	hsa-miR-409-3p	0.0151876	1	0.808526
MIMAT0002171	226.511	-0.0965905	0.126317	-0.764665	0.444471	0.813013	hsa-miR-410-3p	-0.0251187	1	0.808526
MIMAT0001340	5951.47	0.153317	0.193115	0.793914	0.427246	0.813013	hsa-miR-423-3p	0.017651	1	0.808526
MIMAT0004693	522.604	-0.0992358	0.128491	-0.772316	0.439927	0.813013	hsa-miR-330-5p	-0.0262814	1	0.808526
MIMAT0026472	22.4495	-0.168184	0.215351	-0.780976	0.434816	0.813013	hsa-let-7c-3p	-0.0181745	1	0.808526
MIMAT0001618	168.532	-0.107922	0.141735	-0.761434	0.446398	0.813013	hsa-miR-191-3p	-0.024006	1	0.808526
MIMAT0022700	3.50367	-0.360386	0.475115	-0.758525	0.448137	0.813013	hsa-miR-450a-1-3p	-0.00862995	1	0.808526
MIMAT0004491	11.2179	-0.300238	0.406048	-0.739414	0.459656	0.814969	hsa-miR-19b-1-5p	-0.00984502	1	0.808603
MIMAT0000752	855.554	0.101909	0.136934	0.744217	0.456745	0.814969	hsa-miR-328-3p	0.0244673	1	0.808603
MIMAT0000097	21694.6	0.131969	0.175698	0.751112	0.452585	0.814969	hsa-miR-99a-5p	0.0205181	1	0.808603
MIMAT0000449	21.1028	0.199643	0.271107	0.736398	0.461488	0.814969	hsa-miR-146a-5p	0.0139984	1	0.812262
MIMAT0002177_1	86.1728	0.136956	0.183798	0.745144	0.456185	0.814969	hsa-miR-486-5p	0.0196254	1	0.808603
MIMAT0000257	448.095	-0.0684255	0.0950229	-0.720095	0.471467	0.820658	hsa-miR-181b-5p	-0.026593	1	0.812262
MIMAT0000425	554.942	-0.104492	0.145346	-0.718919	0.472191	0.820658	hsa-miR-130a-3p	-0.0216795	1	0.812262
MIMAT0004552	2.06081	0.432996	0.612406	0.707041	0.479541	0.820658	hsa-miR-139-3p	0.00681455	1	0.808526
MIMAT0000074	1025.32	-0.0869645	0.120096	-0.724127	0.468988	0.820658	hsa-miR-19b-3p	-0.0281657	1	0.812262
MIMAT0004509	54.7104	-0.109545	0.154076	-0.710979	0.477097	0.820658	hsa-miR-93-3p	-0.0212996	1	0.813937
MIMAT0000092_1	15337.1	0.064747	0.0912458	0.709588	0.47796	0.820658	hsa-miR-92a-3p	0.0287139	1	0.813937
MIMAT0004677	1015.24	0.0841432	0.121659	0.69163	0.48917	0.824388	hsa-miR-34c-3p	0.023278	1	0.821998
MIMAT0002174	165.071	-0.0824407	0.117886	-0.699328	0.484347	0.824388	hsa-miR-484	-0.0243342	1	0.820644
MIMAT0004701	5.20149	-0.300371	0.433412	-0.693037	0.488286	0.824388	hsa-miR-338-5p	-0.00850438	1	0.821998
MIMAT0000244	953.683	0.0688152	0.102121	0.673862	0.500399	0.839053	hsa-miR-30c-5p	0.0244962	1	0.834859
MIMAT0004954	1.87292	0.430181	0.654555	0.657211	0.511046	0.839936	hsa-miR-543	0.00608436	1	0.812262
MIMAT0000069_1	2262.03	-0.113346	0.171771	-0.659868	0.509338	0.839936	hsa-miR-16-5p	-0.0180669	1	0.840263
MIMAT0004780	3.24932	0.358245	0.541731	0.661297	0.508422	0.839936	hsa-miR-532-3p	0.0065442	1	0.840263
MIMAT0000703	60.0829	-0.114489	0.174051	-0.65779	0.510673	0.839936	hsa-miR-361-5p	-0.0180177	1	0.840263
MIMAT0000072	737.155	-0.126501	0.19536	-0.647528	0.517291	0.846012	hsa-miR-18a-5p	-0.0160486	1	0.850328
MIMAT0004674	47.6674	0.112868	0.179546	0.628632	0.52959	0.855533	hsa-miR-30c-1-3p	0.0167997	1	0.855226
MIMAT0000256	1615.87	-0.0643312	0.103075	-0.624119	0.53255	0.855533	hsa-miR-181a-5p	-0.022965	1	0.855226
MIMAT0004804	10.1196	-0.198971	0.326616	-0.609189	0.542399	0.855533	hsa-miR-615-5p	-0.00962415	1	0.855226
MIMAT0000269	10.6055	0.195173	0.319561	0.610753	0.541363	0.855533	hsa-miR-212-3p	0.0101686	1	0.855226
MIMAT0019864	3.79897	0.312361	0.510254	0.612168	0.540426	0.855533	hsa-miR-3064-5p	0.00641167	1	0.855226
MIMAT0000414	24079.3	-0.0907699	0.14723	-0.616516	0.537554	0.855533	hsa-let-7g-5p	-0.0187252	1	0.855226
MIMAT0000764	45.7598	0.116369	0.189734	0.613326	0.539661	0.855533	hsa-miR-339-5p	0.0157249	1	0.855226
MIMAT0022842	8.12922	-0.242071	0.398677	-0.607186	0.543728	0.855533	hsa-miR-98-3p	-0.00863207	1	0.855226
MIMAT0004929	77.4418	-0.142579	0.244039	-0.584248	0.559053	0.875499	hsa-miR-190b-5p	-0.0119709	1	0.880289
MIMAT0026477	11.7055	0.16386	0.285125	0.574694	0.565498	0.878827	hsa-miR-128-1-5p	0.0105331	1	0.880289
MIMAT0004518	14.6081	0.189553	0.330663	0.573253	0.566473	0.878827	hsa-miR-16-2-3p	0.00907211	1	0.880289
MIMAT0000068	154.374	-0.119855	0.214706	-0.558229	0.576688	0.883605	hsa-miR-15a-5p	-0.0128367	1	0.884491
MIMAT0026558	4.39594	0.260132	0.461024	0.564249	0.572585	0.883605	hsa-miR-410-5p	0.00660464	1	0.88352
MIMAT0004494	61.8723	-0.13177	0.236577	-0.556986	0.577537	0.883605	hsa-miR-21-3p	-0.0118324	1	0.884491
MIMAT0004673	27.4829	-0.100318	0.190233	-0.527339	0.597958	0.907133	hsa-miR-29c-5p	-0.01335	1	0.905338
MIMAT0000460	219.979	-0.0852495	0.161867	-0.526663	0.598428	0.907133	hsa-miR-194-5p	-0.0149902	1	0.905338
MIMAT0002809	17823.4	-0.0697743	0.134471	-0.51888	0.603845	0.907133	hsa-miR-146b-5p	-0.0145416	1	0.905338
MIMAT0000067	43377.3	-0.0827957	0.158468	-0.522474	0.60134	0.907133	hsa-let-7f-5p	-0.014957	1	0.905338
MIMAT0004957	10.9364	-0.142488	0.297757	-0.478537	0.632268	0.912758	hsa-miR-760	-0.00829329	1	0.912412
MIMAT0003218	110.745	0.0664669	0.134969	0.492461	0.622394	0.912758	hsa-miR-92b-3p	0.0156262	1	0.912412
MIMAT0000232	133.54	-0.0590122	0.124345	-0.474586	0.635082	0.912758	hsa-miR-199a-3p	-0.0157047	1	0.912412
MIMAT0000460_1	388.045	-0.0835883	0.170331	-0.490741	0.62361	0.912758	hsa-miR-194-5p	-0.0133553	1	0.912412
MIMAT0000459	80.592	-0.0730267	0.146108	-0.499815	0.617206	0.912758	hsa-miR-193a-3p	-0.015233	1	0.912412
MIMAT0022726	47.6199	0.0875596	0.181443	0.482573	0.629399	0.912758	hsa-miR-1306-5p	0.012718	1	0.912412
MIMAT0000424_1	750.242	-0.0511587	0.102038	-0.501367	0.616113	0.912758	hsa-miR-128-3p	-0.0179514	1	0.912412
MIMAT0004502	838.122	0.0815914	0.168565	0.484036	0.62836	0.912758	hsa-miR-28-3p	0.0131696	1	0.912412
MIMAT0000457	2.90072	0.28866	0.574631	0.502341	0.615428	0.912758	hsa-miR-188-5p	0.00484328	1	0.905338
MIMAT0000067_1	46559.7	-0.0766886	0.160453	-0.477951	0.632685	0.912758	hsa-let-7f-5p	-0.013524	1	0.912412
MIMAT0010195	20.5082	-0.110605	0.24478	-0.451852	0.651375	0.927972	hsa-let-7a-2-3p	-0.00936431	1	0.927898
MIMAT0004700	15.2009	-0.114555	0.255624	-0.448139	0.654053	0.927972	hsa-miR-331-5p	-0.00897116	1	0.927898
MIMAT0000084	14219.2	-0.0763851	0.169491	-0.450673	0.652225	0.927972	hsa-miR-27a-3p	-0.0122848	1	0.927898
MIMAT0000429	55.4289	-0.0850335	0.206709	-0.411368	0.680803	0.942499	hsa-miR-137-3p	-0.00974012	1	0.946897
MIMAT0022695	13.4322	0.142932	0.341578	0.418447	0.67562	0.942499	hsa-miR-212-5p	0.00639455	1	0.94541
MIMAT0004615	17.5391	0.100222	0.240355	0.416976	0.676696	0.942499	hsa-miR-195-3p	0.00872685	1	0.94541
MIMAT0000076	347679	-0.0613361	0.145719	-0.42092	0.673814	0.942499	hsa-miR-21-5p	-0.0125637	1	0.94541
MIMAT0000705	12.5116	-0.113564	0.266677	-0.42585	0.670217	0.942499	hsa-miR-362-5p	-0.00813702	1	0.94541
MIMAT0004774	1.90036	-0.250534	0.610081	-0.410657	0.681324	0.942499	hsa-miR-501-3p	-0.00275292	1	0.953763
MIMAT0000245	26011.9	0.0485965	0.120408	0.4036	0.686507	0.945727	hsa-miR-30d-5p	0.0135321	1	0.950611
MIMAT0015041	16.3738	-0.0857018	0.223938	-0.382703	0.70194	0.950352	hsa-miR-1260b	-0.00848388	1	0.953763
MIMAT0000226	1082.76	-0.0661617	0.174252	-0.379689	0.704176	0.950352	hsa-miR-196a-5p	-0.0097077	1	0.953763
MIMAT0000070	5099.06	-0.055676	0.142842	-0.389773	0.696704	0.950352	hsa-miR-17-5p	-0.0119114	1	0.953763
MIMAT0000441_1	26.2998	-0.0751683	0.190834	-0.393894	0.69366	0.950352	hsa-miR-9-5p	-0.00989586	1	0.953763
MIMAT0000750	137.02	0.0751983	0.197356	0.381029	0.703182	0.950352	hsa-miR-340-3p	0.00925947	1	0.953763
MIMAT0000255	23.5308	-0.0804378	0.23146	-0.347524	0.728198	0.95236	hsa-miR-34a-5p	-0.0074682	1	0.953763
MIMAT0019776	102.264	-0.0502188	0.145618	-0.344866	0.730195	0.95236	hsa-miR-1343-3p	-0.0103414	1	0.953763
MIMAT0003283	2919.54	-0.0439584	0.128284	-0.342666	0.73185	0.95236	hsa-miR-615-3p	-0.0139794	1	0.953763
MIMAT0004689	4.40879	0.155576	0.479952	0.32415	0.745824	0.95236	hsa-miR-377-5p	0.00362714	1	0.953763
MIMAT0004928	140.954	-0.0414665	0.12502	-0.33168	0.740131	0.95236	hsa-miR-147b-3p	-0.0109642	1	0.953763
MIMAT0004946	16.7268	-0.0873731	0.250099	-0.349354	0.726824	0.95236	hsa-miR-744-3p	-0.00704238	1	0.953763
MIMAT0000226_1	618.541	-0.0563521	0.173139	-0.325473	0.744823	0.95236	hsa-miR-196a-5p	-0.00861988	1	0.953763
MIMAT0004609	6.98521	-0.129116	0.361575	-0.357092	0.721023	0.95236	hsa-miR-149-3p	-0.00536786	1	0.953763
MIMAT0018926	17.7659	-0.0868362	0.255358	-0.340056	0.733814	0.95236	hsa-miR-378d	-0.00671579	1	0.953763
MIMAT0000441_2	25.6263	-0.0682826	0.203559	-0.335444	0.73729	0.95236	hsa-miR-9-5p	-0.0079793	1	0.953763
MIMAT0004514	9.98567	-0.117047	0.338765	-0.345509	0.729711	0.95236	hsa-miR-29b-1-5p	-0.00531574	1	0.953763
MIMAT0002177	81.654	0.075774	0.21524	0.352044	0.724806	0.95236	hsa-miR-486-5p	0.00810275	1	0.953763
MIMAT0004505	18.6148	-0.123077	0.368337	-0.334142	0.738272	0.95236	hsa-miR-32-3p	-0.00454466	1	0.953763
MIMAT0004682	4.85917	-0.151046	0.411877	-0.366726	0.713824	0.95236	hsa-miR-361-3p	-0.00474529	1	0.953763
MIMAT0004512	27.122	-0.0623497	0.199315	-0.312819	0.754418	0.95598	hsa-miR-100-3p	-0.00743276	1	0.955935
MIMAT0001075	5.09772	0.145498	0.461587	0.315214	0.7526	0.95598	hsa-miR-384	0.00366394	1	0.955935
MIMAT0003389	990.871	-0.0527581	0.172229	-0.306326	0.759356	0.958579	hsa-miR-542-3p	-0.00816191	1	0.960019
MIMAT0004679	165.382	0.0316167	0.104993	0.301132	0.763314	0.959925	hsa-miR-296-3p	0.0107719	1	0.960019
MIMAT0004500	14.6994	-0.077497	0.265081	-0.292352	0.770018	0.961445	hsa-miR-26b-3p	-0.00562041	1	0.961497
MIMAT0000065	5237.67	0.0253965	0.0869852	0.291963	0.770315	0.961445	hsa-let-7d-5p	0.00851671	1	0.961497
MIMAT0000441	26.8984	-0.0477867	0.198648	-0.24056	0.809896	0.963942	hsa-miR-9-5p	-0.00580632	1	0.964946
MIMAT0000272	261.374	0.0402355	0.206028	0.195291	0.845165	0.963942	hsa-miR-215-5p	0.00485232	1	0.964946
MIMAT0005792_1	10.4117	-0.0701408	0.297815	-0.235518	0.813807	0.963942	hsa-miR-320b	-0.00406939	1	0.964946
MIMAT0000267	208.509	-0.0271903	0.133899	-0.203065	0.839084	0.963942	hsa-miR-210-3p	-0.00632384	1	0.964946
MIMAT0000242	3.61854	-0.108869	0.498294	-0.218484	0.827052	0.963942	hsa-miR-129-5p	-0.00176946	1	0.964946
MIMAT0000222	3996	-0.0198912	0.107556	-0.184938	0.853277	0.963942	hsa-miR-192-5p	-0.00671161	1	0.964946
MIMAT0000759	1697.42	-0.0412212	0.169201	-0.243624	0.807522	0.963942	hsa-miR-148b-3p	-0.00666366	1	0.964946
MIMAT0002891	67.4682	0.0344408	0.17267	0.19946	0.841903	0.963942	hsa-miR-18a-3p	0.00530875	1	0.964946
MIMAT0005911	26.142	-0.0716697	0.270316	-0.265134	0.790907	0.963942	hsa-miR-1260a	-0.00503173	1	0.964946
MIMAT0000452	69.1514	0.0358022	0.194036	0.184513	0.853611	0.963942	hsa-miR-154-5p	0.00457103	1	0.964946
MIMAT0002818	70.3398	-0.0447277	0.189723	-0.235753	0.813624	0.963942	hsa-miR-496	-0.00601572	1	0.964946
MIMAT0000426	131.26	0.028773	0.123799	0.232417	0.816214	0.963942	hsa-miR-132-3p	0.00759625	1	0.964946
MIMAT0022834	283.669	-0.035871	0.146275	-0.24523	0.806279	0.963942	hsa-miR-365b-3p	-0.00731357	1	0.964946
MIMAT0000253	43564.9	0.0319807	0.13064	0.2448	0.806611	0.963942	hsa-miR-10a-5p	0.00785958	1	0.964946
MIMAT0004511	11.5822	0.0717834	0.297788	0.241056	0.809512	0.963942	hsa-miR-99a-3p	0.00421344	1	0.964946
MIMAT0004603	816.933	-0.0338186	0.124194	-0.272305	0.785387	0.963942	hsa-miR-125b-2-3p	-0.00883674	1	0.964946
MIMAT0001343	129.833	0.0288779	0.136973	0.210828	0.833021	0.963942	hsa-miR-425-3p	0.00660153	1	0.964946
MIMAT0026625	30.2473	0.0576524	0.210978	0.273263	0.784651	0.963942	hsa-miR-653-3p	0.00628285	1	0.964946
MIMAT0000081	6038.03	-0.0306474	0.124735	-0.2457	0.805915	0.963942	hsa-miR-25-3p	-0.00779167	1	0.964946
MIMAT0000242_1	2.90717	0.113333	0.509119	0.222606	0.823842	0.963942	hsa-miR-129-5p	0.00302532	1	0.964946
MIMAT0004503	67.3695	-0.0516985	0.24	-0.21541	0.829447	0.963942	hsa-miR-29a-5p	-0.00440368	1	0.964946
MIMAT0004819	166.981	-0.031318	0.157925	-0.198309	0.842803	0.963942	hsa-miR-671-3p	-0.00561436	1	0.964946
MIMAT0004588	27.5411	-0.0513	0.227041	-0.22595	0.82124	0.963942	hsa-miR-27b-5p	-0.00499929	1	0.964946
MIMAT0000079	20.9195	-0.0678015	0.327949	-0.206744	0.83621	0.963942	hsa-miR-24-1-5p	-0.00316914	1	0.964946
MIMAT0004784	42.8153	0.0441518	0.228503	0.193222	0.846785	0.963942	hsa-miR-455-3p	0.00407719	1	0.964946
MIMAT0022709	19.0806	-0.0570704	0.242808	-0.235044	0.814175	0.963942	hsa-miR-652-5p	-0.00483269	1	0.964946
MIMAT0031074	14.62	0.051759	0.271306	0.190778	0.8487	0.963942	hsa-miR-450a-2-3p	0.00361931	1	0.964946
MIMAT0004776	15.3518	0.0580098	0.302876	0.19153	0.84811	0.963942	hsa-miR-505-5p	0.00326514	1	0.964946
MIMAT0000693	253.631	-0.0166114	0.100651	-0.16504	0.868913	0.964742	hsa-miR-30e-3p	-0.00597244	1	0.964946
MIMAT0037310	5.77359	-0.0544156	0.376294	-0.144609	0.885019	0.964742	hsa-miR-137-5p	-0.00204777	1	0.964946
MIMAT0000270	118.318	0.0224643	0.145184	0.154731	0.877034	0.964742	hsa-miR-181a-3p	0.00454324	1	0.964946
MIMAT0001638	144.941	-0.0211167	0.123085	-0.171562	0.863782	0.964742	hsa-miR-409-5p	-0.00557584	1	0.964946
MIMAT0002170	5.75172	-0.0548354	0.406572	-0.134873	0.892713	0.964742	hsa-miR-412-3p	-0.00173949	1	0.964946
MIMAT0004501	1596.92	-0.0124829	0.0972906	-0.128305	0.897907	0.964742	hsa-miR-27a-5p	-0.00401621	1	0.964946
MIMAT0004959	1.66291	-0.133087	0.741135	-0.179571	0.857489	0.964742	hsa-miR-216b-5p	-0.000521706	1	0.972854
MIMAT0004584	29.7792	0.0517081	0.330955	0.156239	0.875845	0.964742	hsa-let-7g-3p	0.00257896	1	0.964946
MIMAT0003266	35.7219	-0.0362462	0.247169	-0.146645	0.883412	0.964742	hsa-miR-598-3p	-0.00319066	1	0.964946
MIMAT0000089	1872.94	0.0187093	0.112726	0.165971	0.868179	0.964742	hsa-miR-31-5p	0.000831381	1	0.964946
MIMAT0004504	502.417	0.0280588	0.168487	0.166534	0.867737	0.964742	hsa-miR-31-3p	0.00457183	1	0.964946
MIMAT0000265	9.71181	-0.0433164	0.333478	-0.129893	0.896651	0.964742	hsa-miR-204-5p	-0.00203791	1	0.964946
MIMAT0000096	866.623	-0.020442	0.155928	-0.131099	0.895697	0.964742	hsa-miR-98-5p	-0.00398213	1	0.964946
MIMAT0003340	5.83534	-0.0560765	0.408437	-0.137295	0.890797	0.964742	hsa-miR-542-5p	-0.0017581	1	0.964946
MIMAT0001341	245.646	0.0253748	0.188526	0.134595	0.892932	0.964742	hsa-miR-424-5p	0.00340095	1	0.964946
MIMAT0004515	5.26886	-0.0403305	0.398958	-0.10109	0.919479	0.971316	hsa-miR-29b-2-5p	-0.00133008	1	0.972854
MIMAT0000760	119.087	0.0120725	0.130726	0.0923495	0.92642	0.971316	hsa-miR-331-3p	0.00296894	1	0.972854
MIMAT0000424	2135.98	0.0113159	0.110173	0.10271	0.918193	0.971316	hsa-miR-128-3p	0.00359419	1	0.972854
MIMAT0000091	21.4603	0.0258953	0.284323	0.091077	0.927431	0.971316	hsa-miR-33a-5p	0.00165437	1	0.972854
MIMAT0004498	115.719	0.0165812	0.167567	0.0989528	0.921176	0.971316	hsa-miR-25-5p	0.00271376	1	0.972854
MIMAT0000420	2480.13	-0.0152807	0.137537	-0.111102	0.911536	0.971316	hsa-miR-30b-5p	-0.00336358	1	0.972854
MIMAT0004683	1.88076	0.0771217	0.66729	0.115575	0.90799	0.971316	hsa-miR-362-3p	0.00112245	1	0.964946
MIMAT0004955	1151.48	0.0152814	0.158608	0.0963471	0.923245	0.971316	hsa-miR-374b-5p	0.00276864	1	0.972854
MIMAT0004482	90.2463	0.0123606	0.169537	0.0729079	0.941879	0.983346	hsa-let-7b-3p	0.00205054	1	0.983779
MIMAT0005793_1	5.02515	0.0324248	0.490361	0.0661244	0.947279	0.985883	hsa-miR-320c	0.000721439	1	0.985995
MIMAT0004699	120.022	0.00944989	0.1519	0.0622115	0.950394	0.986034	hsa-miR-148b-5p	0.00186241	1	0.985995
MIMAT0000431	743.728	-0.00671544	0.118397	-0.0567198	0.954768	0.987486	hsa-miR-140-5p	-0.00185	1	0.987516
MIMAT0022259	17.0304	-0.0291202	0.722922	-0.0402812	0.967869	0.995145	hsa-miR-5100	-0.000271672	1	0.99532
MIMAT0000438	29.9853	0.00846502	0.254455	0.0332673	0.973461	0.995145	hsa-miR-152-3p	0.000696458	1	0.99532
MIMAT0004911	50.4786	0.00552868	0.152508	0.0362517	0.971082	0.995145	hsa-miR-874-3p	0.0010885	1	0.99532
MIMAT0004487	32.3011	-0.00820472	0.253332	-0.0323872	0.974163	0.995145	hsa-let-7f-2-3p	-0.000669528	1	0.99532
MIMAT0000710	273.847	-0.00426765	0.156214	-0.0273193	0.978205	0.996209	hsa-miR-365a-3p	-0.00071463	1	0.996302
MIMAT0003393	783.221	0.00115741	0.0955246	0.0121164	0.990333	0.999363	hsa-miR-425-5p	-0.0010297	1	0.999359
MIMAT0000275_1	5.79488	-0.00669289	0.421778	-0.0158683	0.987339	0.999363	hsa-miR-218-5p	-1.15165e-05	1	0.999359
MIMAT0000256_1	1502.78	-0.00155072	0.105749	-0.0146641	0.9883	0.999363	hsa-miR-181a-5p	-0.000290945	1	0.999359
MIMAT0004556	135.316	0.000530317	0.125924	0.0042114	0.99664	0.999619	hsa-miR-10b-3p	-0.000241098	1	0.999613
MIMAT0004611	34.2598	-0.000102273	0.214275	-0.000477297	0.999619	0.999619	hsa-miR-185-3p	1.11442e-05	1	0.999613
MIMAT0000731	226.991	0.000595963	0.12142	0.00490829	0.996084	0.999619	hsa-miR-378a-5p	-0.000415209	1	0.999613
